# Supplementary material for: Hypoxia classifier for transcriptome datasets
Source: BMC Bioinformatics. 2022 May 31;23:204. doi: 10.1186/s12859-022-04741-8 (PMC9153107; doi:10.1186/s12859-022-04741-8)
Supplement: Supplementary file 2 — Additional file 2: Table S2. Differential expression in unsupervised clustering of spatial gene expression datasets: Differentially expressed genes between clusters containing a high proportion of spots classified as hypoxic and clusters with low or no hypoxic spots. Sheet 1: Prostate cancer, C7 vs C0. Sheet 2: Prostate cancer, C11 vs C2. Sheet 3: Mouse kidney, C3 vs C1. Sheet 4: Mouse kidney, C5 vs C6.Sheet 5: Glioblastoma, C12 vs C8.Sheet 6: Glioblastoma, C1 vs C5 . Sheet 7: Colorectal cancer, C14 vs C2. Sheet 8: Colorectal cancer, C7 vs C8. Sheet 9: Mann–Whitney test results for differences in p-values among genes up-regulated between clusters according to their up-regulation status in our hypoxia meta-analysis (random effect>0.7, FDR<0.01). [file 12859_2022_4741_MOESM2_ESM.xlsx]

## Sheet: prostate_cancer.C7_vs_C0
rownames.i.	p_val	avg_log2FC	pct.1	pct.2	p_val_adj
TPM2	8.47494e-124	-1.71548	1	1	1.31989e-119
ACTG2	2.7508e-123	-1.94575	0.996	1	4.28409e-119
MYL9	2.96616e-123	-1.66259	1	1	4.6195e-119
TAGLN	3.14296e-123	-1.56561	1	1	4.89484e-119
FLNA	3.21544e-123	-1.63866	1	1	5.00772e-119
AZGP1	6.41188e-123	2.31151	1	1	9.98586e-119
TPM1	4.80442e-122	-1.5714	1	1	7.4824e-118
MYLK	1.15151e-121	-1.84269	0.993	1	1.79336e-117
ANPEP	4.86419e-121	1.9421	0.922	0.14	7.57549e-117
MSMB	9.84644e-121	3.64037	1	1	1.53348e-116
ACTA2	6.15392e-119	-1.48622	1	1	9.58411e-115
CALD1	2.23951e-118	-1.49169	1	1	3.48781e-114
CNN1	3.5934e-117	-1.77348	0.979	1	5.59636e-113
DES	1.28027e-115	-1.62908	0.979	1	1.9939e-111
SYNPO2	1.32467e-114	-1.58549	0.972	1	2.06304e-110
RCAN3	2.29039e-112	1.70663	0.911	0.143	3.56705e-108
CPLX3	9.14286e-112	1.92902	0.879	0.144	1.42391e-107
SYNM	2.58261e-111	-1.723	0.947	1	4.02216e-107
KRT15	1.01356e-110	2.26571	0.996	0.954	1.57852e-106
LMAN1L	8.16971e-110	1.9495	0.894	0.166	1.27235e-105
KLK11	3.2096e-109	1.51967	0.897	0.131	4.99864e-105
KRT5	6.63141e-109	2.13204	0.986	0.514	1.03278e-104
MT1G	9.25321e-109	2.23807	0.901	0.189	1.44109e-104
ACPP	8.52471e-106	2.50809	1	1	1.32764e-101
CDC42EP5	2.25425e-104	1.55596	0.993	0.78	3.51078e-100
VEGFA	8.64313e-102	1.83975	0.996	0.998	1.34608e-97
OR51E2	2.42367e-101	-1.62822	0.805	1	3.77463e-97
NEFH	5.01206e-101	2.44171	0.968	0.813	7.80578e-97
COL6A2	2.90398e-100	-1.3326	0.975	1	4.52266e-96
TMEFF2	4.89999e-100	-1.58916	0.812	1	7.63125e-96
TRIM29	5.4923e-100	1.67743	0.933	0.212	8.55371e-96
ACTB	4.68953e-99	-0.791153	1	1	7.30347e-95
CLU	9.56341e-99	-1.31927	0.996	1	1.4894e-94
CD177	7.32405e-98	1.58899	0.83	0.125	1.14065e-93
XBP1	1.18799e-97	1.3143	1	1	1.85017e-93
OR51C1P	1.39277e-96	-1.5924	0.649	0.998	2.1691e-92
FXYD3	1.95382e-96	1.33375	0.975	0.813	3.04288e-92
SORBS1	4.19218e-96	-1.49483	0.865	1	6.5289e-92
COL1A2	8.47965e-94	-1.27876	0.982	1	1.32062e-89
PKP1	2.22935e-93	1.14459	0.727	0.064	3.47199e-89
AQP3	1.93371e-92	1.35118	0.83	0.125	3.01156e-88
SMTN	1.96879e-92	-1.41143	0.961	1	3.06619e-88
PRUNE2	2.96435e-92	-1.37159	0.787	1	4.61668e-88
TNS4	3.71677e-92	1.26118	0.812	0.108	5.7885e-88
GCNT2	6.78984e-92	1.13559	0.748	0.072	1.05745e-87
CD9	4.79765e-91	0.953135	1	1	7.47187e-87
PDLIM7	2.48031e-88	-1.41991	0.915	1	3.86283e-84
KCNC2	3.92581e-88	-0.966612	0.22	0.944	6.11405e-84
DBI	2.42314e-87	1.2899	1	0.998	3.7738e-83
MT1F	4.43125e-87	1.28067	0.798	0.117	6.90123e-83
CRISP3	4.74256e-87	-1.23859	0.387	0.998	7.38606e-83
PCP4	7.18862e-87	-1.36928	0.933	0.998	1.11956e-82
AMACR	3.36516e-86	-1.38418	0.791	1	5.2409e-82
SLC45A3	1.16304e-85	1.44725	0.993	0.998	1.81132e-81
SLC15A2	6.28183e-85	1.02157	0.709	0.069	9.78332e-81
MAP1B	1.36908e-84	-1.40844	0.794	1	2.13221e-80
GPT2	2.27469e-84	1.29132	0.819	0.143	3.5426e-80
CAMK2N1	4.47136e-84	-1.31358	0.709	1	6.96369e-80
NKX3-1	9.16406e-84	1.09821	0.996	0.998	1.42721e-79
NIPAL3	2.00297e-83	1.21752	0.77	0.113	3.11943e-79
B2M	1.16103e-82	0.750298	1	1	1.80819e-78
LMOD1	2.40004e-79	-1.29559	0.844	1	3.73782e-75
PAK1IP1	3.44047e-79	1.2604	0.855	0.187	5.35818e-75
CACNG4	7.30387e-79	0.976554	0.61	0.041	1.1375e-74
NCAPD3	1.9014e-78	1.47286	0.975	0.77	2.96124e-74
CPE	1.334e-77	1.20436	0.993	0.998	2.07757e-73
HGD	1.9303e-77	0.859315	0.585	0.031	3.00624e-73
DPP4	2.20452e-77	1.33805	0.823	0.169	3.43332e-73
TFCP2L1	2.3716e-77	1.28989	0.702	0.09	3.69353e-73
FAM3B	3.36033e-77	1.0902	0.699	0.084	5.23338e-73
TNS1	1.09399e-76	-1.08823	0.975	1	1.70377e-72
CHRM1	1.51451e-76	0.900877	0.596	0.039	2.3587e-72
CDH1	2.8133e-76	0.948807	0.972	0.977	4.38143e-72
VSIG2	3.00123e-76	0.951407	0.652	0.064	4.67411e-72
COL6A1	3.62715e-76	-1.21456	0.918	1	5.64892e-72
MT2A	6.72731e-76	1.26725	0.989	0.998	1.04771e-71
PSCA	1.91108e-75	1.2773	0.801	0.153	2.97632e-71
MME	2.54704e-75	1.29319	0.876	0.248	3.96677e-71
MT1E	3.05173e-75	1.38942	0.982	0.793	4.75277e-71
CYP3A5	2.53409e-74	0.992774	0.638	0.066	3.94659e-70
ERG	2.66913e-74	-0.844196	0.262	0.933	4.1569e-70
CLDN4	1.54365e-71	1.26604	0.957	0.979	2.40407e-67
LAMB3	3.68731e-71	1.07375	0.674	0.092	5.74261e-67
HERPUD1	4.52273e-71	0.995523	0.993	0.987	7.04369e-67
KHDRBS3	1.05889e-70	-0.837686	0.216	0.875	1.64912e-66
LPAR3	1.16938e-70	0.923722	0.709	0.099	1.82119e-66
OLFM4	1.45281e-70	2.18505	0.876	0.304	2.2626e-66
FAM83F	2.57109e-70	0.730872	0.528	0.026	4.00422e-66
PRDM8	3.75917e-70	1.29196	0.748	0.154	5.85452e-66
COL6A3	6.58146e-70	-1.18889	0.858	1	1.025e-65
COL1A1	2.13137e-69	-1.17975	0.95	1	3.3194e-65
VCL	2.51848e-69	-1.21391	0.851	1	3.92229e-65
SPINT2	3.05525e-69	0.888812	1	1	4.75824e-65
SPARC	3.53934e-69	-1.00742	0.993	1	5.51217e-65
HSPB6	5.35575e-69	-1.15372	0.833	0.993	8.34104e-65
MEGF6	5.62495e-69	0.981885	0.727	0.118	8.76029e-65
BAIAP2L1	1.04409e-68	0.788314	0.688	0.085	1.62606e-64
CCK	1.32813e-68	0.932298	0.617	0.071	2.06843e-64
KLK4	1.81896e-68	1.11758	0.989	1	2.83284e-64
MT1X	1.88505e-68	1.32612	0.968	0.655	2.93578e-64
SULT2B1	2.95102e-68	0.796347	0.599	0.057	4.59592e-64
LRATD1	4.14223e-68	0.866391	0.66	0.08	6.45112e-64
ADGRG1	2.49428e-67	0.868235	0.642	0.079	3.88459e-63
ANXA1	2.58671e-67	1.00351	0.993	0.979	4.02854e-63
PRSS22	3.33325e-67	0.813827	0.585	0.053	5.1912e-63
KCNN2	3.93857e-67	-0.788408	0.252	0.9	6.13392e-63
KRT7	6.01532e-67	1.54159	0.819	0.213	9.36827e-63
SPARCL1	9.46475e-67	-1.05769	0.926	1	1.47404e-62
GMPR	1.11211e-66	1.0094	0.77	0.149	1.732e-62
SCD	1.85881e-66	1.3492	0.908	0.392	2.89491e-62
CYB561	1.97047e-66	0.910906	0.784	0.151	3.0688e-62
PALLD	2.40599e-66	-1.01092	0.961	1	3.74709e-62
DHCR24	1.07304e-65	0.919174	0.986	0.992	1.67115e-61
CPAMD8	1.1926e-65	0.825075	0.582	0.057	1.85735e-61
MPZL2	3.07801e-65	1.05815	0.762	0.166	4.79369e-61
PASK	6.97732e-65	0.918976	0.631	0.08	1.08665e-60
PPL	1.74403e-64	1.00032	0.706	0.123	2.71616e-60
SEC14L2	2.24553e-64	1.06473	0.801	0.204	3.49719e-60
MESP1	2.30357e-64	0.98471	0.723	0.13	3.58757e-60
TSC22D3	4.18297e-64	1.00478	0.982	0.928	6.51455e-60
BCAS1	9.63742e-64	0.686074	0.528	0.038	1.50093e-59
SDC1	1.67024e-63	1.01856	0.649	0.103	2.60123e-59
TP63	1.86813e-63	0.84156	0.546	0.049	2.90943e-59
RAB27A	3.42319e-63	1.1154	0.84	0.236	5.33128e-59
GPC1	4.12927e-63	1.04662	0.869	0.25	6.43092e-59
PIGR	6.65802e-63	1.19869	0.613	0.082	1.03692e-58
KRT23	1.66815e-62	0.973886	0.564	0.059	2.59797e-58
GSN	5.6219e-62	-0.845766	1	1	8.75554e-58
KLF5	6.53349e-62	1.19983	0.716	0.148	1.01753e-57
MPPED2	7.58343e-62	0.96089	0.766	0.164	1.18104e-57
CST3	1.97396e-61	-0.883269	0.996	1	3.07424e-57
NANS	4.31162e-61	0.888042	0.975	0.938	6.71491e-57
IRF6	4.40866e-61	0.966747	0.709	0.136	6.86605e-57
FN1	4.90444e-61	-0.9277	0.972	1	7.63817e-57
PLA2G7	5.9009e-61	-0.935808	0.443	0.987	9.19006e-57
ETS2	6.80399e-61	1.09922	0.929	0.388	1.05965e-56
LRRC24	2.95934e-60	1.03081	0.596	0.085	4.60887e-56
KRTCAP3	5.10719e-60	0.680397	0.539	0.049	7.95394e-56
DEFB1	5.96461e-60	1.11285	0.571	0.072	9.28929e-56
SYTL1	9.80812e-60	0.91435	0.837	0.253	1.52752e-55
CELSR1	2.07212e-59	0.745098	0.539	0.053	3.22712e-55
F11R	5.05506e-59	0.857941	0.674	0.113	7.87274e-55
RAB27B	8.0905e-59	0.783404	0.656	0.102	1.26001e-54
EBP	3.44283e-58	0.739282	0.557	0.066	5.36186e-54
MGP	3.72458e-58	-0.919022	0.95	1	5.80067e-54
PLCH2	9.4294e-58	0.760089	0.543	0.059	1.46854e-53
COL17A1	1.26268e-57	0.696446	0.504	0.044	1.9665e-53
C12orf75	1.36363e-57	-1.07694	0.652	0.962	2.12371e-53
TACSTD2	2.37282e-57	0.827877	0.996	0.998	3.69543e-53
ZNF827	3.00665e-57	1.02552	0.904	0.337	4.68256e-53
PRR15L	3.05096e-57	0.795342	0.514	0.049	4.75156e-53
LRRC26	3.87017e-57	0.991529	0.915	0.745	6.0274e-53
ACTN1	5.29264e-57	-0.853494	0.993	1	8.24275e-53
NPNT	5.80092e-57	-1.08882	0.713	0.997	9.03435e-53
FLNC	7.8557e-57	-1.14545	0.709	0.947	1.22345e-52
TMEM125	1.25262e-56	0.779283	0.617	0.092	1.95082e-52
CUX2	1.7484e-56	0.717283	0.589	0.076	2.72295e-52
CEACAM1	1.88133e-56	0.810062	0.571	0.076	2.92999e-52
CCDC183	3.2758e-56	0.672423	0.557	0.066	5.10173e-52
ANG	4.84817e-56	0.78257	0.677	0.125	7.55054e-52
C6orf132	6.97553e-56	0.804966	0.631	0.102	1.08637e-51
ZFP36L2	7.38813e-56	0.806173	1	1	1.15063e-51
KRT8	9.66659e-56	0.805097	0.996	0.997	1.50548e-51
THSD4	1.23872e-55	1.10062	0.918	0.498	1.92918e-51
SLC39A10	2.03182e-55	0.855428	0.656	0.12	3.16435e-51
TMPRSS2	2.38238e-55	0.92725	0.965	0.997	3.71032e-51
FAAH2	4.88472e-55	0.730219	0.606	0.089	7.60747e-51
WNK4	7.40518e-55	0.62356	0.493	0.044	1.15328e-50
ANO7	1.32643e-54	1.01718	0.957	0.987	2.06578e-50
RIPK4	1.78616e-54	0.696416	0.543	0.064	2.78176e-50
SVIL	2.62923e-54	-1.01598	0.844	0.99	4.09476e-50
ATP2C2	3.71594e-54	0.653761	0.504	0.051	5.7872e-50
TTC39A	1.40187e-53	0.761926	0.621	0.102	2.18327e-49
ELF3	1.51548e-53	1.25584	0.911	0.767	2.36021e-49
HIST1H2BD	1.92689e-53	0.816289	0.993	1	3.00094e-49
PPP1R12B	3.5883e-53	-0.904554	0.933	1	5.58841e-49
CLDN1	4.99207e-53	0.953496	0.645	0.128	7.77464e-49
PHGDH	5.21116e-53	0.818709	0.745	0.179	8.11586e-49
SH3BGRL2	5.63012e-53	0.784387	0.723	0.159	8.76834e-49
BACE2	6.2122e-53	1.04049	0.894	0.392	9.67489e-49
ANKH	7.44906e-53	0.896027	0.986	0.972	1.16012e-48
DDR1	7.45148e-53	0.872411	0.957	0.831	1.16049e-48
ARRDC1	7.81539e-53	0.798925	0.727	0.163	1.21717e-48
EHF	9.66808e-53	0.877207	0.947	0.972	1.50571e-48
HMGCS2	1.00016e-52	0.684341	0.433	0.03	1.55765e-48
TMC5	2.43751e-52	0.723116	0.603	0.095	3.79619e-48
SPON2	2.65629e-52	-0.896149	0.911	1	4.13691e-48
ADGRF1	2.69233e-52	-0.685138	0.401	0.97	4.19304e-48
TIMP2	8.98193e-52	-0.856171	0.954	1	1.39885e-47
EMP2	9.71201e-52	0.793673	0.72	0.159	1.51255e-47
LIMS2	1.57409e-51	-1.01112	0.773	0.99	2.45149e-47
PPP1R1B	1.65296e-51	0.81949	0.603	0.103	2.57432e-47
SCUBE2	2.80665e-51	0.856388	0.734	0.177	4.37108e-47
CDH26	8.11165e-51	0.607489	0.408	0.023	1.26331e-46
C1orf116	8.64666e-51	0.756616	0.936	0.959	1.34663e-46
COL3A1	8.99849e-51	-0.896778	0.929	1	1.40142e-46
HSPB8	1.65605e-50	-1.11436	0.667	0.903	2.57914e-46
C19orf33	1.75528e-50	0.689127	0.475	0.051	2.73368e-46
CRYM	2.43681e-50	0.752487	0.635	0.118	3.79509e-46
TRPV6	2.54255e-50	0.62532	0.472	0.048	3.95976e-46
MCCC2	3.85738e-50	-0.822629	0.809	0.998	6.00748e-46
NTN4	6.24413e-50	0.806209	0.699	0.159	9.72461e-46
SCNN1A	8.78262e-50	0.822521	0.621	0.122	1.36781e-45
ITGB4	1.17524e-49	0.847057	0.77	0.213	1.83032e-45
RECQL4	1.31432e-49	0.681202	0.401	0.025	2.04692e-45
DCXR	1.47992e-49	0.799874	0.947	0.959	2.30483e-45
ASRGL1	1.67152e-49	0.632164	0.496	0.059	2.60323e-45
PROM2	3.09838e-49	0.844538	0.695	0.166	4.82541e-45
GPRC5C	5.20136e-49	0.73004	0.667	0.138	8.10059e-45
SYT7	6.67991e-49	0.838361	0.918	0.837	1.04033e-44
ANKRD37	8.96026e-49	0.987172	0.784	0.261	1.39547e-44
GREB1	9.89024e-49	0.83371	0.908	0.867	1.54031e-44
STAP2	1.7811e-48	0.609925	0.574	0.089	2.77388e-44
BCL11A	3.04981e-48	0.591076	0.433	0.038	4.74977e-44
LLGL2	3.99281e-48	0.675245	0.546	0.082	6.21841e-44
SERPINF1	4.9712e-48	-0.908284	0.897	1	7.74215e-44
IGF1	4.98844e-48	-0.954925	0.699	0.998	7.76899e-44
HOMER2	7.08193e-48	0.733046	0.975	0.992	1.10294e-43
KIAA1324	1.28403e-47	0.770153	0.918	0.811	1.99976e-43
INSIG1	1.67637e-47	0.942518	0.851	0.312	2.61078e-43
NECTIN1	1.86786e-47	0.753069	0.564	0.1	2.909e-43
DPYSL3	3.78786e-47	-0.875388	0.904	0.995	5.89922e-43
LGALS1	3.97205e-47	-0.863258	0.911	1	6.18607e-43
FERMT1	1.22134e-46	0.518995	0.404	0.031	1.90211e-42
KRT13	1.43076e-46	1.24009	0.557	0.107	2.22826e-42
AGTRAP	1.7625e-46	0.626479	0.617	0.115	2.74492e-42
CAVIN1	1.96084e-46	-0.660333	0.979	1	3.05382e-42
KLHL5	3.81871e-46	-0.980131	0.582	0.874	5.94726e-42
CDK6	4.01693e-46	0.632842	0.567	0.097	6.25597e-42
PHLDB2	5.01278e-46	-0.888068	0.66	0.995	7.80691e-42
ILK	6.19846e-46	-0.898845	0.833	1	9.65348e-42
KLK2	8.61736e-46	0.666139	1	1	1.34207e-41
ARG2	1.06061e-45	0.882666	0.887	0.81	1.6518e-41
ITM2B	1.11768e-45	0.453915	1	1	1.74067e-41
EGFR	1.70606e-45	0.758231	0.734	0.197	2.65702e-41
PDE11A	3.19167e-45	0.687781	0.465	0.064	4.97071e-41
KIAA1522	4.77522e-45	0.788414	0.961	0.989	7.43692e-41
SLC9A3R1	5.52074e-45	0.707335	0.691	0.166	8.59799e-41
MSMO1	6.46222e-45	0.536806	0.426	0.043	1.00643e-40
CNKSR1	6.49752e-45	0.602198	0.539	0.085	1.01192e-40
NDRG1	6.49959e-45	0.786854	0.993	0.998	1.01225e-40
STXBP2	7.79115e-45	0.684424	0.61	0.122	1.21339e-40
PITX1	8.28314e-45	0.720347	0.429	0.046	1.29002e-40
GADD45G	8.91195e-45	0.673428	0.514	0.08	1.38795e-40
AGTR1	9.05818e-45	-0.712472	0.135	0.645	1.41072e-40
TF	9.10282e-45	0.865958	0.436	0.051	1.41767e-40
MYH14	1.39088e-44	0.657935	0.617	0.123	2.16615e-40
DSG2	1.54813e-44	0.584516	0.521	0.077	2.41107e-40
DUSP16	1.81286e-44	0.668677	0.709	0.172	2.82335e-40
LMO7	2.00023e-44	0.807611	0.706	0.199	3.11517e-40
SH2D3A	4.58133e-44	0.576923	0.482	0.067	7.13497e-40
TRGV9	4.87519e-44	-0.571294	0.351	0.89	7.59263e-40
ASS1	5.06872e-44	0.949346	0.745	0.228	7.89403e-40
DUSP4	6.41539e-44	0.643297	0.422	0.046	9.99133e-40
PTPRN2	8.6674e-44	0.630442	0.56	0.1	1.34986e-39
TMEM79	1.48576e-43	0.587048	0.429	0.049	2.31393e-39
KANK2	2.1641e-43	-0.861998	0.77	0.956	3.37036e-39
PPP1R13L	2.39992e-43	0.552571	0.454	0.057	3.73763e-39
SLC30A1	3.70103e-43	0.660857	0.677	0.161	5.76398e-39
GRIN3A	3.98547e-43	-0.649505	0.163	0.677	6.20697e-39
TSPAN8	5.9201e-43	0.876015	0.887	0.742	9.21996e-39
TRAF3IP2	8.18708e-43	0.524728	0.486	0.071	1.27506e-38
JAG2	1.00568e-42	0.601896	0.475	0.069	1.56625e-38
DENND2D	1.01222e-42	0.607383	0.496	0.077	1.57643e-38
ARHGAP8	1.30191e-42	0.556895	0.55	0.094	2.02759e-38
GLMP	1.34756e-42	0.676394	0.606	0.131	2.09869e-38
CLIC4	1.41539e-42	-0.763595	0.926	1	2.20434e-38
HSPG2	1.70726e-42	-0.811267	0.929	1	2.65889e-38
CGN	1.80513e-42	0.585349	0.472	0.067	2.81132e-38
EYA1	1.8983e-42	-0.902058	0.713	0.954	2.95642e-38
SLPI	2.62924e-42	0.909318	0.5	0.087	4.09478e-38
S100A14	6.94181e-42	0.69941	0.397	0.043	1.08112e-37
GMNN	7.39054e-42	0.558206	0.422	0.049	1.151e-37
TFAP2C	9.72903e-42	0.504543	0.404	0.043	1.5152e-37
OCIAD2	1.15758e-41	0.550541	0.617	0.126	1.80281e-37
CFB	1.39042e-41	0.809703	0.656	0.169	2.16544e-37
CWH43	1.76625e-41	0.503064	0.376	0.033	2.75076e-37
FURIN	2.02956e-41	0.730716	0.812	0.273	3.16083e-37
PKP3	2.26766e-41	0.472345	0.415	0.044	3.53166e-37
FAM83H	2.37112e-41	0.586505	0.422	0.051	3.69278e-37
DCN	3.33654e-41	-0.76636	0.993	1	5.19632e-37
S100A2	4.08991e-41	0.710816	0.426	0.056	6.36963e-37
SLC31A1	5.36684e-41	0.71509	0.688	0.197	8.35832e-37
FGFR3	7.36806e-41	0.5314	0.365	0.03	1.1475e-36
CDC42BPG	8.5424e-41	0.524685	0.404	0.044	1.33039e-36
ABHD11	9.34683e-41	0.600844	0.56	0.11	1.45568e-36
EMILIN1	9.40965e-41	-0.87106	0.798	0.997	1.46546e-36
ITGA3	1.0341e-40	0.677788	0.72	0.197	1.6105e-36
SOX9	1.30686e-40	0.936079	0.89	0.782	2.0353e-36
HPN	1.35301e-40	-0.542695	0.39	0.898	2.10718e-36
ACP5	1.36863e-40	0.524685	0.415	0.051	2.13151e-36
KREMEN1	1.52454e-40	0.595889	0.532	0.1	2.37432e-36
RBPMS	1.96093e-40	-0.821529	0.84	0.989	3.05395e-36
CXADR	2.13052e-40	0.530066	0.436	0.057	3.31807e-36
COL16A1	2.7713e-40	-0.836589	0.801	0.993	4.31602e-36
FDFT1	3.5598e-40	0.75308	0.901	0.404	5.54403e-36
NBL1	3.65135e-40	0.641957	0.996	0.998	5.68662e-36
ATP1A1	4.44318e-40	0.687233	0.989	1	6.91981e-36
NECTIN4	7.06512e-40	0.54216	0.404	0.048	1.10032e-35
RGS2	7.46136e-40	-0.838184	0.645	0.941	1.16203e-35
SPOCK1	8.62041e-40	-0.704587	0.777	1	1.34254e-35
AKAP7	1.05522e-39	0.492879	0.376	0.038	1.6434e-35
BICDL2	1.33504e-39	0.459938	0.383	0.038	2.07919e-35
ACAT2	1.70782e-39	0.555574	0.475	0.077	2.65976e-35
MAPK13	1.89554e-39	0.59	0.55	0.112	2.95212e-35
CD44	2.98071e-39	0.737508	0.961	0.992	4.64216e-35
CAPG	3.10155e-39	0.690686	0.691	0.2	4.83036e-35
PDLIM3	3.12815e-39	-0.828504	0.78	0.99	4.87178e-35
OR2A7	3.17786e-39	0.534359	0.426	0.056	4.9492e-35
AXIN2	3.33414e-39	0.725093	0.713	0.218	5.19259e-35
ZC3H12A	3.45284e-39	0.591699	0.55	0.115	5.37745e-35
ITGB6	3.89697e-39	0.551663	0.411	0.053	6.06915e-35
GABRP	3.92083e-39	0.782649	0.479	0.085	6.10631e-35
NAAA	4.06672e-39	0.679768	0.762	0.268	6.33351e-35
FAM135A	4.21826e-39	0.688547	0.695	0.194	6.56951e-35
EML2	4.4244e-39	0.581245	0.628	0.149	6.89056e-35
REXO2	5.64642e-39	-0.632507	0.968	1	8.79374e-35
PRSS23	6.04112e-39	-0.784602	0.748	0.998	9.40843e-35
CD82	6.20612e-39	0.696287	0.67	0.182	9.66542e-35
ZDHHC2	7.32857e-39	0.507328	0.507	0.09	1.14135e-34
OVOL2	8.08871e-39	0.514597	0.496	0.084	1.25974e-34
EPS8L1	8.74285e-39	0.481703	0.369	0.034	1.36161e-34
NSG1	1.45612e-38	0.435438	0.312	0.016	2.26776e-34
S100A11	1.50678e-38	0.69238	0.968	0.997	2.34666e-34
ZNF552	1.59657e-38	0.61429	0.635	0.154	2.48649e-34
DSP	1.97827e-38	0.744143	0.883	0.783	3.08096e-34
LYZ	2.6474e-38	0.7195	0.663	0.184	4.12306e-34
FOXA1	2.70512e-38	0.553247	1	1	4.21296e-34
DHRS7	3.07296e-38	0.726899	0.915	0.938	4.78583e-34
DGKA	3.25249e-38	0.550709	0.567	0.126	5.06543e-34
SPATA13	3.80696e-38	0.618169	0.638	0.159	5.92896e-34
ALDH4A1	3.81589e-38	0.606089	0.507	0.097	5.94287e-34
ARHGEF16	4.55836e-38	0.487774	0.422	0.057	7.09919e-34
TRPM8	4.71538e-38	0.707635	0.553	0.12	7.34373e-34
CDCP1	5.94782e-38	0.458351	0.362	0.034	9.26314e-34
SLC52A3	6.36005e-38	0.413433	0.33	0.023	9.90514e-34
ALDH3A2	6.44721e-38	0.638603	0.993	0.997	1.00409e-33
MALL	8.66935e-38	0.467712	0.397	0.049	1.35016e-33
ERMP1	1.02338e-37	0.560474	0.422	0.061	1.59381e-33
AEBP1	1.06543e-37	-0.691454	0.957	1	1.6593e-33
DHCR7	1.13249e-37	0.656642	0.621	0.161	1.76373e-33
S100A10	1.17458e-37	0.728769	0.95	0.767	1.8293e-33
LIMK2	1.28114e-37	0.568527	0.5	0.095	1.99525e-33
IGLC1	1.33467e-37	0.935452	0.936	0.782	2.07862e-33
CRIP2	1.43017e-37	0.692173	0.773	0.25	2.22734e-33
DDAH1	1.808e-37	0.638065	0.649	0.172	2.81578e-33
DHRS13	2.2916e-37	0.467865	0.362	0.036	3.56894e-33
TBC1D2	2.34792e-37	0.482327	0.429	0.064	3.65665e-33
SERPINB11	2.53296e-37	0.673342	0.486	0.092	3.94484e-33
LSS	2.73703e-37	0.747988	0.833	0.333	4.26264e-33
COL4A1	2.75781e-37	-0.815144	0.748	0.985	4.29502e-33
RHOV	2.91379e-37	0.69571	0.39	0.051	4.53793e-33
RGCC	3.98815e-37	0.542195	0.535	0.11	6.21114e-33
CMTM8	4.46956e-37	0.448519	0.379	0.044	6.96089e-33
CHRDL1	4.64268e-37	-1.03908	0.546	0.755	7.23051e-33
INPP4B	5.21826e-37	0.480333	0.401	0.054	8.12691e-33
AUH	5.58549e-37	0.63066	0.617	0.153	8.69884e-33
SEMA3F	6.76092e-37	0.562359	0.539	0.115	1.05294e-32
SLC35A1	6.97338e-37	0.500694	0.468	0.08	1.08603e-32
RDH11	8.86164e-37	0.666802	0.993	1	1.38011e-32
CRABP2	1.06014e-36	0.782486	0.528	0.122	1.65106e-32
ABHD17C	1.2617e-36	0.51986	0.507	0.095	1.96498e-32
CCDC68	1.50327e-36	0.415492	0.294	0.015	2.3412e-32
PRRG4	1.53946e-36	0.426737	0.326	0.026	2.39756e-32
CYP1B1	1.67633e-36	-0.7648	0.67	0.97	2.61071e-32
TDP2	1.70764e-36	0.716271	0.809	0.327	2.65948e-32
PTPRU	2.21652e-36	0.609325	0.603	0.154	3.45201e-32
DSC3	2.41387e-36	0.476637	0.305	0.02	3.75936e-32
PCDH1	2.65132e-36	0.667074	0.695	0.228	4.12917e-32
HOXB13	2.74475e-36	0.666471	0.993	0.998	4.27468e-32
EFNA1	3.64236e-36	0.725697	0.901	0.787	5.67261e-32
CPM	3.65118e-36	0.613247	0.496	0.103	5.68635e-32
TGFB3	3.66821e-36	0.779938	0.738	0.258	5.71286e-32
ID1	3.93692e-36	0.654835	1	0.998	6.13136e-32
NEU1	3.98178e-36	0.538368	0.546	0.122	6.20122e-32
OBSCN	4.57572e-36	0.542532	0.507	0.107	7.12623e-32
KRT18	5.14875e-36	0.576531	1	0.998	8.01867e-32
SEMA4G	8.50048e-36	0.372227	0.273	0.01	1.32386e-31
FGFRL1	9.41114e-36	-0.572357	0.5	0.956	1.46569e-31
ANGPTL4	1.41529e-35	0.682153	0.702	0.23	2.20417e-31
TTC6	1.50351e-35	0.419038	0.372	0.043	2.34157e-31
CHRNA2	1.55443e-35	0.448715	0.344	0.034	2.42087e-31
SCGB1D2	1.68024e-35	0.486742	0.27	0.01	2.61681e-31
ARHGAP26	1.93177e-35	0.551113	0.514	0.108	3.00854e-31
PTPN3	2.125e-35	0.449202	0.411	0.059	3.30948e-31
KCNMA1	2.32033e-35	-0.824648	0.741	0.952	3.61368e-31
FLRT3	2.57911e-35	0.442408	0.362	0.043	4.01671e-31
LTF	2.64033e-35	1.00126	0.777	0.333	4.11205e-31
CPA6	2.89645e-35	0.552812	0.39	0.057	4.51093e-31
RNASE4	3.07327e-35	0.737704	0.83	0.342	4.78631e-31
ARHGEF37	3.6917e-35	0.552326	0.557	0.133	5.74945e-31
JMJD7	4.41203e-35	0.585444	0.642	0.174	6.8713e-31
CYP4B1	5.42273e-35	0.415268	0.266	0.01	8.44537e-31
H1F0	6.18287e-35	0.6026	0.972	0.99	9.6292e-31
TNFRSF10B	7.46039e-35	0.510538	0.564	0.133	1.16188e-30
CLGN	8.0034e-35	0.431337	0.34	0.034	1.24645e-30
KIFC2	1.38355e-34	0.468197	0.436	0.074	2.15474e-30
PDZK1IP1	1.43175e-34	0.492723	0.323	0.03	2.22981e-30
CYP27A1	1.49215e-34	0.67252	0.674	0.222	2.32387e-30
TCTN3	1.50374e-34	0.467628	0.504	0.1	2.34193e-30
HSPA1B	1.56123e-34	0.549679	1	1	2.43146e-30
SATB1	1.67286e-34	0.638732	0.684	0.204	2.60531e-30
SERF2	1.68858e-34	0.376207	1	1	2.6298e-30
SH3BP4	1.7433e-34	0.79034	0.851	0.644	2.71501e-30
ANKRD29	1.80744e-34	-0.655203	0.33	0.778	2.81491e-30
RARRES2	1.84148e-34	-0.769894	0.748	0.951	2.86792e-30
FHDC1	2.00206e-34	0.395681	0.312	0.026	3.11801e-30
IDI1	2.00973e-34	0.760187	0.851	0.461	3.12995e-30
LCN2	2.09325e-34	0.663873	0.387	0.057	3.26003e-30
CDH3	2.8347e-34	0.562186	0.479	0.097	4.41476e-30
PALMD	2.88085e-34	0.489259	0.401	0.059	4.48663e-30
IGHG1	2.95389e-34	0.653314	0.699	0.223	4.60039e-30
CNFN	3.08186e-34	0.402321	0.312	0.026	4.79969e-30
PTPN18	3.14771e-34	0.528484	0.599	0.146	4.90224e-30
EML5	3.33226e-34	0.466078	0.379	0.051	5.18966e-30
TFAP2A	3.84784e-34	0.458966	0.433	0.071	5.99262e-30
MACC1	4.04445e-34	0.392219	0.277	0.015	6.29882e-30
MYBPC1	5.77401e-34	0.542965	0.55	0.126	8.99244e-30
PAQR4	7.38253e-34	0.432228	0.333	0.034	1.14976e-29
INAVA	8.71566e-34	0.420432	0.319	0.03	1.35738e-29
RNF24	9.47006e-34	0.484384	0.461	0.087	1.47487e-29
SLC50A1	1.16592e-33	0.48417	0.482	0.095	1.8158e-29
LPAR6	1.30107e-33	0.65667	0.67	0.21	2.02629e-29
NDFIP2	1.44566e-33	0.542399	0.56	0.136	2.25147e-29
VGLL3	1.46003e-33	0.583254	0.411	0.072	2.27386e-29
REEP5	1.69141e-33	0.598988	0.975	0.979	2.6342e-29
ITPR2	1.83174e-33	0.736573	0.766	0.317	2.85276e-29
DDIT4	1.87923e-33	0.679711	0.72	0.238	2.92671e-29
ACSL1	2.19923e-33	0.651029	0.957	0.982	3.42508e-29
MAGEH1	2.20305e-33	0.680251	0.702	0.232	3.43103e-29
ADGRA2	2.30394e-33	-0.877199	0.706	0.828	3.58816e-29
NIPAL2	2.53086e-33	0.52105	0.539	0.126	3.94156e-29
GABRE	2.99367e-33	0.605448	0.5	0.118	4.66234e-29
TM7SF2	4.0239e-33	0.535513	0.504	0.11	6.26682e-29
CEMIP2	4.55665e-33	0.46179	0.482	0.095	7.09652e-29
PCCA	4.70901e-33	0.544163	0.621	0.169	7.33381e-29
PARVA	5.15902e-33	-0.727391	0.819	0.99	8.03466e-29
COMT	5.17829e-33	0.538583	0.975	0.985	8.06467e-29
PLA2G4B	5.71805e-33	0.564212	0.624	0.174	8.90529e-29
UHRF2	6.2857e-33	0.602807	0.738	0.25	9.78935e-29
TMEM54	6.55632e-33	0.596686	0.596	0.164	1.02108e-28
SLC16A5	6.98457e-33	0.399844	0.319	0.033	1.08778e-28
CCDC86	7.24732e-33	0.473317	0.493	0.102	1.1287e-28
LIFR	7.43549e-33	0.710155	0.794	0.327	1.158e-28
CXCL14	7.74049e-33	0.589277	0.418	0.077	1.2055e-28
TMBIM6	8.82129e-33	0.472309	1	1	1.37383e-28
IRX3	1.02642e-32	0.627461	0.585	0.161	1.59855e-28
NTNG2	1.04267e-32	0.666691	0.539	0.149	1.62386e-28
PFN1	1.0794e-32	-0.416031	1	1	1.68106e-28
RAP1A	1.17852e-32	-0.733121	0.83	0.972	1.83542e-28
CNDP2	1.26062e-32	0.553906	0.986	0.998	1.96328e-28
ENTPD2	1.47742e-32	0.428788	0.383	0.057	2.30094e-28
ABHD2	1.55812e-32	0.652844	0.943	0.915	2.42662e-28
C1R	1.61296e-32	-0.6489	0.968	1	2.51203e-28
ANXA3	1.62231e-32	0.661027	0.865	0.793	2.52658e-28
DLK2	1.65368e-32	0.432675	0.301	0.028	2.57545e-28
ITGA2	1.67835e-32	0.472385	0.426	0.077	2.61386e-28
COL7A1	1.74987e-32	0.586753	0.628	0.186	2.72525e-28
PHLDA2	1.76255e-32	0.506926	0.411	0.069	2.745e-28
NPY	1.92494e-32	-0.664278	0.787	0.998	2.9979e-28
ELK4	2.0147e-32	0.668159	0.922	0.906	3.13769e-28
PER2	2.10966e-32	0.605039	0.56	0.151	3.28558e-28
ST6GAL1	2.17883e-32	0.748724	0.837	0.534	3.39332e-28
SEMA4A	2.32212e-32	0.539368	0.496	0.112	3.61647e-28
HSP90AA1	2.50115e-32	0.43913	1	1	3.89529e-28
GRHL2	2.77376e-32	0.577813	0.922	0.97	4.31986e-28
IGSF3	3.15264e-32	0.40975	0.337	0.041	4.90992e-28
KCNN4	3.29902e-32	0.388503	0.337	0.039	5.13789e-28
ADAMTS1	3.41355e-32	-0.71304	0.908	1	5.31626e-28
NRARP	3.85127e-32	0.562724	0.606	0.167	5.99797e-28
NPDC1	4.03523e-32	0.623735	0.975	0.997	6.28447e-28
ZG16B	4.11611e-32	0.791266	0.837	0.654	6.41043e-28
ABCC3	4.34474e-32	0.379837	0.298	0.026	6.7665e-28
ARRDC2	4.80075e-32	0.480504	0.454	0.089	7.47668e-28
GAN	5.14449e-32	0.510355	0.447	0.09	8.01202e-28
SEL1L3	5.26086e-32	0.528622	0.521	0.12	8.19327e-28
SCIN	5.55613e-32	0.416455	0.319	0.034	8.65312e-28
TMEM59	5.93069e-32	0.537126	0.996	1	9.23646e-28
BIK	6.13773e-32	0.470694	0.486	0.1	9.5589e-28
UPK3A	7.25058e-32	0.41571	0.287	0.023	1.1292e-27
HERC6	7.83629e-32	0.420479	0.411	0.069	1.22042e-27
JAG1	8.25743e-32	-0.566223	0.475	0.903	1.28601e-27
RGS12	8.37085e-32	0.599356	0.628	0.192	1.30368e-27
PPFIBP2	1.05303e-31	0.4544	0.482	0.103	1.63998e-27
MIOS	1.28706e-31	0.522953	0.525	0.125	2.00447e-27
CHMP4C	1.50488e-31	0.436688	0.447	0.084	2.3437e-27
FAM111A	1.6612e-31	0.629787	0.691	0.263	2.58715e-27
SLC2A5	1.67872e-31	0.472365	0.379	0.061	2.61444e-27
FAAH	1.68664e-31	0.578368	0.922	0.969	2.62677e-27
CRACR2A	1.86089e-31	0.535669	0.574	0.151	2.89815e-27
SLC14A1	2.01964e-31	0.447211	0.291	0.026	3.14538e-27
MCF2L	2.08531e-31	0.565805	0.663	0.202	3.24767e-27
SIM2	2.10256e-31	0.496598	0.472	0.1	3.27453e-27
EHD4	2.32156e-31	0.51551	0.543	0.135	3.6156e-27
SLC2A10	2.5243e-31	0.464658	0.408	0.072	3.93135e-27
DMXL1	2.68982e-31	0.61906	0.975	0.997	4.18913e-27
ADGRG6	2.75341e-31	0.421949	0.326	0.039	4.28816e-27
ERBB2	3.07401e-31	0.570588	0.936	0.908	4.78746e-27
CDS1	3.18215e-31	0.371564	0.34	0.044	4.95587e-27
BTG3	3.31519e-31	0.61777	0.631	0.199	5.16307e-27
TNFRSF19	3.64882e-31	0.70425	0.553	0.163	5.68267e-27
ARHGEF5	3.8289e-31	0.440406	0.372	0.057	5.96314e-27
C16orf74	4.13429e-31	0.356863	0.27	0.018	6.43874e-27
IL17RC	4.18146e-31	0.499312	0.613	0.172	6.51221e-27
TJP3	4.34481e-31	0.403996	0.277	0.021	6.76661e-27
MYOF	4.45225e-31	0.625033	0.766	0.287	6.93394e-27
CITED2	4.81782e-31	0.462219	0.525	0.126	7.50328e-27
FMO5	4.85513e-31	0.405194	0.298	0.03	7.56139e-27
TMC4	6.94179e-31	0.457566	0.493	0.108	1.08111e-26
MAGI1	7.46916e-31	0.539205	0.66	0.199	1.16325e-26
AP1G2	7.58866e-31	0.533604	0.596	0.166	1.18186e-26
VAMP8	7.95939e-31	0.658299	0.862	0.654	1.2396e-26
GCAT	8.27929e-31	0.537241	0.649	0.195	1.28942e-26
DUSP23	1.23819e-30	0.506288	0.507	0.126	1.92836e-26
EVPL	1.27715e-30	0.407079	0.358	0.053	1.98904e-26
SLC22A23	1.40682e-30	0.610196	0.656	0.228	2.19098e-26
IGLV3-1	1.41462e-30	0.518307	0.39	0.072	2.20313e-26
MMAB	1.53237e-30	0.56419	0.599	0.172	2.38651e-26
LMTK3	1.54099e-30	0.345664	0.291	0.026	2.39993e-26
FNBP1L	1.65047e-30	0.464056	0.511	0.118	2.57045e-26
LPCAT3	1.67915e-30	0.478299	0.578	0.148	2.6151e-26
RORC	1.85457e-30	0.429569	0.496	0.108	2.8883e-26
SPRY1	1.97422e-30	0.590388	0.695	0.235	3.07465e-26
GRTP1	2.04981e-30	0.473957	0.504	0.12	3.19238e-26
JPH2	2.06588e-30	-0.913004	0.528	0.704	3.2174e-26
ZBTB7C	2.22713e-30	0.459983	0.273	0.023	3.46853e-26
CEBPA	2.32077e-30	0.501754	0.557	0.149	3.61437e-26
FAM189A2	2.45006e-30	0.428788	0.362	0.056	3.81572e-26
PSMB8	2.53255e-30	0.568478	0.642	0.204	3.94419e-26
NWD1	2.99151e-30	0.394387	0.362	0.053	4.65899e-26
ATP8B1	3.33682e-30	0.628092	0.89	0.908	5.19676e-26
FDPS	4.47371e-30	0.505526	0.504	0.125	6.96736e-26
RNF185	4.82932e-30	0.586994	0.727	0.253	7.52118e-26
STXBP6	6.43921e-30	0.416333	0.34	0.049	1.00284e-25
YIPF1	6.67259e-30	0.487163	0.55	0.141	1.03919e-25
SIDT1	6.77467e-30	0.315636	0.223	0.007	1.05509e-25
RASSF6	6.78769e-30	0.366128	0.277	0.025	1.05712e-25
PRKCZ	8.28884e-30	0.39731	0.362	0.056	1.2909e-25
ZNF761	8.35196e-30	0.669398	0.869	0.788	1.30073e-25
TRIM38	8.55939e-30	0.55922	0.621	0.19	1.33304e-25
ABAT	8.57215e-30	0.473525	0.539	0.136	1.33503e-25
C3	8.99653e-30	0.622972	0.61	0.194	1.40112e-25
DMKN	9.92169e-30	0.392445	0.305	0.036	1.5452e-25
OFD1	1.08423e-29	0.474606	0.496	0.12	1.68857e-25
SOX7	1.11977e-29	0.379652	0.333	0.046	1.74393e-25
TACC1	1.13807e-29	-0.641789	0.918	0.997	1.77243e-25
TTC39C	1.21513e-29	0.535669	0.571	0.163	1.89244e-25
ADIRF	1.3334e-29	0.577031	1	1	2.07663e-25
GPER1	1.63981e-29	0.430089	0.362	0.059	2.55384e-25
TBX3	1.65417e-29	0.56717	0.982	0.989	2.57621e-25
DUOX1	1.72863e-29	0.378262	0.301	0.034	2.69217e-25
SHROOM2	1.72917e-29	0.44901	0.379	0.066	2.69301e-25
LZTS3	1.83902e-29	0.425706	0.344	0.053	2.86409e-25
PCDH8	1.9278e-29	0.383928	0.223	0.008	3.00236e-25
ORM2	2.05263e-29	0.392219	0.245	0.015	3.19676e-25
ANOS1	2.15139e-29	0.371564	0.319	0.041	3.35057e-25
CLSTN1	2.15958e-29	0.539317	0.961	0.987	3.36334e-25
SLC7A8	2.18714e-29	0.48553	0.5	0.126	3.40624e-25
ADPGK	2.1881e-29	0.495772	0.613	0.177	3.40774e-25
IL10RB	2.61454e-29	0.498687	0.613	0.181	4.07188e-25
LGALS8	2.65613e-29	0.492834	0.543	0.144	4.13666e-25
TNFSF10	2.95711e-29	0.632668	0.901	0.967	4.6054e-25
TNFRSF21	3.09432e-29	0.610874	0.578	0.181	4.8191e-25
FNBP1	3.60632e-29	-0.660271	0.887	0.997	5.61648e-25
ACSF2	4.57731e-29	0.491978	0.475	0.117	7.12871e-25
CCL28	4.85982e-29	0.394381	0.316	0.041	7.56868e-25
GRHL1	5.11318e-29	0.464108	0.383	0.071	7.96327e-25
TXNRD2	5.67462e-29	0.487163	0.55	0.148	8.83765e-25
MYO5C	5.68578e-29	0.548206	0.61	0.197	8.85504e-25
RUNDC1	5.8673e-29	0.467441	0.592	0.166	9.13773e-25
MLPH	7.37435e-29	0.500571	1	1	1.14848e-24
PPDPF	7.77184e-29	0.400689	1	1	1.21039e-24
FAM110A	8.16929e-29	0.443322	0.443	0.095	1.27229e-24
SYNE4	8.38141e-29	0.423025	0.429	0.085	1.30532e-24
TMEM220	8.72001e-29	0.570981	0.578	0.177	1.35806e-24
CTNNBIP1	9.43019e-29	0.618096	0.716	0.263	1.46866e-24
KIF1A	1.00215e-28	0.379743	0.294	0.033	1.56075e-24
BCL3	1.01906e-28	0.712728	0.84	0.479	1.58709e-24
FBLN1	1.1367e-28	-0.581862	0.996	1	1.77029e-24
SQOR	1.28959e-28	0.578353	0.798	0.33	2.00841e-24
SLC30A4	1.3247e-28	0.637335	0.897	0.982	2.06308e-24
GSTT2B	1.33475e-28	0.406767	0.355	0.061	2.07874e-24
ERG28	1.3496e-28	0.49089	0.574	0.161	2.10187e-24
MMP7	1.36015e-28	0.71748	0.606	0.194	2.1183e-24
NOL3	1.38207e-28	0.516452	0.624	0.192	2.15243e-24
TFRC	1.56506e-28	0.487488	0.645	0.2	2.43743e-24
ACOT13	1.5709e-28	0.442335	0.525	0.135	2.44652e-24
UMAD1	1.59807e-28	0.473525	0.528	0.138	2.48884e-24
TSTA3	1.90281e-28	0.563774	0.624	0.197	2.96344e-24
PNKD	2.38992e-28	0.527388	0.677	0.227	3.72206e-24
CORO2A	2.56356e-28	0.373781	0.333	0.049	3.99249e-24
PATJ	2.582e-28	0.51858	0.968	0.984	4.0212e-24
CYP39A1	2.64772e-28	-0.519034	0.362	0.77	4.12356e-24
ZNF750	2.80548e-28	0.359775	0.241	0.016	4.36925e-24
DSTN	2.93107e-28	-0.628845	0.911	0.995	4.56484e-24
TMEM121B	3.68919e-28	0.334125	0.248	0.018	5.74555e-24
SAPCD2	3.74505e-28	0.369349	0.309	0.039	5.83254e-24
KIF13B	3.88206e-28	0.483363	0.574	0.163	6.04592e-24
ILDR1	3.9954e-28	0.334756	0.277	0.028	6.22244e-24
EEF1G	4.43714e-28	0.361712	1	1	6.9104e-24
PRKX	4.53838e-28	0.414211	0.387	0.074	7.06808e-24
PEBP4	4.65539e-28	0.376775	0.301	0.039	7.2503e-24
LIPH	4.71736e-28	0.331826	0.248	0.018	7.34681e-24
TMEM30B	5.13166e-28	0.524943	0.645	0.222	7.99205e-24
EFHD1	5.501e-28	0.429393	0.422	0.092	8.56725e-24
GLRX2	5.54252e-28	0.480788	0.486	0.122	8.63193e-24
PLPP3	5.74554e-28	-0.668192	0.94	0.997	8.9481e-24
BDH1	6.32583e-28	0.510244	0.617	0.192	9.85184e-24
TXNDC12	6.38457e-28	0.463527	0.557	0.156	9.94332e-24
ACVR1B	6.56513e-28	0.513041	0.546	0.156	1.02245e-23
SLC3A2	6.80485e-28	0.527832	0.911	0.795	1.05979e-23
SLC5A3	7.01013e-28	0.446109	0.557	0.153	1.09176e-23
MARVELD2	7.29792e-28	0.397659	0.482	0.112	1.13658e-23
PTPRJ	7.95876e-28	0.422264	0.482	0.115	1.2395e-23
SOAT1	8.32548e-28	0.571443	0.709	0.279	1.29661e-23
PLIN5	1.01494e-27	0.340632	0.259	0.023	1.58067e-23
ACAD8	1.05644e-27	0.455209	0.521	0.136	1.64531e-23
KCNMB1	1.08679e-27	-0.897002	0.603	0.719	1.69257e-23
C11orf52	1.10393e-27	0.370134	0.319	0.044	1.71926e-23
SLC37A4	1.11997e-27	0.46002	0.514	0.136	1.74424e-23
MFSD14B	1.17943e-27	0.462219	0.649	0.202	1.83684e-23
PLAT	1.21157e-27	0.580442	0.482	0.125	1.8869e-23
ARVCF	1.28246e-27	0.403326	0.447	0.102	1.9973e-23
THOP1	1.31511e-27	0.465962	0.645	0.195	2.04815e-23
NIBAN1	1.33498e-27	-0.6848	0.727	0.946	2.0791e-23
RRAS	1.44505e-27	-0.666786	0.812	0.975	2.25052e-23
SCGB1A1	1.48458e-27	0.606112	0.227	0.013	2.31208e-23
TUBA4A	1.48957e-27	0.477493	0.567	0.169	2.31986e-23
ACER2	1.7439e-27	0.334698	0.326	0.048	2.71594e-23
ENTPD7	2.2615e-27	0.415996	0.397	0.08	3.52206e-23
SIPA1L3	2.41002e-27	0.422085	0.553	0.148	3.75337e-23
AJUBA	3.05523e-27	0.409566	0.461	0.112	4.75822e-23
GATA3	3.16249e-27	0.468451	0.394	0.084	4.92527e-23
ANTXR2	3.27741e-27	0.624175	0.929	0.906	5.10424e-23
TFPI2	3.3531e-27	0.359887	0.245	0.02	5.22212e-23
IL17RE	3.37692e-27	0.303392	0.252	0.021	5.25921e-23
PARD6B	3.44275e-27	0.350554	0.301	0.041	5.36173e-23
MYO10	3.47075e-27	0.443436	0.461	0.11	5.40535e-23
SCPEP1	4.38894e-27	0.670625	0.89	0.632	6.83533e-23
TCIM	4.44581e-27	-0.503379	0.61	0.98	6.9239e-23
GRB7	4.63063e-27	0.303392	0.28	0.031	7.21174e-23
OCEL1	4.82119e-27	0.394128	0.475	0.113	7.50853e-23
C3orf14	5.18252e-27	0.387587	0.447	0.1	8.07126e-23
ZDHHC16	5.42657e-27	0.440019	0.582	0.169	8.45134e-23
PTPRF	5.46377e-27	0.491452	0.982	0.998	8.50928e-23
ZNF888	5.94765e-27	0.398324	0.358	0.064	9.26287e-23
XPNPEP1	5.96452e-27	0.497182	0.635	0.205	9.28915e-23
ZDHHC12	6.86436e-27	0.333461	0.273	0.03	1.06906e-22
MYO6	7.1843e-27	-0.605558	0.706	0.993	1.11888e-22
RARRES1	7.46776e-27	0.439003	0.447	0.11	1.16303e-22
MCCC1	7.55321e-27	0.498698	0.691	0.241	1.17634e-22
PEX11A	8.02894e-27	0.400442	0.397	0.082	1.25043e-22
IRF1	9.76474e-27	0.5832	0.801	0.333	1.52076e-22
PPP1R3B	1.06514e-26	0.418729	0.55	0.154	1.65885e-22
NOSTRIN	1.13778e-26	0.36281	0.323	0.051	1.77197e-22
TMEM192	1.27305e-26	0.482716	0.553	0.161	1.98265e-22
CHCHD1	1.33749e-26	0.508471	0.727	0.268	2.08301e-22
CLDN3	1.42882e-26	0.563997	0.965	0.993	2.22524e-22
EHBP1L1	1.50399e-26	-0.648361	0.858	0.984	2.34232e-22
S100A16	1.55947e-26	0.563012	0.663	0.24	2.42871e-22
SLC22A5	1.60099e-26	0.376407	0.45	0.103	2.49338e-22
ITGB1	1.61733e-26	-0.529233	0.979	1	2.51884e-22
PRKCI	1.62231e-26	0.581056	0.727	0.323	2.52659e-22
LARGE2	1.73341e-26	0.380836	0.348	0.059	2.69961e-22
GASK1B	2.31667e-26	-0.486304	0.564	0.943	3.60799e-22
ZCCHC24	2.38083e-26	-0.67933	0.745	0.915	3.70791e-22
PPM1H	2.73018e-26	0.414869	0.465	0.112	4.25198e-22
URB1	2.79577e-26	0.614017	0.791	0.378	4.35413e-22
SMYD2	2.8438e-26	0.354018	0.372	0.071	4.42894e-22
ADAM15	2.88748e-26	0.451784	0.592	0.179	4.49696e-22
EFHD2	2.95612e-26	0.565097	0.812	0.335	4.60386e-22
YIF1B	3.20156e-26	0.416338	0.465	0.115	4.98611e-22
CCDC146	3.30641e-26	0.363055	0.351	0.064	5.1494e-22
EPHA2	3.57775e-26	0.510614	0.426	0.105	5.57199e-22
TESK2	3.62391e-26	0.366586	0.333	0.056	5.64387e-22
KIAA1671	3.64359e-26	0.489129	0.613	0.199	5.67453e-22
LSG1	4.12821e-26	0.332493	0.27	0.031	6.42928e-22
NUCB2	4.38097e-26	-0.543553	0.507	0.897	6.82293e-22
AMOT	4.53274e-26	0.429089	0.436	0.107	7.05928e-22
HIST1H2BB	5.23013e-26	0.389402	0.28	0.036	8.14541e-22
LGALSL	5.27837e-26	0.465742	0.514	0.143	8.22054e-22
GDF15	5.99582e-26	-0.457975	0.546	0.964	9.33789e-22
GSKIP	6.1773e-26	0.395242	0.443	0.103	9.62052e-22
LXN	6.30698e-26	0.54487	0.56	0.182	9.8225e-22
GPD1L	6.36464e-26	0.590083	0.801	0.376	9.91228e-22
ID4	6.39191e-26	0.618927	0.883	0.458	9.95476e-22
ALG12	6.69372e-26	0.424328	0.567	0.166	1.04248e-21
IMP3	6.7662e-26	0.504387	0.638	0.222	1.05377e-21
GPX2	7.51253e-26	0.332468	0.195	0.007	1.17e-21
GGA2	8.35125e-26	0.562925	0.727	0.291	1.30062e-21
MVK	8.40995e-26	0.398804	0.426	0.1	1.30977e-21
SPR	8.51568e-26	0.433011	0.628	0.197	1.32623e-21
CTBS	8.85164e-26	0.429758	0.539	0.156	1.37855e-21
ACOXL	9.37508e-26	0.371062	0.394	0.08	1.46007e-21
MAP3K4	9.88595e-26	0.389723	0.482	0.126	1.53964e-21
PLA2G2A	1.00764e-25	-0.536694	0.972	1	1.56931e-21
DPYS	1.16252e-25	0.291596	0.199	0.008	1.81051e-21
BBS4	1.1699e-25	0.440978	0.518	0.146	1.822e-21
PCYT2	1.19751e-25	0.366992	0.411	0.092	1.865e-21
SERTAD1	1.22224e-25	0.474057	0.603	0.192	1.90351e-21
CST1	1.32957e-25	0.649906	0.27	0.034	2.07067e-21
ZNF385A	1.41777e-25	0.390484	0.383	0.084	2.20804e-21
NSUN4	1.42505e-25	0.369369	0.486	0.125	2.21937e-21
REEP6	1.4696e-25	0.351272	0.358	0.066	2.28875e-21
REPS2	1.48385e-25	-0.49568	0.493	0.849	2.31094e-21
IGSF9	1.50886e-25	0.337599	0.277	0.034	2.3499e-21
HOOK2	1.57838e-25	0.445975	0.521	0.148	2.45817e-21
AFTPH	1.6297e-25	0.409271	0.628	0.195	2.53809e-21
OAS2	1.83514e-25	0.333461	0.273	0.034	2.85805e-21
AP1M2	1.87346e-25	0.446419	0.528	0.164	2.91773e-21
BHLHA15	1.89703e-25	0.400785	0.447	0.107	2.95443e-21
BRWD1	1.909e-25	0.502402	0.684	0.245	2.97307e-21
USP43	1.93588e-25	0.402636	0.309	0.049	3.01493e-21
IGSF8	1.95025e-25	0.45913	0.652	0.218	3.03732e-21
ATP2A3	1.95953e-25	0.437503	0.411	0.099	3.05177e-21
MFGE8	2.08753e-25	-0.611508	0.819	0.985	3.25112e-21
RWDD2A	2.14112e-25	0.34709	0.362	0.067	3.33459e-21
DMPK	2.23308e-25	-0.703879	0.681	0.867	3.4778e-21
LRRC75B	2.27142e-25	0.428274	0.514	0.144	3.53751e-21
LYPD3	2.43157e-25	0.355998	0.298	0.044	3.78693e-21
KIF21A	2.4967e-25	0.388948	0.457	0.112	3.88835e-21
SIAE	2.60711e-25	0.358675	0.34	0.062	4.06031e-21
CRYAB	2.70185e-25	-0.693941	0.809	0.946	4.20786e-21
SPDEF	2.88718e-25	0.566661	0.936	0.989	4.49649e-21
ACAA1	2.88856e-25	0.563931	0.823	0.501	4.49865e-21
APOBEC3C	3.12315e-25	0.430836	0.535	0.166	4.86399e-21
NUDT4	3.16781e-25	0.405008	0.401	0.09	4.93354e-21
CLN8	3.49949e-25	0.392518	0.415	0.097	5.45011e-21
DLGAP1	3.58564e-25	0.319159	0.266	0.033	5.58428e-21
VWA1	3.65744e-25	-0.645361	0.918	1	5.69609e-21
GNPTAB	3.79332e-25	0.450897	0.493	0.138	5.90772e-21
FAM160A1	3.82628e-25	0.382959	0.344	0.064	5.95905e-21
ITPKC	4.04285e-25	0.475847	0.564	0.174	6.29634e-21
GRK3	4.58363e-25	0.460874	0.571	0.177	7.13855e-21
CAMSAP3	4.80956e-25	0.492535	0.55	0.186	7.49041e-21
MXI1	4.86703e-25	-0.60261	0.77	0.944	7.57991e-21
LNX1	5.09339e-25	0.284253	0.23	0.02	7.93244e-21
CYP51A1	5.65908e-25	0.373096	0.39	0.085	8.81344e-21
TMEM41B	5.73705e-25	0.476821	0.649	0.223	8.93488e-21
KIAA1324L	6.06217e-25	0.377366	0.337	0.064	9.44122e-21
TMEM173	6.45765e-25	0.436797	0.496	0.141	1.00571e-20
TRPM4	6.63466e-25	0.51845	0.901	0.88	1.03328e-20
FAT2	6.7128e-25	0.288704	0.195	0.008	1.04545e-20
TMEM40	6.73484e-25	0.281983	0.177	0.003	1.04888e-20
PLIN3	6.84425e-25	0.393071	0.606	0.186	1.06592e-20
ALAD	6.89485e-25	0.444447	0.578	0.181	1.0738e-20
RETREG3	7.16668e-25	0.487969	0.684	0.243	1.11614e-20
CFH	7.59599e-25	0.505777	0.56	0.184	1.183e-20
OSTF1	7.63705e-25	0.505447	0.638	0.225	1.18939e-20
DEF6	7.69635e-25	0.394392	0.369	0.077	1.19863e-20
ACE	7.73142e-25	0.367567	0.383	0.082	1.20409e-20
IRX5	9.15438e-25	0.321426	0.252	0.028	1.4257e-20
FKBP11	9.21817e-25	0.372562	0.514	0.143	1.43564e-20
FRMD4B	9.9568e-25	0.429758	0.543	0.167	1.55067e-20
CTH	9.98015e-25	0.303392	0.287	0.041	1.55431e-20
TLN1	1.02698e-24	-0.590136	0.887	0.998	1.59941e-20
SPECC1	1.05561e-24	0.43636	0.504	0.143	1.64401e-20
TMEM41A	1.12581e-24	0.370342	0.383	0.082	1.75334e-20
ARHGAP40	1.17441e-24	0.311566	0.188	0.007	1.82903e-20
CLN3	1.30191e-24	0.39808	0.511	0.143	2.0276e-20
ERCC5	1.44058e-24	0.476032	0.621	0.21	2.24356e-20
H3F3A	1.45342e-24	0.353411	0.45	0.113	2.26356e-20
TSTD1	1.49962e-24	0.572177	0.688	0.353	2.33551e-20
HSPB1	1.52478e-24	-0.350482	1	1	2.37469e-20
ZCCHC2	1.54955e-24	0.342148	0.387	0.084	2.41327e-20
ACADL	1.70496e-24	0.44691	0.55	0.169	2.65531e-20
RASA2	1.73429e-24	0.441468	0.674	0.23	2.70098e-20
NR2F2	1.81821e-24	-0.633939	0.677	0.916	2.83169e-20
FOXJ3	1.96556e-24	0.447921	0.61	0.202	3.06116e-20
PLA2G4F	2.05733e-24	0.365829	0.312	0.053	3.20409e-20
ELOVL7	2.30814e-24	0.394246	0.362	0.074	3.5947e-20
RRAGD	2.37245e-24	0.384851	0.493	0.135	3.69485e-20
MET	2.46253e-24	0.384609	0.401	0.094	3.83515e-20
PRPS2	2.6163e-24	0.387801	0.468	0.126	4.07463e-20
AFF3	2.76769e-24	0.482716	0.535	0.166	4.31041e-20
TGFB1I1	2.88281e-24	-0.851337	0.603	0.704	4.48969e-20
KBTBD11	2.98419e-24	0.307394	0.23	0.021	4.64758e-20
ARHGDIB	2.98651e-24	-0.539596	0.755	0.997	4.65119e-20
JPT1	3.07463e-24	0.42138	0.525	0.156	4.78843e-20
ADI1	3.08087e-24	0.462108	0.982	1	4.79814e-20
CRNKL1	3.15741e-24	0.399755	0.511	0.144	4.91735e-20
BEND4	3.36007e-24	0.34798	0.326	0.057	5.23298e-20
CHDH	3.36781e-24	0.38629	0.351	0.071	5.24503e-20
KDF1	3.43905e-24	0.324486	0.259	0.031	5.35597e-20
PPP1R13B	3.64841e-24	0.510541	0.738	0.327	5.68203e-20
FGFR1	3.70567e-24	-0.630462	0.741	0.91	5.77121e-20
DACT2	3.95752e-24	0.377366	0.323	0.059	6.16343e-20
SHTN1	4.02577e-24	0.52788	0.748	0.322	6.26974e-20
LINS1	4.28894e-24	0.371137	0.426	0.105	6.6796e-20
PSMB10	4.37428e-24	0.430942	0.574	0.184	6.81251e-20
TPGS2	4.39829e-24	0.389971	0.489	0.138	6.8499e-20
FAM219B	4.53744e-24	0.42906	0.628	0.21	7.0666e-20
PSENEN	4.60617e-24	0.452536	0.645	0.225	7.17365e-20
GSTM3	4.66488e-24	0.463876	0.716	0.271	7.26509e-20
TNFSF15	5.18293e-24	0.381218	0.27	0.038	8.07189e-20
EGR3	5.39061e-24	0.578335	0.628	0.238	8.39534e-20
N4BP2	5.52163e-24	0.34136	0.443	0.11	8.59938e-20
SULF1	5.91603e-24	-0.622823	0.592	0.86	9.21363e-20
BNIPL	6.39257e-24	0.27158	0.199	0.011	9.95579e-20
CALM3	6.44592e-24	-0.547243	0.95	1	1.00389e-19
AC007906.2	7.264e-24	0.350186	0.245	0.028	1.1313e-19
MROH1	7.65457e-24	0.387732	0.521	0.151	1.19212e-19
NXPH4	7.71915e-24	0.256598	0.17	0.003	1.20218e-19
CASP4	7.87624e-24	0.392867	0.528	0.153	1.22665e-19
MCTP2	8.23857e-24	0.349566	0.457	0.12	1.28307e-19
ZNF841	8.71405e-24	0.349818	0.351	0.071	1.35713e-19
SHANK2	9.37995e-24	0.377049	0.433	0.11	1.46083e-19
RGS5	9.64187e-24	0.464156	0.532	0.161	1.50162e-19
AIF1L	9.67026e-24	0.284163	0.252	0.03	1.50605e-19
MOV10	9.76649e-24	0.5154	0.688	0.274	1.52103e-19
KYAT3	1.01833e-23	0.371807	0.418	0.102	1.58595e-19
ITGB8	1.03397e-23	0.477404	0.67	0.246	1.6103e-19
PRSS16	1.10239e-23	0.263685	0.191	0.01	1.71686e-19
SLMAP	1.13669e-23	-0.631432	0.734	0.928	1.77028e-19
TRIAP1	1.17252e-23	0.33677	0.429	0.105	1.82607e-19
TMCO4	1.18126e-23	0.428697	0.521	0.159	1.8397e-19
RASGEF1B	1.18692e-23	0.34798	0.337	0.067	1.84851e-19
SMCO4	1.20794e-23	0.509125	0.628	0.258	1.88124e-19
DUOXA1	1.21987e-23	0.299423	0.248	0.03	1.89982e-19
CASP7	1.24463e-23	0.340353	0.355	0.076	1.93838e-19
C1S	1.27258e-23	-0.631842	0.908	0.998	1.98192e-19
TBL3	1.33291e-23	0.348564	0.422	0.103	2.07587e-19
TMEM268	1.43926e-23	0.342563	0.461	0.118	2.24151e-19
GGT6	1.45728e-23	0.280412	0.195	0.011	2.26957e-19
AL032819.3	1.47821e-23	0.29716	0.248	0.03	2.30216e-19
UNC93B1	1.50255e-23	0.411027	0.457	0.126	2.34007e-19
FBXO34	1.5094e-23	0.440491	0.528	0.163	2.35075e-19
SREBF2	1.51137e-23	0.501562	0.674	0.258	2.35381e-19
KCNK1	1.5332e-23	0.375859	0.362	0.079	2.38781e-19
FPGS	1.54996e-23	0.444953	0.652	0.232	2.41391e-19
RAB4B	1.55065e-23	0.380836	0.55	0.167	2.41499e-19
CADM4	1.56671e-23	0.391186	0.489	0.14	2.43999e-19
CBR1	1.59919e-23	0.489479	0.723	0.286	2.49058e-19
EFCAB12	1.59951e-23	0.288334	0.22	0.02	2.49108e-19
TM7SF3	1.6907e-23	0.40647	0.525	0.158	2.63309e-19
EXPH5	1.8267e-23	0.31428	0.298	0.049	2.8449e-19
PMM2	1.93625e-23	0.322987	0.369	0.077	3.01552e-19
EPS8L2	1.94902e-23	0.5663	0.684	0.312	3.0354e-19
UBA5	1.97828e-23	0.439615	0.599	0.202	3.08097e-19
RNF168	2.02656e-23	0.409592	0.468	0.131	3.15616e-19
MXRA7	2.2068e-23	-0.552423	0.915	1	3.43687e-19
FAM174B	2.25989e-23	0.48762	0.631	0.255	3.51955e-19
LMCD1	2.4031e-23	0.473317	0.443	0.123	3.74258e-19
SLC25A16	2.49346e-23	0.477251	0.777	0.345	3.88331e-19
PDXK	2.60884e-23	0.497858	0.688	0.266	4.063e-19
SCNN1G	2.68461e-23	0.301078	0.213	0.018	4.18102e-19
FZR1	2.77352e-23	0.446167	0.628	0.22	4.31949e-19
BTN3A2	2.87301e-23	0.383432	0.45	0.123	4.47443e-19
ITPR1	2.92196e-23	-0.801552	0.642	0.724	4.55066e-19
TMEM170A	2.96451e-23	0.410746	0.546	0.169	4.61693e-19
ZC3H8	2.98474e-23	0.343977	0.369	0.08	4.64844e-19
GLB1L2	3.06859e-23	0.434346	0.582	0.195	4.77902e-19
ORMDL2	3.0764e-23	0.391968	0.457	0.125	4.79119e-19
MVD	3.1184e-23	0.453851	0.475	0.143	4.85659e-19
GLUD1	3.12693e-23	0.364931	0.479	0.135	4.86988e-19
TRIM4	3.15482e-23	0.413482	0.645	0.22	4.91332e-19
CYP4X1	3.24469e-23	0.297772	0.252	0.031	5.05328e-19
DTNB	3.28121e-23	0.426052	0.504	0.151	5.11015e-19
ZNF195	3.33448e-23	0.352057	0.433	0.11	5.19313e-19
PRIM2	3.49463e-23	0.394087	0.34	0.072	5.44254e-19
SERINC2	3.5787e-23	0.508458	0.887	0.89	5.57347e-19
WNT7B	3.6199e-23	0.370078	0.266	0.038	5.63762e-19
CIAO2A	3.69825e-23	0.391376	0.521	0.154	5.75966e-19
MTUS1	3.92692e-23	0.525785	0.77	0.355	6.11579e-19
HDHD3	4.15047e-23	0.372443	0.404	0.1	6.46395e-19
KIAA0040	4.20284e-23	0.332528	0.323	0.062	6.5455e-19
MINDY1	4.3161e-23	0.353226	0.461	0.128	6.72189e-19
ATAD1	4.37964e-23	0.514927	0.77	0.333	6.82085e-19
PGAP3	4.4577e-23	0.361154	0.465	0.126	6.94242e-19
BEX2	4.52534e-23	0.321842	0.248	0.031	7.04777e-19
IFI30	4.53982e-23	0.397596	0.436	0.115	7.07032e-19
P2RY2	4.81474e-23	0.320385	0.23	0.025	7.49848e-19
FGD4	5.00983e-23	0.355085	0.369	0.082	7.80231e-19
VSIR	5.08215e-23	0.373142	0.468	0.135	7.91494e-19
FRAT2	5.17506e-23	0.341508	0.309	0.057	8.05964e-19
CLEC14A	5.30715e-23	0.312096	0.294	0.049	8.26535e-19
HSBP1L1	5.40412e-23	0.34073	0.323	0.062	8.41637e-19
NRAS	5.50863e-23	0.401833	0.454	0.131	8.57915e-19
C8orf33	5.53762e-23	0.399019	0.574	0.187	8.62429e-19
PGGHG	5.57271e-23	0.420678	0.514	0.161	8.67894e-19
SELENOS	5.83978e-23	0.440223	0.606	0.205	9.09488e-19
SH3RF2	5.84855e-23	0.306234	0.241	0.03	9.10854e-19
TPST2	5.9038e-23	0.323741	0.379	0.087	9.19458e-19
ATG4D	6.16359e-23	0.349641	0.337	0.071	9.59918e-19
SFXN1	6.37401e-23	0.395182	0.525	0.159	9.92688e-19
SYTL2	6.40457e-23	0.321314	0.358	0.077	9.97448e-19
CARHSP1	6.4283e-23	0.358897	0.34	0.072	1.00114e-18
PLEKHG6	6.59795e-23	0.267404	0.191	0.011	1.02756e-18
ADRB2	7.14633e-23	0.411014	0.461	0.126	1.11297e-18
RAPGEFL1	7.15229e-23	0.38186	0.28	0.046	1.1139e-18
HSPA4L	7.32584e-23	0.316751	0.259	0.036	1.14093e-18
STC1	7.82029e-23	0.334756	0.241	0.03	1.21793e-18
TMEM141	7.96721e-23	0.554652	0.805	0.581	1.24081e-18
SQLE	8.18314e-23	0.366061	0.348	0.076	1.27444e-18
RPRD1B	8.58661e-23	0.415272	0.553	0.174	1.33728e-18
TTLL12	8.68673e-23	0.372562	0.493	0.141	1.35287e-18
HS6ST1	9.14431e-23	0.494076	0.624	0.227	1.42414e-18
QDPR	9.4649e-23	0.371564	0.582	0.186	1.47406e-18
ODF3B	9.50677e-23	0.374392	0.507	0.154	1.48058e-18
TENT5C	9.72224e-23	0.416734	0.408	0.103	1.51414e-18
LAD1	9.95548e-23	0.356359	0.387	0.089	1.55047e-18
IQANK1	1.03102e-22	0.252194	0.213	0.018	1.60572e-18
PLAAT4	1.03599e-22	0.544201	0.656	0.258	1.61345e-18
UAP1L1	1.10512e-22	0.396502	0.415	0.107	1.72112e-18
BRMS1	1.13213e-22	0.367824	0.418	0.108	1.76317e-18
FAM234B	1.1774e-22	0.28847	0.28	0.044	1.83368e-18
ZNF672	1.18291e-22	0.354496	0.408	0.102	1.84227e-18
ABLIM1	1.24066e-22	0.415438	0.56	0.186	1.9322e-18
ATG5	1.2733e-22	0.420743	0.674	0.243	1.98303e-18
LASP1	1.37603e-22	0.490647	0.727	0.289	2.14303e-18
ELP6	1.40371e-22	0.397193	0.539	0.167	2.18615e-18
TSHZ2	1.40653e-22	0.424042	0.465	0.133	2.19053e-18
CCNI	1.40882e-22	-0.376744	0.996	1	2.19409e-18
PTPN23	1.43747e-22	0.395377	0.596	0.199	2.23872e-18
CDC42EP4	1.45104e-22	0.425258	0.663	0.246	2.25986e-18
ZC3H3	1.55805e-22	0.335945	0.404	0.099	2.42651e-18
CIB1	1.56596e-22	0.522444	0.78	0.409	2.43882e-18
MCAM	1.57877e-22	-0.770715	0.61	0.749	2.45878e-18
C11orf1	1.63662e-22	0.361932	0.539	0.163	2.54887e-18
SFMBT2	1.64079e-22	0.519553	0.727	0.309	2.55537e-18
CYB561D2	1.68822e-22	0.381395	0.44	0.117	2.62924e-18
GP2	1.78123e-22	0.396705	0.287	0.049	2.77408e-18
PTPN14	1.7934e-22	0.381654	0.418	0.112	2.79304e-18
PGM5	1.80773e-22	-0.749518	0.706	0.745	2.81536e-18
INTS7	1.81481e-22	0.356359	0.401	0.099	2.82638e-18
KLK10	2.00113e-22	0.30788	0.238	0.028	3.11657e-18
PPM1K	2.00669e-22	0.422892	0.514	0.161	3.12523e-18
FAM107B	2.02685e-22	0.426803	0.553	0.181	3.15662e-18
DTX2	2.06831e-22	0.369834	0.415	0.108	3.22118e-18
MGST2	2.08205e-22	0.39096	0.521	0.161	3.24259e-18
CCN3	2.1218e-22	0.42558	0.344	0.077	3.30449e-18
GSS	2.17306e-22	0.426665	0.606	0.21	3.38432e-18
CYTH1	2.1967e-22	0.506832	0.819	0.461	3.42114e-18
WDR11	2.24861e-22	0.410307	0.699	0.258	3.50198e-18
PLEKHH3	2.52989e-22	0.418619	0.617	0.218	3.94005e-18
PGM2	2.64405e-22	0.368398	0.383	0.094	4.11784e-18
PLPP6	2.69192e-22	0.355054	0.312	0.061	4.1924e-18
FCGBP	2.72334e-22	0.356145	0.223	0.025	4.24133e-18
CELSR2	2.76262e-22	0.313929	0.255	0.036	4.3025e-18
NRBP2	2.80334e-22	0.519096	0.823	0.369	4.36592e-18
SLC7A1	2.8444e-22	0.373185	0.482	0.138	4.42987e-18
NAT10	2.97407e-22	0.376064	0.553	0.176	4.63181e-18
LSAMP	2.98117e-22	0.429109	0.539	0.182	4.64287e-18
ZNF432	3.13071e-22	0.413055	0.66	0.251	4.87577e-18
SLC25A37	3.18736e-22	0.462786	0.926	0.967	4.964e-18
C2orf72	3.24767e-22	0.383835	0.369	0.085	5.05792e-18
SPICE1	3.33588e-22	0.357058	0.447	0.123	5.1953e-18
ITPR3	3.54791e-22	0.368815	0.465	0.131	5.52552e-18
TMEM159	3.79419e-22	0.450132	0.628	0.23	5.90907e-18
NOTCH4	3.82266e-22	0.289189	0.241	0.031	5.95341e-18
EPHB6	3.85816e-22	0.391968	0.461	0.138	6.0087e-18
RBM23	3.94075e-22	0.456698	0.67	0.255	6.13733e-18
GTF3C5	4.15543e-22	0.41999	0.61	0.213	6.47167e-18
TBC1D7	4.21487e-22	0.344134	0.511	0.153	6.56423e-18
RHOB	4.4016e-22	-0.453256	1	1	6.85505e-18
EIF2AK4	4.53475e-22	0.37549	0.564	0.181	7.06242e-18
ARFGAP2	4.61369e-22	0.433913	0.635	0.23	7.18536e-18
TMEM184A	4.90771e-22	0.331941	0.333	0.069	7.64326e-18
PRXL2B	5.22221e-22	0.346695	0.319	0.064	8.13307e-18
GCLC	5.42575e-22	0.404393	0.624	0.22	8.45007e-18
CLDN12	5.50535e-22	0.355045	0.468	0.133	8.57404e-18
STX3	5.66911e-22	0.383638	0.472	0.136	8.82907e-18
RASD1	5.71274e-22	0.420023	0.652	0.236	8.89702e-18
PAX9	5.78136e-22	0.284466	0.227	0.026	9.00389e-18
GOLGA6L9	6.01643e-22	0.347474	0.365	0.087	9.36999e-18
TMEM251	6.02414e-22	0.343125	0.45	0.123	9.38199e-18
LIMD1	6.14355e-22	0.397336	0.528	0.169	9.56797e-18
NCOA1	6.34011e-22	-0.521435	0.578	0.88	9.87408e-18
INTS10	6.36448e-22	0.449476	0.663	0.264	9.91204e-18
DEDD2	6.37465e-22	0.307957	0.379	0.09	9.92788e-18
LAMC1	6.40576e-22	-0.531682	0.688	0.959	9.97633e-18
SNAP47	6.92794e-22	0.307784	0.418	0.107	1.07896e-17
TLE3	7.3657e-22	0.338973	0.521	0.156	1.14713e-17
EAF2	7.97978e-22	0.277355	0.209	0.02	1.24277e-17
SMC5	8.23175e-22	0.428229	0.649	0.245	1.28201e-17
ZNF75A	8.50555e-22	0.387179	0.475	0.14	1.32465e-17
SDF2L1	8.81732e-22	0.345034	0.514	0.154	1.37321e-17
ZNF394	9.10485e-22	0.364321	0.457	0.131	1.41799e-17
CNTNAP2	9.19743e-22	0.469412	0.507	0.167	1.43241e-17
SLC9A2	9.4027e-22	0.253191	0.22	0.023	1.46438e-17
CXCL16	9.40448e-22	0.325225	0.372	0.089	1.46465e-17
BSCL2	9.5356e-22	0.462385	0.663	0.253	1.48507e-17
XAB2	1.02665e-21	0.38288	0.55	0.177	1.5989e-17
SERPINE1	1.0343e-21	0.576135	0.567	0.205	1.61083e-17
HMGA1	1.0548e-21	0.350938	0.319	0.066	1.64275e-17
TP53I3	1.09055e-21	0.333723	0.379	0.094	1.69843e-17
CBX4	1.09725e-21	0.392913	0.546	0.177	1.70885e-17
ATG101	1.16836e-21	0.418015	0.631	0.228	1.81961e-17
CSTF1	1.19507e-21	0.33776	0.436	0.118	1.86121e-17
CMAS	1.23228e-21	0.381258	0.55	0.177	1.91915e-17
ZSWIM4	1.26043e-21	0.292234	0.259	0.039	1.96299e-17
PTGS2	1.36679e-21	0.37916	0.376	0.092	2.12864e-17
CCNDBP1	1.38416e-21	0.438552	0.709	0.284	2.15569e-17
PSEN1	1.41027e-21	0.420215	0.617	0.222	2.19636e-17
HIST1H1D	1.49011e-21	0.322251	0.259	0.041	2.3207e-17
FCGR3A	1.50555e-21	0.278642	0.22	0.025	2.34474e-17
DHTKD1	1.5304e-21	0.324199	0.429	0.115	2.38344e-17
C13orf46	1.59688e-21	0.280173	0.241	0.033	2.48698e-17
AP1S1	1.6048e-21	0.332331	0.45	0.126	2.49931e-17
ERCC6	1.6403e-21	0.311912	0.496	0.144	2.5546e-17
TM2D2	1.71475e-21	0.323596	0.475	0.135	2.67055e-17
WDR34	1.74526e-21	0.3241	0.379	0.094	2.71806e-17
GBA	1.81541e-21	0.342971	0.457	0.13	2.82733e-17
RBM8A	1.81595e-21	0.349843	0.585	0.192	2.82816e-17
LRRC37A2	1.87903e-21	0.316026	0.418	0.108	2.9264e-17
SPEG	1.87967e-21	-0.767361	0.589	0.683	2.9274e-17
CAPS	1.9505e-21	0.407653	0.596	0.207	3.0377e-17
ZDHHC13	2.00106e-21	0.283793	0.301	0.057	3.11645e-17
JCHAIN	2.05326e-21	0.581974	0.663	0.269	3.19774e-17
TUFT1	2.08305e-21	0.327787	0.415	0.11	3.24415e-17
KRT4	2.10317e-21	0.390988	0.238	0.033	3.27547e-17
RLN1	2.11344e-21	0.277269	0.16	0.005	3.29147e-17
CCDC149	2.12168e-21	0.296521	0.326	0.067	3.3043e-17
RRNAD1	2.20035e-21	0.329216	0.482	0.14	3.42682e-17
NEU3	2.33499e-21	0.267337	0.209	0.021	3.63651e-17
CREM	2.35096e-21	-0.559904	0.748	0.929	3.66139e-17
PHYHD1	2.35216e-21	0.40647	0.518	0.172	3.66326e-17
CDK7	2.37098e-21	0.359295	0.411	0.11	3.69256e-17
CHMP1A	2.37964e-21	0.405347	0.599	0.212	3.70605e-17
SIRT7	2.45085e-21	0.324737	0.418	0.11	3.81695e-17
RGS1	2.4708e-21	0.345423	0.326	0.071	3.84803e-17
CD320	2.62581e-21	0.51055	0.66	0.287	4.08944e-17
RALGPS1	2.65325e-21	0.329387	0.472	0.136	4.13218e-17
STAT6	2.79363e-21	0.439913	0.947	0.921	4.3508e-17
SLC1A3	2.80735e-21	0.329043	0.273	0.048	4.37216e-17
CCDC186	2.8152e-21	0.415308	0.645	0.241	4.3844e-17
MAP3K1	2.86513e-21	0.342812	0.387	0.099	4.46216e-17
TBC1D8B	3.07513e-21	0.284972	0.301	0.057	4.78921e-17
COASY	3.12256e-21	0.331435	0.401	0.103	4.86307e-17
COG5	3.15327e-21	0.362837	0.543	0.172	4.9109e-17
AGR2	3.25317e-21	0.389016	0.472	0.14	5.06649e-17
MARVELD3	3.37275e-21	0.303948	0.255	0.039	5.25272e-17
ARRB1	3.42217e-21	0.35586	0.454	0.135	5.32968e-17
COMMD5	3.56706e-21	0.352453	0.504	0.158	5.55534e-17
RAB24	3.62848e-21	0.321885	0.379	0.094	5.651e-17
MYD88	3.67384e-21	0.369124	0.387	0.102	5.72164e-17
LRRC8B	3.70291e-21	0.37442	0.426	0.117	5.76691e-17
LNX2	3.71565e-21	0.330217	0.365	0.089	5.78675e-17
EPDR1	3.78872e-21	0.345031	0.496	0.153	5.90055e-17
BCL2L11	3.90786e-21	0.347618	0.486	0.146	6.08611e-17
DNAJC2	4.06944e-21	0.328021	0.387	0.095	6.33775e-17
TRMT2B	4.14804e-21	0.332874	0.475	0.143	6.46016e-17
SLC9A3R2	4.22743e-21	0.493956	0.904	0.975	6.58379e-17
S100A9	4.3903e-21	0.581988	0.39	0.105	6.83746e-17
MCEE	4.41438e-21	0.305902	0.387	0.097	6.87496e-17
PIP4K2C	4.48058e-21	0.361318	0.475	0.143	6.97806e-17
FZD6	4.5667e-21	0.371225	0.44	0.128	7.11218e-17
COX6C	5.20777e-21	-0.453953	0.965	1	8.11058e-17
CROT	5.27817e-21	0.38113	0.387	0.102	8.22022e-17
IFT122	5.42362e-21	0.349165	0.401	0.108	8.44675e-17
HPS4	5.75381e-21	0.353359	0.535	0.176	8.96098e-17
IL6R	5.80479e-21	0.312559	0.376	0.095	9.04038e-17
OARD1	5.8205e-21	0.320254	0.397	0.103	9.06484e-17
PRPS1	5.85267e-21	0.312541	0.482	0.141	9.11494e-17
TRPT1	5.99981e-21	0.362422	0.546	0.177	9.34411e-17
WDR18	6.21086e-21	0.306823	0.408	0.105	9.67279e-17
PIGN	6.25382e-21	0.376624	0.564	0.189	9.7397e-17
ATAT1	6.28734e-21	0.307784	0.415	0.108	9.7919e-17
GK5	6.288e-21	0.465975	0.684	0.292	9.79292e-17
KLHL36	6.31644e-21	0.333929	0.489	0.151	9.83723e-17
NSUN7	6.44942e-21	0.271809	0.22	0.026	1.00443e-16
RAPH1	6.48427e-21	0.349084	0.362	0.089	1.00986e-16
MIA2	6.90907e-21	0.361339	0.567	0.189	1.07602e-16
EBF4	7.05981e-21	0.42562	0.699	0.281	1.0995e-16
TMPRSS4	7.085e-21	0.300476	0.177	0.011	1.10342e-16
IFITM1	7.25756e-21	0.366675	0.528	0.172	1.13029e-16
NMRK1	7.30672e-21	0.324675	0.443	0.126	1.13795e-16
ABHD14A	7.72325e-21	0.361596	0.447	0.131	1.20282e-16
PPP1R12A	7.92013e-21	-0.578934	0.77	0.915	1.23348e-16
DOCK9	8.05028e-21	0.33262	0.486	0.146	1.25375e-16
BCKDK	8.39153e-21	0.349129	0.557	0.182	1.3069e-16
APOL6	8.47877e-21	0.357439	0.504	0.163	1.32048e-16
ZBTB48	8.53133e-21	0.332103	0.493	0.149	1.32867e-16
PXMP2	8.59278e-21	0.330528	0.369	0.092	1.33824e-16
FCHSD1	8.8413e-21	0.335179	0.358	0.087	1.37694e-16
MANSC1	9.03631e-21	0.360909	0.369	0.094	1.40732e-16
GPR176	9.0866e-21	0.308913	0.262	0.044	1.41515e-16
TRIM56	9.11416e-21	0.425744	0.624	0.233	1.41944e-16
TRIM24	9.37719e-21	0.303392	0.394	0.102	1.4604e-16
ACY1	9.81234e-21	0.302883	0.362	0.085	1.52817e-16
FECH	9.83392e-21	0.370202	0.507	0.161	1.53153e-16
DAZAP2	1.0697e-20	0.433293	0.649	0.246	1.66595e-16
SOX13	1.11378e-20	0.351755	0.642	0.228	1.73459e-16
PLA2G6	1.11763e-20	0.344821	0.415	0.113	1.7406e-16
ERLIN1	1.13103e-20	0.333139	0.351	0.085	1.76147e-16
PABPC1L	1.13551e-20	0.376421	0.631	0.225	1.76845e-16
FADS2	1.1394e-20	0.494662	0.507	0.186	1.7745e-16
DLG5	1.16693e-20	0.519904	0.915	0.81	1.81738e-16
TMEM237	1.17156e-20	0.357151	0.351	0.087	1.82459e-16
RHBDD2	1.17564e-20	0.434444	0.706	0.282	1.83095e-16
NUDT14	1.19981e-20	0.298967	0.262	0.044	1.86859e-16
SPRY4	1.22256e-20	0.317062	0.362	0.087	1.90402e-16
MECOM	1.24929e-20	0.253487	0.195	0.018	1.94564e-16
MED25	1.3402e-20	0.437912	0.582	0.21	2.08722e-16
ISG20	1.34349e-20	0.31229	0.34	0.08	2.09235e-16
TGIF1	1.38126e-20	0.505354	0.908	0.849	2.15117e-16
GGT2	1.40938e-20	0.26275	0.23	0.031	2.19497e-16
GRASP	1.41318e-20	0.422866	0.624	0.233	2.20088e-16
SFT2D3	1.41844e-20	0.274246	0.255	0.041	2.20907e-16
CREB3L4	1.45083e-20	0.467441	0.865	0.946	2.25952e-16
P3H2	1.45781e-20	0.484709	0.574	0.223	2.2704e-16
ERVK3-1	1.46178e-20	0.340867	0.472	0.141	2.27658e-16
RASEF	1.48115e-20	0.447782	0.635	0.276	2.30675e-16
ZNF708	1.51784e-20	0.344847	0.479	0.146	2.36388e-16
TCF20	1.67356e-20	0.339402	0.532	0.174	2.6064e-16
VILL	1.69292e-20	0.356399	0.305	0.067	2.63655e-16
MBP	1.70023e-20	0.355634	0.493	0.154	2.64794e-16
SLC12A2	1.70506e-20	0.811273	0.826	0.741	2.65545e-16
TXNDC11	1.81953e-20	0.44838	0.713	0.32	2.83373e-16
SLC26A2	1.85529e-20	0.341128	0.55	0.179	2.88942e-16
USP53	1.90535e-20	0.334621	0.539	0.177	2.96739e-16
DNAL4	1.91503e-20	0.313975	0.418	0.115	2.98247e-16
PYCARD	1.96818e-20	0.338601	0.326	0.077	3.06525e-16
TNFRSF14	1.96973e-20	0.341481	0.514	0.166	3.06765e-16
DPY19L4	1.98741e-20	0.358965	0.475	0.146	3.0952e-16
CRIPT	1.99246e-20	0.312905	0.387	0.1	3.10306e-16
PRAC2	2.04418e-20	0.250438	0.27	0.046	3.18361e-16
ETNK1	2.07169e-20	0.409473	0.571	0.204	3.22645e-16
C11orf80	2.16864e-20	0.312965	0.418	0.113	3.37743e-16
ZNF75D	2.26447e-20	0.330437	0.326	0.074	3.52669e-16
GSTZ1	2.31153e-20	0.340126	0.521	0.167	3.59997e-16
TENM1	2.55274e-20	0.27628	0.273	0.049	3.97564e-16
IFI27	2.5587e-20	0.334235	0.422	0.118	3.98492e-16
TYK2	2.59399e-20	0.335241	0.472	0.143	4.03988e-16
CDCA7L	2.67148e-20	0.284079	0.266	0.046	4.16056e-16
AHR	2.7097e-20	0.520879	0.688	0.294	4.22009e-16
ELMO3	2.85863e-20	0.29795	0.28	0.053	4.45203e-16
ADD3	2.90425e-20	0.437212	0.702	0.296	4.52308e-16
STEAP3	2.93099e-20	0.325087	0.33	0.077	4.56472e-16
MAML2	2.96478e-20	0.378253	0.567	0.205	4.61734e-16
ACTN4	3.02273e-20	0.480024	0.755	0.333	4.70759e-16
TEN1	3.09652e-20	0.381662	0.564	0.192	4.82252e-16
EPHX2	3.10353e-20	0.526802	0.883	0.773	4.83344e-16
IGFBP7	3.18134e-20	-0.425966	1	1	4.95462e-16
SHB	3.27231e-20	0.380054	0.454	0.143	5.0963e-16
PDE8B	3.56546e-20	0.354153	0.397	0.107	5.55285e-16
KIAA1217	3.60728e-20	0.48523	0.851	0.864	5.61798e-16
ARL15	3.70721e-20	0.315332	0.379	0.099	5.77362e-16
SIGIRR	3.73826e-20	0.399705	0.663	0.263	5.82196e-16
TEX264	3.76972e-20	0.368513	0.532	0.181	5.87097e-16
HLA-F	3.81636e-20	0.424199	0.67	0.258	5.9436e-16
ENDOD1	3.85585e-20	0.436117	0.617	0.24	6.00509e-16
PTER	3.86681e-20	0.30446	0.298	0.061	6.02216e-16
TMBIM1	3.8878e-20	0.476568	0.766	0.353	6.05486e-16
CRB3	4.00863e-20	0.267987	0.266	0.046	6.24304e-16
TNK1	4.12055e-20	0.25952	0.191	0.018	6.41734e-16
NINL	4.18653e-20	0.320306	0.422	0.123	6.5201e-16
TSPAN33	4.20442e-20	0.265359	0.277	0.051	6.54796e-16
HSPB11	4.20823e-20	0.351898	0.457	0.138	6.5539e-16
ADHFE1	4.2586e-20	0.374898	0.571	0.212	6.63234e-16
IGF1R	4.32115e-20	0.471581	0.901	0.819	6.72976e-16
ALG2	4.33127e-20	0.41194	0.589	0.218	6.74552e-16
CDK19	4.43562e-20	-0.392217	0.571	0.961	6.90804e-16
UBE2L6	4.46438e-20	0.403724	0.624	0.238	6.95283e-16
BCL7A	4.52683e-20	0.320466	0.404	0.11	7.05008e-16
CEP95	4.52728e-20	0.314476	0.457	0.135	7.05078e-16
ENC1	4.80182e-20	-0.374104	0.589	0.944	7.47836e-16
TFPT	5.38289e-20	0.323856	0.408	0.113	8.38331e-16
FAM200A	5.38819e-20	0.280196	0.291	0.057	8.39157e-16
LIMS1	5.6599e-20	-0.4556	0.557	0.895	8.81474e-16
EGR2	5.69074e-20	0.432358	0.596	0.22	8.86276e-16
CLSTN3	5.72249e-20	0.329757	0.404	0.115	8.91221e-16
CYP2R1	5.9578e-20	0.298007	0.294	0.061	9.27867e-16
PBDC1	6.17648e-20	0.321246	0.468	0.143	9.61926e-16
SKAP2	6.17941e-20	0.309651	0.323	0.072	9.62381e-16
ACLY	6.38829e-20	0.45821	0.918	0.984	9.94913e-16
RTKN	6.50694e-20	0.345755	0.496	0.163	1.01339e-15
FASN	6.61873e-20	0.545696	0.89	0.966	1.0308e-15
CD24	6.61885e-20	0.345423	0.312	0.069	1.03082e-15
TMEM35B	6.6343e-20	0.33668	0.525	0.172	1.03323e-15
BSPRY	6.83246e-20	0.28115	0.28	0.053	1.06409e-15
SLC16A1	6.84481e-20	0.385982	0.461	0.148	1.06601e-15
GNL2	7.13226e-20	0.324675	0.433	0.125	1.11078e-15
DNAJA4	7.19191e-20	0.491652	0.766	0.42	1.12007e-15
FADS1	7.19581e-20	0.317336	0.348	0.087	1.12068e-15
NAPG	7.39976e-20	0.364907	0.645	0.238	1.15244e-15
DGUOK	7.40111e-20	0.356872	0.489	0.156	1.15265e-15
VWA2	7.45341e-20	0.33283	0.273	0.051	1.16079e-15
TECPR1	7.56867e-20	0.354269	0.489	0.156	1.17875e-15
ORMDL3	7.79416e-20	0.418433	0.709	0.3	1.21386e-15
GCA	7.86306e-20	0.305394	0.372	0.095	1.22459e-15
NAPRT	8.05942e-20	0.348989	0.433	0.128	1.25517e-15
CHPF2	8.6995e-20	0.288874	0.493	0.151	1.35486e-15
NR3C1	8.89952e-20	0.406998	0.574	0.212	1.38601e-15
LTBP1	9.38632e-20	-0.646795	0.574	0.744	1.46183e-15
NUDT19	9.91342e-20	0.352168	0.5	0.161	1.54392e-15
CYREN	1.04554e-19	0.381601	0.638	0.235	1.62832e-15
SNX25	1.04935e-19	0.332841	0.326	0.077	1.63426e-15
SHLD1	1.07711e-19	0.268288	0.294	0.059	1.6775e-15
DKC1	1.10199e-19	0.305217	0.475	0.143	1.71623e-15
TMEM101	1.14835e-19	0.34389	0.415	0.118	1.78844e-15
CERS4	1.15166e-19	0.472462	0.649	0.297	1.7936e-15
HIST1H3D	1.15679e-19	0.404914	0.56	0.199	1.80159e-15
SCARB1	1.17609e-19	0.332318	0.429	0.126	1.83164e-15
RNF144B	1.21024e-19	0.550679	0.667	0.355	1.88482e-15
ETV3	1.22078e-19	0.356736	0.521	0.176	1.90124e-15
MARC1	1.30955e-19	0.423862	0.521	0.19	2.0395e-15
KLHL2	1.32834e-19	0.309408	0.372	0.099	2.06876e-15
RDH13	1.39768e-19	0.350343	0.465	0.144	2.17674e-15
ING5	1.40291e-19	0.352302	0.496	0.161	2.1849e-15
AMBRA1	1.45761e-19	0.36988	0.578	0.21	2.27008e-15
FGFR2	1.46817e-19	0.431345	0.571	0.217	2.28653e-15
UBD	1.48882e-19	0.399489	0.305	0.067	2.31869e-15
MRI1	1.48919e-19	0.332331	0.44	0.131	2.31926e-15
BGLAP	1.52887e-19	0.264391	0.34	0.082	2.38106e-15
KLK3	1.56922e-19	0.400886	1	1	2.4439e-15
RHPN1	1.58224e-19	0.268133	0.223	0.031	2.46417e-15
CHMP5	1.6206e-19	0.361154	0.613	0.225	2.52393e-15
CFAP69	1.64576e-19	0.385393	0.5	0.169	2.5631e-15
TRIM41	1.67299e-19	0.303857	0.447	0.131	2.60551e-15
LIG1	1.6753e-19	0.30603	0.316	0.072	2.60911e-15
IRF7	1.69936e-19	0.319012	0.323	0.077	2.64658e-15
ABHD12	1.73369e-19	0.456379	0.684	0.3	2.70006e-15
TMEM63B	1.73817e-19	0.318969	0.426	0.123	2.70702e-15
PNP	1.7443e-19	0.284972	0.287	0.059	2.71658e-15
KDELR3	1.75541e-19	0.283151	0.241	0.039	2.73387e-15
NEXN	1.76543e-19	-0.720223	0.585	0.683	2.74948e-15
SLC22A18	1.81641e-19	0.264978	0.245	0.041	2.82888e-15
PI15	1.91517e-19	0.409885	0.543	0.194	2.98268e-15
ADIPOR2	1.91577e-19	0.313021	0.475	0.146	2.98362e-15
AP3S2	1.9508e-19	0.331423	0.543	0.182	3.03817e-15
SBNO2	1.9659e-19	0.419872	0.699	0.289	3.06169e-15
TGDS	1.98506e-19	0.257174	0.298	0.062	3.09153e-15
CERT1	2.00397e-19	0.354213	0.45	0.143	3.12098e-15
DDB2	2.07376e-19	0.340114	0.401	0.115	3.22967e-15
THRB	2.11411e-19	0.311265	0.379	0.1	3.29252e-15
CCDC12	2.12387e-19	0.398029	0.645	0.248	3.30772e-15
GLUL	2.17618e-19	0.521738	0.986	1	3.38919e-15
CCND3	2.19463e-19	0.36532	0.631	0.235	3.41792e-15
ALDH18A1	2.25073e-19	0.396243	0.461	0.151	3.50528e-15
TTC38	2.25095e-19	0.346145	0.443	0.133	3.50562e-15
ZNF131	2.31806e-19	0.353073	0.525	0.176	3.61014e-15
CREBL2	2.32798e-19	0.396524	0.695	0.278	3.62559e-15
TMEM265	2.35309e-19	0.314381	0.411	0.118	3.6647e-15
TRADD	2.3665e-19	0.398304	0.564	0.204	3.68559e-15
BTBD6	2.38806e-19	0.374843	0.599	0.22	3.71916e-15
CRACR2B	2.40854e-19	0.69571	0.691	0.458	3.75105e-15
PEX11B	2.44454e-19	0.332119	0.489	0.156	3.80713e-15
IFI16	2.45928e-19	0.399355	0.592	0.22	3.83008e-15
USP31	2.46849e-19	0.34755	0.394	0.112	3.84442e-15
S100A13	2.63338e-19	0.358586	0.574	0.205	4.10123e-15
EPB41L4B	2.66952e-19	0.28839	0.372	0.097	4.15752e-15
CMIP	2.69992e-19	0.33668	0.511	0.171	4.20486e-15
IRS2	2.70711e-19	0.298532	0.287	0.061	4.21605e-15
PIGF	2.72195e-19	0.323702	0.369	0.097	4.23917e-15
TRAPPC6A	2.79791e-19	0.35101	0.408	0.118	4.35747e-15
CCDC88C	2.83723e-19	0.334545	0.387	0.108	4.4187e-15
IFT57	2.848e-19	0.425046	0.674	0.269	4.43548e-15
RNF41	2.87429e-19	0.413575	0.56	0.205	4.47642e-15
ACTL6A	2.96791e-19	0.324872	0.415	0.12	4.62222e-15
EXOSC4	2.99732e-19	0.290506	0.397	0.11	4.66802e-15
TLE2	3.0161e-19	0.50019	0.911	0.732	4.69728e-15
TSPO	3.04497e-19	0.510135	0.865	0.874	4.74224e-15
CTPS2	3.29623e-19	0.350855	0.394	0.113	5.13355e-15
RAB2B	3.56057e-19	0.37976	0.567	0.204	5.54523e-15
MAP3K11	3.72511e-19	0.393995	0.649	0.258	5.80148e-15
SLC25A10	3.74702e-19	0.330109	0.408	0.117	5.8356e-15
LPGAT1	3.74973e-19	0.481318	0.617	0.256	5.83983e-15
TNFAIP1	3.7617e-19	0.323629	0.433	0.13	5.85848e-15
NELL1	3.77645e-19	0.276361	0.202	0.025	5.88144e-15
EME2	3.88526e-19	0.278828	0.319	0.072	6.0509e-15
PPP1R12C	3.98268e-19	-0.519029	0.755	0.941	6.20262e-15
NPR3	4.07773e-19	0.307648	0.291	0.061	6.35066e-15
ANKS1A	4.23834e-19	0.278755	0.418	0.12	6.60079e-15
VPS16	4.50803e-19	0.334235	0.418	0.126	7.02081e-15
LDLRAP1	4.52128e-19	0.360878	0.539	0.187	7.04145e-15
BCAP29	4.65765e-19	0.37714	0.532	0.187	7.25383e-15
TRMU	4.68232e-19	0.290997	0.465	0.143	7.29224e-15
MBNL1	4.74387e-19	-0.534588	0.798	0.972	7.3881e-15
BIN1	4.88066e-19	-0.625277	0.667	0.78	7.60115e-15
RHOU	4.90026e-19	0.460626	0.684	0.296	7.63167e-15
NDUFA7	4.93281e-19	0.427041	0.681	0.299	7.68236e-15
TRMT44	5.07727e-19	0.31507	0.45	0.141	7.90734e-15
PRUNE1	5.17412e-19	0.298043	0.408	0.117	8.05817e-15
SSH3	5.19798e-19	0.415308	0.631	0.251	8.09534e-15
KAT2B	5.22606e-19	0.302406	0.387	0.107	8.13906e-15
CSNK2A2	5.23994e-19	0.370073	0.617	0.228	8.16068e-15
MARCH5	5.49572e-19	0.457897	0.738	0.342	8.55903e-15
TEP1	5.49917e-19	0.305356	0.394	0.112	8.56441e-15
CD40	5.59225e-19	0.350608	0.472	0.159	8.70938e-15
COG8	5.61929e-19	0.321195	0.415	0.123	8.75148e-15
CDKN1C	5.77474e-19	0.351755	0.479	0.164	8.99358e-15
RAB11FIP1	6.21139e-19	0.284588	0.323	0.076	9.67362e-15
EXOC6	6.2191e-19	0.304999	0.294	0.066	9.68563e-15
ETHE1	6.36912e-19	0.377709	0.539	0.194	9.91927e-15
TRIM47	6.60254e-19	0.335179	0.496	0.169	1.02828e-14
SLC22A17	6.60398e-19	0.504411	0.83	0.445	1.0285e-14
IFI44	6.64313e-19	0.3112	0.316	0.076	1.0346e-14
PTPN6	6.68427e-19	0.282677	0.369	0.099	1.04101e-14
VPS37B	6.7579e-19	0.413354	0.585	0.227	1.05248e-14
IGFBP6	6.9466e-19	-0.600638	0.84	0.984	1.08186e-14
CISD2	7.14879e-19	0.264755	0.362	0.092	1.11335e-14
CIAO3	7.30008e-19	0.312965	0.418	0.125	1.13691e-14
METTL23	7.3666e-19	0.296726	0.344	0.087	1.14727e-14
AGA	7.45878e-19	0.271752	0.34	0.084	1.16163e-14
TXNDC9	7.47408e-19	0.278374	0.333	0.08	1.16401e-14
MON1B	7.67515e-19	0.452208	0.564	0.217	1.19533e-14
RAE1	7.96194e-19	0.299034	0.404	0.115	1.23999e-14
LURAP1	8.13107e-19	0.328421	0.348	0.094	1.26633e-14
CD47	8.1358e-19	0.514752	0.826	0.553	1.26707e-14
MAP4	8.23184e-19	-0.530512	0.713	0.885	1.28203e-14
TLCD3A	8.3e-19	0.326053	0.415	0.122	1.29264e-14
NSF	8.43651e-19	-0.419867	0.606	0.949	1.3139e-14
LDLRAD3	8.58144e-19	0.370411	0.546	0.19	1.33647e-14
GCSAML	8.63697e-19	0.320385	0.202	0.026	1.34512e-14
BCOR	8.81848e-19	0.31846	0.415	0.122	1.37339e-14
RAB11FIP4	8.89393e-19	0.271096	0.252	0.046	1.38514e-14
APOL3	9.02604e-19	0.291693	0.305	0.071	1.40571e-14
TMF1	1.00053e-18	0.345685	0.621	0.233	1.55823e-14
UPK1A	1.02643e-18	0.25161	0.184	0.02	1.59856e-14
GATAD1	1.0766e-18	0.394756	0.667	0.269	1.67669e-14
CDK10	1.08941e-18	0.330873	0.617	0.228	1.69665e-14
CPSF4	1.0959e-18	0.363093	0.539	0.19	1.70675e-14
BET1	1.10052e-18	0.319049	0.457	0.144	1.71395e-14
KYAT1	1.10508e-18	0.285958	0.273	0.056	1.72105e-14
C1orf115	1.1062e-18	0.551181	0.759	0.53	1.7228e-14
HIP1R	1.14416e-18	0.323991	0.298	0.069	1.78192e-14
SLC33A1	1.14475e-18	0.361314	0.606	0.227	1.78283e-14
PIFO	1.14861e-18	0.268518	0.252	0.048	1.78884e-14
EIF3H	1.19164e-18	-0.476918	0.752	0.995	1.85586e-14
PRPF18	1.23504e-18	0.313894	0.475	0.154	1.92345e-14
TMOD3	1.24041e-18	0.419334	0.667	0.302	1.93181e-14
GPC3	1.28793e-18	0.294128	0.259	0.049	2.00582e-14
GMDS	1.29648e-18	0.356072	0.518	0.179	2.01914e-14
PRKAR1B	1.29853e-18	0.324397	0.387	0.112	2.02234e-14
MAN1B1	1.30486e-18	0.373203	0.511	0.179	2.03219e-14
LYRM2	1.36212e-18	0.317843	0.404	0.118	2.12136e-14
TMEM135	1.3821e-18	0.326897	0.422	0.128	2.15248e-14
PIAS4	1.38687e-18	0.320102	0.465	0.146	2.15991e-14
BLVRB	1.39247e-18	0.334814	0.39	0.115	2.16863e-14
SH3TC1	1.40782e-18	0.295004	0.323	0.079	2.19253e-14
FUZ	1.43261e-18	0.328748	0.348	0.095	2.23114e-14
HSPA1A	1.45357e-18	0.413646	0.965	0.977	2.26379e-14
PADI2	1.48014e-18	0.279413	0.216	0.033	2.30517e-14
HINFP	1.50649e-18	0.287317	0.369	0.1	2.34621e-14
SPATC1L	1.55241e-18	0.328339	0.323	0.082	2.41773e-14
NFX1	1.5685e-18	0.392973	0.621	0.243	2.44278e-14
ATP13A1	1.5698e-18	0.291962	0.468	0.146	2.44481e-14
C11orf96	1.61099e-18	-0.599009	0.869	0.995	2.50896e-14
PKIA	1.66196e-18	0.26275	0.266	0.053	2.58834e-14
COL5A1	1.67802e-18	-0.618487	0.656	0.793	2.61335e-14
ILVBL	1.74592e-18	0.371718	0.656	0.256	2.71909e-14
ASCC2	1.77956e-18	0.351338	0.482	0.163	2.77148e-14
OTULIN	1.78426e-18	0.29121	0.447	0.14	2.77881e-14
PRICKLE4	1.7976e-18	0.300408	0.365	0.099	2.79958e-14
RND1	1.82865e-18	0.307307	0.227	0.038	2.84794e-14
TTC17	1.83026e-18	0.376871	0.617	0.238	2.85044e-14
TRIM25	1.84309e-18	0.30152	0.436	0.135	2.87043e-14
RAB43	1.85317e-18	0.363683	0.599	0.222	2.88613e-14
PROS1	1.85447e-18	0.343795	0.351	0.097	2.88815e-14
CACTIN	1.9329e-18	0.342276	0.457	0.149	3.0103e-14
PHLDB3	1.94323e-18	0.313021	0.461	0.148	3.02639e-14
P2RX4	1.94417e-18	0.301889	0.351	0.092	3.02785e-14
PKP4	1.99664e-18	0.417749	0.684	0.309	3.10956e-14
EXOSC8	2.00403e-18	0.277286	0.355	0.095	3.12107e-14
SFXN3	2.00881e-18	0.342729	0.507	0.177	3.12852e-14
BCS1L	2.02293e-18	0.318827	0.429	0.131	3.15051e-14
MAP3K20	2.03947e-18	-0.610206	0.677	0.78	3.17628e-14
SEMA4D	2.06691e-18	0.334522	0.401	0.12	3.219e-14
SHROOM1	2.13321e-18	0.494499	0.603	0.289	3.32226e-14
C17orf49	2.14534e-18	0.306193	0.443	0.136	3.34115e-14
WHRN	2.1563e-18	0.322071	0.383	0.11	3.35823e-14
LMTK2	2.21904e-18	0.307912	0.362	0.099	3.45593e-14
PPCS	2.30654e-18	0.299434	0.383	0.108	3.5922e-14
FBN1	2.31323e-18	-0.578179	0.688	0.818	3.60263e-14
PSMD5	2.32031e-18	0.326375	0.465	0.149	3.61364e-14
AMT	2.32275e-18	0.337241	0.546	0.199	3.61746e-14
CBFA2T3	2.36118e-18	0.288629	0.255	0.049	3.6773e-14
DPM2	2.3642e-18	0.284972	0.284	0.062	3.682e-14
UBE2J1	2.36861e-18	0.415819	0.674	0.322	3.68887e-14
UTP18	2.38051e-18	0.288564	0.348	0.09	3.70741e-14
KIAA0355	2.39737e-18	0.380208	0.589	0.222	3.73366e-14
TMED1	2.39757e-18	0.299192	0.436	0.133	3.73398e-14
DUSP11	2.44634e-18	0.325447	0.443	0.138	3.80993e-14
TP53BP2	2.48363e-18	0.320152	0.482	0.159	3.86801e-14
NOTCH3	2.55764e-18	0.296856	0.358	0.097	3.98327e-14
TTC7A	2.60174e-18	0.276385	0.291	0.066	4.05196e-14
GIT1	2.6243e-18	0.305233	0.454	0.144	4.08708e-14
IL6ST	2.62456e-18	-0.486051	0.957	0.998	4.0875e-14
IMP4	2.66057e-18	0.306252	0.571	0.202	4.14358e-14
SORBS3	2.69497e-18	0.476122	0.812	0.43	4.19715e-14
SPTLC3	2.69785e-18	0.295172	0.27	0.057	4.20164e-14
SUV39H2	2.79908e-18	0.296659	0.33	0.084	4.35928e-14
SLC25A1	2.80012e-18	0.344111	0.606	0.23	4.36091e-14
SUSD4	2.87326e-18	0.25868	0.206	0.028	4.47481e-14
FAN1	2.92982e-18	0.339289	0.589	0.218	4.5629e-14
HEATR5B	2.95253e-18	0.339708	0.5	0.171	4.59826e-14
LY6E	2.98668e-18	0.395455	0.695	0.294	4.65146e-14
TPRA1	3.07392e-18	0.332882	0.465	0.151	4.78733e-14
TET3	3.10857e-18	0.253301	0.28	0.059	4.84129e-14
SGMS2	3.12672e-18	0.324615	0.44	0.14	4.86956e-14
TXNDC17	3.12733e-18	0.261911	0.312	0.074	4.87051e-14
SLCO2A1	3.15835e-18	0.34222	0.365	0.102	4.91881e-14
BIN3	3.17093e-18	0.313469	0.411	0.126	4.9384e-14
ABCC10	3.37665e-18	0.3074	0.372	0.108	5.25879e-14
CHCHD7	3.42368e-18	0.324505	0.496	0.171	5.33204e-14
RNF170	3.57704e-18	0.32598	0.486	0.164	5.57088e-14
PIK3R4	3.63451e-18	0.295652	0.525	0.177	5.66038e-14
PIGK	3.64338e-18	0.276406	0.358	0.099	5.6742e-14
RINT1	3.64983e-18	0.29643	0.443	0.14	5.68425e-14
HIVEP1	3.80833e-18	0.318223	0.411	0.125	5.93109e-14
SH3BGRL	3.95764e-18	-0.489342	0.915	0.995	6.16363e-14
CDKN1B	4.00344e-18	0.416178	0.73	0.345	6.23496e-14
KLHL29	4.01703e-18	0.299707	0.312	0.077	6.25612e-14
ANXA11	4.09507e-18	0.402483	0.993	0.998	6.37766e-14
SPATA18	4.31366e-18	0.268059	0.245	0.046	6.7181e-14
MICA	4.35362e-18	0.358268	0.621	0.245	6.78032e-14
ERRFI1	4.37429e-18	0.472032	0.684	0.282	6.81252e-14
ZNFX1	4.46289e-18	0.360328	0.504	0.179	6.95051e-14
TSPAN31	4.55978e-18	0.328541	0.535	0.189	7.1014e-14
MBD1	4.80197e-18	0.366388	0.606	0.235	7.47859e-14
CD58	4.81332e-18	0.270766	0.309	0.076	7.49626e-14
PTS	4.93301e-18	0.314954	0.574	0.207	7.68267e-14
CREB3	5.00935e-18	0.363245	0.656	0.259	7.80156e-14
RETREG2	5.08419e-18	0.331656	0.504	0.172	7.91812e-14
CLEC2D	5.16451e-18	0.306193	0.443	0.141	8.04321e-14
DENND11	5.20085e-18	0.282018	0.351	0.094	8.0998e-14
NFIB	5.24018e-18	0.390568	0.996	0.998	8.16105e-14
TMEM185B	5.26282e-18	0.317315	0.514	0.176	8.19632e-14
FAM98C	5.26697e-18	0.25463	0.287	0.064	8.20278e-14
BLOC1S2	5.29586e-18	0.284184	0.443	0.136	8.24777e-14
EIF2B5	5.31396e-18	0.440706	0.716	0.342	8.27596e-14
ZNF224	5.3397e-18	0.334688	0.472	0.158	8.31606e-14
RNF43	5.38453e-18	0.280888	0.39	0.11	8.38586e-14
RCE1	5.40544e-18	0.32311	0.411	0.125	8.41843e-14
TM9SF3	5.5224e-18	0.367703	0.993	1	8.60058e-14
E4F1	5.54502e-18	0.31582	0.521	0.181	8.63581e-14
JKAMP	5.63442e-18	0.303392	0.567	0.199	8.77505e-14
RBBP7	5.719e-18	-0.513368	0.78	0.943	8.90677e-14
HIST1H2BI	5.73213e-18	0.250755	0.188	0.023	8.92723e-14
TSEN34	5.87339e-18	0.337075	0.589	0.218	9.14722e-14
DNASE2B	6.0197e-18	-0.461796	0.202	0.504	9.37508e-14
COL9A1	6.16687e-18	0.301104	0.202	0.03	9.60428e-14
PCSK7	6.49143e-18	0.35586	0.578	0.218	1.01098e-13
PABPC1	6.59963e-18	0.299561	1	1	1.02783e-13
CDC14A	6.66493e-18	0.265324	0.273	0.057	1.038e-13
SCAMP4	6.77389e-18	0.366737	0.635	0.248	1.05497e-13
DUS3L	6.89256e-18	0.28169	0.45	0.141	1.07345e-13
SRGAP3	7.01497e-18	0.32103	0.397	0.118	1.09251e-13
DCAF12	7.04117e-18	0.28178	0.365	0.102	1.09659e-13
SERPINB5	7.39321e-18	0.256334	0.188	0.023	1.15142e-13
N4BP1	7.60358e-18	0.361932	0.663	0.266	1.18418e-13
ST14	7.61064e-18	0.435462	0.667	0.35	1.18528e-13
NR2F6	7.62685e-18	0.296102	0.404	0.123	1.1878e-13
SEMA4B	7.68073e-18	0.383612	0.656	0.263	1.1962e-13
PDE4B	7.69941e-18	0.406822	0.691	0.299	1.19911e-13
NGFR	7.69956e-18	0.314381	0.394	0.122	1.19913e-13
PHF8	8.03787e-18	0.291987	0.411	0.123	1.25182e-13
CDK12	8.49285e-18	0.359616	0.592	0.223	1.32268e-13
KLF15	8.98703e-18	0.275969	0.362	0.1	1.39964e-13
MAN2B2	9.06409e-18	0.317311	0.528	0.186	1.41164e-13
MTMR12	9.09516e-18	0.309677	0.539	0.189	1.41648e-13
TYSND1	9.20853e-18	0.310825	0.362	0.102	1.43414e-13
IKZF2	9.25071e-18	0.283185	0.323	0.08	1.44071e-13
KRTCAP2	9.30807e-18	0.260722	0.351	0.095	1.44964e-13
PPP1R14A	9.64683e-18	-0.736307	0.383	0.552	1.5024e-13
DUSP3	1.01994e-17	-0.500726	0.741	0.895	1.58846e-13
WDR1	1.0206e-17	-0.478686	0.926	0.997	1.58948e-13
MAP3K5	1.04213e-17	0.368458	0.56	0.215	1.62301e-13
SLC2A1	1.04915e-17	0.293324	0.358	0.102	1.63394e-13
ZNF704	1.05122e-17	0.284258	0.415	0.125	1.63717e-13
CCSER1	1.0524e-17	0.302933	0.436	0.138	1.63901e-13
SMPD2	1.06427e-17	0.267349	0.301	0.072	1.6575e-13
UNKL	1.06788e-17	0.322745	0.457	0.153	1.66312e-13
FOXF1	1.11197e-17	-0.716416	0.454	0.604	1.73179e-13
LDLR	1.1137e-17	0.371945	0.709	0.304	1.73448e-13
GALNT12	1.11437e-17	0.309355	0.262	0.056	1.73553e-13
ORAI3	1.13565e-17	0.297833	0.447	0.146	1.76867e-13
CFAP44	1.14693e-17	0.28135	0.34	0.09	1.78623e-13
TBL1X	1.15851e-17	-0.60558	0.557	0.722	1.80426e-13
BCL10	1.17258e-17	0.279502	0.305	0.076	1.82618e-13
NFYA	1.18429e-17	0.339312	0.507	0.177	1.84442e-13
ASAP3	1.19675e-17	0.374317	0.571	0.215	1.86382e-13
TMBIM4	1.21329e-17	0.308074	0.525	0.186	1.88957e-13
CTDP1	1.22206e-17	0.273104	0.365	0.103	1.90323e-13
PLXNB2	1.22954e-17	0.340088	0.996	1	1.91488e-13
SNRPB	1.27558e-17	0.324538	0.397	0.122	1.98658e-13
CLDN5	1.29846e-17	0.275631	0.259	0.053	2.02222e-13
RRAGB	1.32797e-17	0.296241	0.496	0.172	2.06819e-13
CASP6	1.36623e-17	0.275272	0.468	0.151	2.12776e-13
PI4K2B	1.38479e-17	0.298582	0.284	0.066	2.15667e-13
RBM18	1.38898e-17	0.314092	0.472	0.158	2.1632e-13
PRPF38B	1.39806e-17	0.338228	0.543	0.199	2.17733e-13
FHL2	1.41984e-17	0.426734	0.784	0.366	2.21125e-13
RBBP5	1.43565e-17	0.293987	0.379	0.112	2.23588e-13
ADIPOR1	1.47386e-17	0.338225	0.574	0.22	2.29539e-13
TBC1D15	1.49151e-17	0.261963	0.372	0.107	2.32288e-13
HIST1H2BN	1.49581e-17	0.292731	0.44	0.14	2.32957e-13
PSMB9	1.53832e-17	0.289855	0.323	0.085	2.39578e-13
PSPH	1.57415e-17	0.287468	0.33	0.087	2.45158e-13
NBEAL2	1.67328e-17	0.293431	0.415	0.128	2.60596e-13
MYO1D	1.69639e-17	0.275413	0.45	0.144	2.64196e-13
TMED5	1.70046e-17	0.310983	0.525	0.186	2.6483e-13
USP54	1.71171e-17	0.394741	0.699	0.3	2.66581e-13
BTAF1	1.71751e-17	0.423807	0.727	0.327	2.67486e-13
PHKA2	1.72555e-17	0.279666	0.468	0.153	2.68737e-13
SIL1	1.82324e-17	0.313503	0.436	0.14	2.83952e-13
GFER	1.82485e-17	0.288243	0.355	0.099	2.84202e-13
MACROD2	1.85309e-17	0.347723	0.298	0.074	2.886e-13
COG6	1.88069e-17	0.280672	0.316	0.082	2.92898e-13
VANGL2	1.89305e-17	0.33487	0.348	0.1	2.94823e-13
RHOD	1.95155e-17	0.309076	0.408	0.126	3.03935e-13
ATP6V1H	1.95792e-17	0.355761	0.603	0.238	3.04927e-13
DOP1B	1.96589e-17	0.350251	0.564	0.227	3.06167e-13
ANAPC2	1.99019e-17	0.317315	0.493	0.169	3.09952e-13
DDX31	2.04945e-17	0.295094	0.383	0.115	3.19182e-13
ATG2B	2.10278e-17	0.374843	0.571	0.222	3.27488e-13
ZNF24	2.10443e-17	0.33262	0.447	0.148	3.27744e-13
NECAB3	2.14694e-17	0.329927	0.525	0.187	3.34365e-13
ACP2	2.14924e-17	0.318119	0.383	0.118	3.34723e-13
PSME2	2.15152e-17	0.378116	0.663	0.284	3.35078e-13
AOPEP	2.22894e-17	0.291962	0.457	0.151	3.47135e-13
PLEKHA6	2.34625e-17	0.308002	0.337	0.095	3.65405e-13
RNF149	2.35261e-17	0.378545	0.578	0.228	3.66396e-13
YARS2	2.42464e-17	0.257319	0.312	0.079	3.77614e-13
VPS26C	2.45407e-17	0.268672	0.45	0.148	3.82197e-13
SLC4A4	2.47786e-17	-0.321149	0.599	0.933	3.85902e-13
AK4	2.48034e-17	0.28169	0.436	0.141	3.86289e-13
TSR3	2.49136e-17	0.282324	0.44	0.141	3.88005e-13
PEX13	2.52686e-17	0.312381	0.564	0.205	3.93534e-13
BRF1	2.54558e-17	0.293526	0.475	0.161	3.96449e-13
ALPK1	2.57214e-17	0.256681	0.262	0.056	4.00586e-13
ITPA	2.69401e-17	0.332379	0.475	0.161	4.19565e-13
DNAJB12	2.69723e-17	0.329864	0.411	0.133	4.20067e-13
NCOA7	2.76769e-17	0.557086	0.706	0.351	4.3104e-13
ACBD5	2.80523e-17	0.321221	0.418	0.133	4.36886e-13
HIST1H2BJ	2.8192e-17	0.255564	0.213	0.034	4.39062e-13
ARHGAP9	2.84357e-17	0.25156	0.273	0.061	4.42858e-13
SART3	2.86315e-17	0.345048	0.56	0.21	4.45906e-13
RNF152	2.89962e-17	0.266697	0.252	0.053	4.51586e-13
SCAF8	2.91318e-17	0.26044	0.401	0.12	4.53699e-13
DDX27	2.91373e-17	0.339057	0.55	0.205	4.53785e-13
DTX4	2.91671e-17	0.260965	0.227	0.041	4.54248e-13
NFKB2	2.93297e-17	0.435698	0.695	0.315	4.56781e-13
PAFAH2	2.9471e-17	0.25156	0.27	0.059	4.58982e-13
RRP1B	2.9804e-17	0.254776	0.401	0.118	4.64168e-13
WDSUB1	3.00547e-17	0.278984	0.404	0.123	4.68072e-13
SKIV2L	3.0126e-17	0.326476	0.475	0.164	4.69183e-13
NDE1	3.02195e-17	0.335733	0.457	0.156	4.70638e-13
RASSF5	3.02362e-17	0.297546	0.291	0.071	4.70899e-13
PPRC1	3.03808e-17	0.302945	0.479	0.166	4.7315e-13
STAG1	3.13926e-17	0.385151	0.638	0.264	4.88908e-13
ACOX3	3.16785e-17	0.398872	0.713	0.333	4.93361e-13
TMEM9B	3.19444e-17	0.423261	0.66	0.322	4.97503e-13
GOLM1	3.31022e-17	-0.3755	0.989	1	5.15533e-13
ARF5	3.40564e-17	0.348275	0.553	0.207	5.30394e-13
PTBP3	3.48739e-17	0.417523	0.745	0.442	5.43126e-13
USP48	3.4875e-17	0.29965	0.429	0.136	5.43143e-13
DUSP6	3.50857e-17	0.30974	0.376	0.113	5.46425e-13
TEPSIN	3.54094e-17	0.272309	0.309	0.079	5.51466e-13
ZNF655	3.54666e-17	0.39216	0.716	0.322	5.52357e-13
ZNF189	3.5782e-17	0.35137	0.525	0.194	5.57269e-13
PAQR3	3.60855e-17	0.303884	0.379	0.117	5.61996e-13
CTSS	3.60919e-17	0.388639	0.461	0.159	5.62096e-13
TMEM243	3.61525e-17	0.261557	0.362	0.103	5.63039e-13
NELFB	3.62468e-17	0.343816	0.486	0.172	5.64508e-13
ALDH1A3	3.65045e-17	0.342013	0.996	1	5.68522e-13
NRP1	3.79598e-17	-0.384912	0.606	0.959	5.91186e-13
NAGA	3.80414e-17	0.312152	0.489	0.172	5.92457e-13
POLR3A	3.91943e-17	0.253548	0.309	0.077	6.10412e-13
ZNF274	3.9713e-17	0.278567	0.415	0.13	6.18491e-13
SPRED2	3.9947e-17	0.330266	0.355	0.105	6.22134e-13
NUP50	4.05282e-17	0.299953	0.372	0.11	6.31186e-13
BCAR1	4.05297e-17	0.334834	0.535	0.195	6.3121e-13
IL1R1	4.09764e-17	0.409425	0.933	0.985	6.38167e-13
AGPAT2	4.11127e-17	0.309876	0.433	0.143	6.40289e-13
PIH1D1	4.1461e-17	0.293858	0.504	0.174	6.45714e-13
BCAS3	4.15128e-17	0.333139	0.535	0.197	6.4652e-13
SPTBN1	4.20551e-17	-0.468584	0.812	0.98	6.54966e-13
EYA2	4.28397e-17	0.428622	0.681	0.302	6.67186e-13
COMMD2	4.31326e-17	0.269673	0.45	0.144	6.71747e-13
ZNF264	4.36645e-17	0.309622	0.397	0.123	6.80031e-13
CARTPT	4.55288e-17	0.252041	0.16	0.015	7.09065e-13
SPRY2	4.57266e-17	0.312813	0.358	0.105	7.12146e-13
CEBPD	4.61679e-17	0.497106	0.993	1	7.19019e-13
MAP3K13	4.71906e-17	0.330614	0.379	0.118	7.34946e-13
COA5	4.84246e-17	0.253426	0.301	0.076	7.54165e-13
CRISPLD1	4.92119e-17	0.313364	0.493	0.171	7.66425e-13
ANKFY1	4.99227e-17	0.318157	0.472	0.164	7.77497e-13
NF1	5.04662e-17	0.321657	0.564	0.213	7.8596e-13
HYAL2	5.05842e-17	0.302492	0.475	0.163	7.87799e-13
CDAN1	5.07368e-17	0.313687	0.44	0.148	7.90176e-13
PDCL	5.13615e-17	0.267305	0.408	0.125	7.99904e-13
NBAS	5.42118e-17	0.296787	0.504	0.179	8.44294e-13
HACD2	5.45722e-17	0.330221	0.603	0.236	8.49908e-13
ZBTB1	5.51906e-17	0.310165	0.518	0.184	8.59538e-13
RARG	5.6318e-17	0.283401	0.426	0.14	8.77097e-13
TRAF2	6.10728e-17	0.294284	0.348	0.1	9.51148e-13
TBC1D10A	6.54491e-17	0.289902	0.433	0.141	1.0193e-12
NCS1	6.59476e-17	-0.673283	0.635	0.678	1.02707e-12
TOM1	6.70392e-17	0.326567	0.571	0.215	1.04407e-12
RBM3	6.84529e-17	-0.398156	0.979	1	1.06608e-12
PRXL2A	6.85132e-17	0.456368	0.699	0.333	1.06702e-12
MMP9	6.92273e-17	0.28265	0.223	0.041	1.07815e-12
SAP30L	6.92483e-17	0.338498	0.567	0.215	1.07847e-12
MPST	6.99197e-17	0.360303	0.613	0.258	1.08893e-12
SLC30A5	7.08657e-17	0.318804	0.496	0.176	1.10366e-12
DPP9	7.10022e-17	0.318515	0.628	0.245	1.10579e-12
PSME4	7.21326e-17	0.332896	0.514	0.187	1.12339e-12
GCLM	7.22401e-17	0.257065	0.333	0.09	1.12507e-12
PRRG2	7.34256e-17	0.255993	0.206	0.033	1.14353e-12
RIPK1	7.3999e-17	0.301485	0.408	0.13	1.15246e-12
CPTP	7.49901e-17	0.295172	0.39	0.122	1.1679e-12
SIGMAR1	7.50126e-17	0.309044	0.5	0.177	1.16825e-12
NCAPH2	7.78802e-17	0.291319	0.514	0.182	1.21291e-12
METTL2A	7.83442e-17	0.266308	0.358	0.103	1.22013e-12
MUC4	7.96929e-17	0.423686	0.213	0.038	1.24114e-12
AP1S3	7.9901e-17	0.270983	0.245	0.049	1.24438e-12
WDR37	8.37e-17	0.299115	0.401	0.126	1.30354e-12
PPP1CB	8.3862e-17	-0.380298	0.993	1	1.30607e-12
CCDC57	8.39632e-17	0.323978	0.496	0.182	1.30764e-12
XRCC1	8.52972e-17	0.293695	0.486	0.169	1.32842e-12
RETSAT	8.77821e-17	0.343998	0.496	0.182	1.36712e-12
POP7	8.85021e-17	0.254856	0.369	0.108	1.37833e-12
CTC1	8.89211e-17	0.29317	0.436	0.144	1.38486e-12
PRDM4	8.91593e-17	0.282677	0.355	0.103	1.38857e-12
CHP1	8.9828e-17	0.356447	0.596	0.235	1.39898e-12
XPC	9.20602e-17	0.353078	0.656	0.274	1.43375e-12
IFI35	9.20693e-17	0.306218	0.415	0.138	1.43389e-12
SEZ6L2	9.37461e-17	0.267653	0.323	0.085	1.46e-12
PIM3	9.53903e-17	0.471975	0.862	0.854	1.48561e-12
PLXNA3	9.55568e-17	0.312299	0.411	0.133	1.4882e-12
CXCL2	9.57877e-17	0.298374	0.23	0.046	1.4918e-12
NT5C	9.62908e-17	0.283967	0.379	0.118	1.49963e-12
FIG4	9.81433e-17	0.279723	0.284	0.071	1.52848e-12
SNX14	9.92983e-17	0.336483	0.525	0.199	1.54647e-12
DTX3L	1.01094e-16	0.292982	0.401	0.126	1.57443e-12
PLAGL1	1.0325e-16	0.356268	0.571	0.235	1.60802e-12
EDN1	1.03961e-16	0.29771	0.191	0.028	1.61908e-12
ATPAF2	1.06052e-16	0.255987	0.351	0.099	1.65166e-12
LRIG2	1.06717e-16	0.283034	0.287	0.072	1.66201e-12
GGNBP2	1.06958e-16	0.306061	0.617	0.24	1.66577e-12
IFT74	1.07262e-16	0.299192	0.426	0.138	1.6705e-12
NEIL1	1.11414e-16	0.271111	0.408	0.126	1.73517e-12
PXMP4	1.1235e-16	0.274548	0.287	0.071	1.74974e-12
TRIB1	1.17258e-16	-0.417139	0.876	0.998	1.82618e-12
SPTLC2	1.18162e-16	0.344389	0.543	0.207	1.84026e-12
TFIP11	1.18424e-16	0.290142	0.45	0.151	1.84434e-12
WDR70	1.18887e-16	0.305201	0.457	0.154	1.85154e-12
BRD8	1.22294e-16	0.369257	0.631	0.269	1.90461e-12
GLOD4	1.23532e-16	0.32001	0.482	0.171	1.92389e-12
TMEM161A	1.23718e-16	0.309801	0.351	0.102	1.92679e-12
N4BP2L1	1.24629e-16	0.269359	0.319	0.087	1.94097e-12
HMCES	1.2523e-16	0.280457	0.397	0.125	1.95034e-12
TM2D1	1.33238e-16	0.279321	0.486	0.171	2.07504e-12
THNSL2	1.34681e-16	0.356244	0.624	0.256	2.09752e-12
ZNF384	1.38219e-16	0.325341	0.518	0.19	2.15262e-12
TRIM14	1.43137e-16	0.275696	0.323	0.087	2.22921e-12
AUTS2	1.43776e-16	0.376871	0.613	0.261	2.23917e-12
WDR73	1.45445e-16	0.325707	0.504	0.182	2.26516e-12
SRP72	1.53017e-16	0.30517	0.475	0.164	2.38309e-12
SGK1	1.54009e-16	0.389707	0.599	0.248	2.39853e-12
SVIP	1.55249e-16	0.281335	0.355	0.103	2.41784e-12
NCBP2AS2	1.56239e-16	0.250472	0.337	0.095	2.43326e-12
MIEF1	1.56756e-16	0.275413	0.447	0.148	2.44131e-12
TCIRG1	1.59595e-16	0.328157	0.645	0.266	2.48554e-12
PPP1R35	1.62753e-16	0.318393	0.55	0.207	2.53472e-12
CNOT6L	1.64227e-16	0.327129	0.532	0.199	2.55767e-12
CCDC9	1.65488e-16	0.360286	0.56	0.222	2.57731e-12
HMCN2	1.68292e-16	-0.678437	0.16	0.397	2.62098e-12
GPR160	1.70044e-16	-0.339109	0.507	0.839	2.64827e-12
JADE1	1.71471e-16	0.354289	0.606	0.245	2.67049e-12
OGFRL1	1.74838e-16	0.296673	0.472	0.166	2.72293e-12
C9orf72	1.79299e-16	0.309182	0.379	0.117	2.79241e-12
MIER2	1.8048e-16	0.271992	0.429	0.14	2.8108e-12
VASH1	1.83116e-16	0.266618	0.372	0.112	2.85185e-12
NUP160	1.83654e-16	0.316971	0.521	0.19	2.86022e-12
SYNGR1	1.86859e-16	0.338747	0.603	0.248	2.91014e-12
ADK	1.87487e-16	0.292092	0.411	0.133	2.91993e-12
PRKD2	1.89049e-16	0.341737	0.613	0.248	2.94425e-12
CXCL8	1.89522e-16	0.314397	0.227	0.044	2.95162e-12
ZNF593	1.93024e-16	0.280028	0.383	0.117	3.00615e-12
SMG7	1.98014e-16	0.280478	0.496	0.174	3.08388e-12
REXO1	2.05238e-16	0.285521	0.44	0.146	3.19637e-12
CTNND1	2.07765e-16	0.365027	0.996	0.997	3.23573e-12
TGIF2	2.11097e-16	0.259962	0.351	0.102	3.28763e-12
ARMCX5	2.13474e-16	0.257319	0.305	0.08	3.32465e-12
PIK3IP1	2.27664e-16	0.321735	0.411	0.14	3.54565e-12
KSR1	2.28814e-16	0.265722	0.277	0.067	3.56354e-12
FAM122B	2.32449e-16	0.316977	0.553	0.21	3.62016e-12
WWOX	2.37556e-16	0.337023	0.578	0.223	3.6997e-12
MAPKAPK3	2.40995e-16	0.318804	0.482	0.172	3.75325e-12
ZC3HAV1	2.44362e-16	0.310685	0.557	0.213	3.80569e-12
PMVK	2.4698e-16	0.362963	0.617	0.255	3.84647e-12
HIF1AN	2.47488e-16	0.292317	0.525	0.199	3.85437e-12
CCS	2.48467e-16	0.324151	0.574	0.225	3.86963e-12
RNF19B	2.50303e-16	0.29643	0.436	0.149	3.89821e-12
EIF1AD	2.57956e-16	0.268627	0.376	0.117	4.01741e-12
KLHL12	2.60677e-16	0.318379	0.472	0.167	4.05979e-12
ARMCX2	2.66463e-16	0.377985	0.582	0.24	4.14989e-12
TMPO	2.70065e-16	0.265829	0.387	0.12	4.206e-12
KIAA0556	2.7009e-16	0.259184	0.355	0.102	4.20638e-12
RNPEP	2.77125e-16	0.336585	0.635	0.269	4.31594e-12
YIPF2	2.78051e-16	0.35493	0.567	0.24	4.33036e-12
IFITM10	2.78683e-16	0.255759	0.259	0.061	4.34021e-12
CD55	2.80374e-16	0.37547	0.514	0.199	4.36654e-12
RBCK1	2.8228e-16	0.349803	0.564	0.223	4.39623e-12
CCDC167	2.83422e-16	0.251751	0.333	0.092	4.41401e-12
CD46	2.84163e-16	0.39098	0.95	0.992	4.42556e-12
DMAC2L	2.8498e-16	0.256598	0.309	0.08	4.43828e-12
ZSCAN21	2.85489e-16	0.265225	0.312	0.084	4.4462e-12
NAGLU	2.87774e-16	0.274376	0.436	0.144	4.4818e-12
RANBP9	2.90878e-16	0.358201	0.628	0.273	4.53013e-12
PIGH	2.93237e-16	0.311191	0.369	0.113	4.56687e-12
POP5	2.97302e-16	0.313021	0.436	0.148	4.63018e-12
SNX33	3.03991e-16	0.346901	0.617	0.256	4.73436e-12
REST	3.1132e-16	0.306697	0.404	0.131	4.8485e-12
RHCG	3.12367e-16	0.300508	0.17	0.021	4.86481e-12
NUP93	3.16784e-16	0.272439	0.372	0.113	4.9336e-12
TSPYL4	3.16931e-16	0.327438	0.5	0.186	4.93589e-12
G6PD	3.22121e-16	0.306325	0.358	0.108	5.01671e-12
EHD2	3.22148e-16	-0.569653	0.699	0.793	5.01713e-12
MIB2	3.26816e-16	0.368789	0.635	0.269	5.08984e-12
MFSD1	3.27671e-16	0.411701	0.794	0.473	5.10314e-12
HOXD10	3.30385e-16	0.26741	0.287	0.074	5.14542e-12
HIVEP3	3.40124e-16	0.282557	0.277	0.067	5.29709e-12
AGRN	3.43328e-16	0.358351	0.61	0.253	5.34699e-12
GALNS	3.45706e-16	0.311174	0.496	0.184	5.38402e-12
LSM6	3.46292e-16	0.342073	0.589	0.241	5.39315e-12
NDUFV2	3.49454e-16	0.295439	0.518	0.192	5.44239e-12
ABR	3.50738e-16	0.322658	0.617	0.251	5.46239e-12
DDX19B	3.656e-16	0.286244	0.457	0.159	5.69386e-12
BRD9	3.73749e-16	0.329608	0.482	0.176	5.82077e-12
MTMR10	3.78142e-16	0.275558	0.45	0.156	5.88918e-12
SHKBP1	3.80147e-16	0.318379	0.486	0.179	5.9204e-12
SPOUT1	3.8094e-16	0.325002	0.39	0.125	5.93276e-12
ZNF776	3.85363e-16	0.263877	0.411	0.133	6.00165e-12
PROSER1	3.95906e-16	0.292229	0.379	0.118	6.16583e-12
TMEM256	3.97246e-16	0.256598	0.379	0.115	6.18671e-12
ATAD2B	3.98683e-16	0.299635	0.521	0.192	6.20909e-12
USP42	4.05018e-16	0.291939	0.482	0.174	6.30776e-12
DNALI1	4.13463e-16	0.253173	0.262	0.062	6.43928e-12
SCRN2	4.19934e-16	0.283016	0.479	0.171	6.54005e-12
LMO4	4.39531e-16	-0.575866	0.674	0.772	6.84526e-12
ANKRD49	4.42943e-16	0.282472	0.326	0.092	6.89839e-12
PPP1R9B	4.44692e-16	0.344352	0.663	0.284	6.92563e-12
SYNE2	4.48821e-16	0.496531	0.894	0.939	6.98994e-12
TCAF1	4.50235e-16	0.359135	0.635	0.266	7.01196e-12
VASP	4.54596e-16	-0.446269	0.791	0.97	7.07987e-12
NPIPB15	4.57624e-16	0.252264	0.34	0.097	7.12704e-12
FAM221A	4.60534e-16	0.251464	0.287	0.071	7.17236e-12
PLVAP	4.65653e-16	0.309863	0.348	0.103	7.25208e-12
ATP6V1B2	4.72553e-16	0.399855	0.642	0.287	7.35954e-12
SNX15	4.85567e-16	0.2872	0.443	0.154	7.56222e-12
PVR	4.91189e-16	0.297833	0.507	0.186	7.64978e-12
SPRYD4	4.92015e-16	0.256151	0.379	0.115	7.66264e-12
C1orf35	4.94318e-16	0.290629	0.369	0.115	7.69851e-12
CLINT1	4.95589e-16	0.323673	0.493	0.179	7.71831e-12
RBMXL1	5.07636e-16	0.291319	0.426	0.143	7.90593e-12
HDAC5	5.09786e-16	0.349183	0.589	0.24	7.93941e-12
AEBP2	5.11853e-16	0.313055	0.592	0.233	7.9716e-12
TSG101	5.15846e-16	0.361453	0.564	0.228	8.03378e-12
KCNH8	5.1669e-16	-0.425306	0.149	0.419	8.04692e-12
LYN	5.1974e-16	0.256266	0.252	0.056	8.09442e-12
DNAJC1	5.21235e-16	0.274518	0.401	0.128	8.11771e-12
CBLC	5.22506e-16	0.369588	0.461	0.179	8.13751e-12
ARHGEF28	5.30723e-16	0.262306	0.223	0.044	8.26547e-12
ATXN7L1	5.41766e-16	0.285621	0.433	0.149	8.43746e-12
WEE1	5.48728e-16	0.330788	0.617	0.25	8.54589e-12
RELCH	5.56687e-16	0.420127	0.635	0.31	8.66984e-12
CNOT10	5.60786e-16	0.309728	0.507	0.189	8.73367e-12
PHKG2	5.69277e-16	0.293277	0.489	0.179	8.86592e-12
ARMH3	5.70969e-16	0.314189	0.5	0.187	8.89226e-12
UCKL1	5.80718e-16	0.272498	0.482	0.172	9.04411e-12
DDX41	5.83024e-16	0.299449	0.582	0.23	9.08002e-12
IRS1	5.97593e-16	0.31428	0.454	0.167	9.30692e-12
PPP1R37	6.0232e-16	0.32127	0.461	0.167	9.38053e-12
OPLAH	6.07799e-16	0.256681	0.259	0.061	9.46586e-12
SRA1	6.17213e-16	0.333353	0.631	0.276	9.61248e-12
EBAG9	6.17807e-16	0.257713	0.379	0.118	9.62172e-12
AGAP1	6.33407e-16	0.322537	0.571	0.227	9.86468e-12
GNA15	6.4222e-16	0.257874	0.227	0.046	1.00019e-11
LAMTOR3	6.4695e-16	0.308092	0.66	0.278	1.00756e-11
NSL1	6.57086e-16	0.273142	0.387	0.123	1.02335e-11
PAG1	6.6672e-16	0.261511	0.309	0.084	1.03835e-11
TSPAN14	6.66807e-16	0.367053	0.656	0.289	1.03848e-11
MYBBP1A	6.74691e-16	0.256799	0.482	0.167	1.05076e-11
FASTKD2	6.84954e-16	0.268288	0.535	0.195	1.06675e-11
EEF1AKNMT	6.9181e-16	0.269035	0.365	0.112	1.07742e-11
SUFU	6.97149e-16	0.297691	0.493	0.184	1.08574e-11
CWC25	7.06975e-16	0.294054	0.422	0.143	1.10104e-11
NUDT5	7.07179e-16	0.310742	0.535	0.204	1.10136e-11
B3GNT5	7.07842e-16	0.266592	0.277	0.071	1.10239e-11
PTN	7.1111e-16	-0.537584	0.858	0.908	1.10748e-11
CCDC80	7.43381e-16	-0.712656	0.422	0.56	1.15774e-11
PTPRS	7.49166e-16	0.343122	0.624	0.263	1.16675e-11
THADA	7.53051e-16	0.278909	0.355	0.108	1.1728e-11
AP3M1	7.6102e-16	0.317413	0.55	0.215	1.18521e-11
HIST1H2AG	7.62072e-16	0.284199	0.28	0.072	1.18685e-11
TMEM63A	7.65652e-16	0.489722	0.844	0.823	1.19243e-11
CHTF8	7.72154e-16	0.316888	0.596	0.236	1.20255e-11
RIN2	8.19237e-16	0.396436	0.663	0.304	1.27588e-11
PIGM	8.20385e-16	0.279208	0.404	0.131	1.27767e-11
ALS2CL	8.25175e-16	0.292354	0.238	0.053	1.28513e-11
GGT7	8.29587e-16	0.327942	0.539	0.215	1.292e-11
MTMR2	8.36497e-16	0.279395	0.546	0.205	1.30276e-11
ABCF3	8.58276e-16	0.366087	0.599	0.251	1.33668e-11
XPO7	8.70047e-16	0.287224	0.496	0.184	1.35501e-11
DENND10	8.72755e-16	0.309492	0.5	0.186	1.35923e-11
LRP11	8.96735e-16	0.327085	0.589	0.243	1.39657e-11
CYHR1	9.14663e-16	0.367329	0.621	0.268	1.4245e-11
SRSF9	9.24841e-16	0.299409	0.465	0.164	1.44035e-11
AKAP1	9.37143e-16	0.368439	0.642	0.274	1.45951e-11
NAA35	9.57857e-16	0.305819	0.55	0.21	1.49177e-11
CPSF3	9.67903e-16	0.252645	0.379	0.118	1.50741e-11
PUM3	9.83363e-16	0.288039	0.45	0.158	1.53149e-11
DNASE2	9.85115e-16	0.323629	0.415	0.148	1.53422e-11
SEPTIN8	9.85163e-16	0.306275	0.55	0.21	1.53429e-11
CITED4	1.01057e-15	0.323921	0.617	0.258	1.57386e-11
RNF121	1.01109e-15	0.319267	0.507	0.192	1.57468e-11
KDM4C	1.01857e-15	0.287212	0.475	0.174	1.58632e-11
INPP5K	1.04236e-15	0.287327	0.376	0.118	1.62336e-11
DPM3	1.04781e-15	0.345676	0.596	0.24	1.63186e-11
PARP6	1.06516e-15	0.323978	0.5	0.197	1.65887e-11
POLE3	1.09471e-15	0.292063	0.443	0.153	1.70489e-11
ERI2	1.10676e-15	0.264706	0.369	0.113	1.72367e-11
SRF	1.115e-15	-0.491386	0.695	0.924	1.7365e-11
STIM2	1.14062e-15	0.30845	0.433	0.151	1.77639e-11
CXCL17	1.14699e-15	0.281436	0.17	0.023	1.78632e-11
MCPH1	1.15026e-15	0.293148	0.379	0.125	1.79142e-11
C2orf68	1.1516e-15	0.254983	0.546	0.202	1.7935e-11
TCEAL4	1.16719e-15	-0.383912	0.961	1	1.81778e-11
CLMN	1.17093e-15	0.311489	0.504	0.187	1.82361e-11
PLEKHF2	1.18594e-15	0.293896	0.348	0.107	1.84698e-11
TMEM185A	1.20446e-15	0.28319	0.496	0.182	1.87583e-11
UGCG	1.23716e-15	0.345363	0.613	0.253	1.92675e-11
BAHD1	1.28656e-15	0.293695	0.486	0.182	2.00368e-11
LPCAT2	1.29913e-15	0.284867	0.34	0.105	2.02326e-11
TM9SF4	1.30411e-15	0.297266	0.482	0.176	2.03102e-11
UNC5B	1.30496e-15	0.251812	0.248	0.057	2.03235e-11
EFHC1	1.30626e-15	0.289654	0.404	0.136	2.03438e-11
MICAL2	1.3139e-15	0.297786	0.475	0.171	2.04627e-11
MPP5	1.33978e-15	0.351421	0.66	0.305	2.08657e-11
ATMIN	1.35333e-15	0.358908	0.628	0.274	2.10767e-11
TMEM14C	1.3575e-15	0.367556	0.585	0.246	2.11417e-11
MARC2	1.38187e-15	0.307939	0.422	0.144	2.15212e-11
ANO1	1.38805e-15	0.334522	0.557	0.227	2.16175e-11
ATXN7L3	1.39703e-15	0.289321	0.511	0.19	2.17574e-11
RMC1	1.40971e-15	0.271809	0.404	0.135	2.19548e-11
ADSS	1.4111e-15	0.283856	0.504	0.184	2.19765e-11
ELOVL1	1.42351e-15	0.342921	0.55	0.215	2.21698e-11
EXD3	1.42964e-15	0.264127	0.511	0.186	2.22653e-11
ANKZF1	1.44177e-15	0.311556	0.475	0.172	2.24541e-11
TARBP2	1.49201e-15	0.270994	0.298	0.08	2.32366e-11
ZBTB33	1.49809e-15	0.255035	0.27	0.067	2.33313e-11
AC118549.1	1.50125e-15	0.281883	0.447	0.158	2.33804e-11
SLC44A4	1.50168e-15	0.402414	0.95	0.997	2.33872e-11
CCDC174	1.51066e-15	0.256102	0.436	0.148	2.3527e-11
UPF3A	1.51883e-15	0.281477	0.443	0.154	2.36543e-11
RPAP2	1.56167e-15	0.263111	0.443	0.153	2.43214e-11
TMEM38B	1.56723e-15	0.255137	0.28	0.072	2.4408e-11
ATG3	1.60627e-15	0.271212	0.383	0.122	2.50161e-11
ADAM17	1.60903e-15	0.256968	0.376	0.12	2.5059e-11
LPIN3	1.61298e-15	0.284685	0.344	0.107	2.51206e-11
MIPEP	1.6539e-15	0.269359	0.305	0.085	2.57578e-11
ARHGEF7	1.67646e-15	0.381539	0.684	0.314	2.61092e-11
TFDP2	1.72929e-15	0.311425	0.642	0.268	2.69319e-11
LRRC8A	1.79135e-15	0.286074	0.518	0.195	2.78986e-11
DNAJB11	1.88683e-15	0.32088	0.518	0.199	2.93855e-11
ZNF766	1.88783e-15	0.277463	0.433	0.148	2.94011e-11
TRGC1	1.90101e-15	-0.31289	0.447	0.77	2.96064e-11
PDE3B	1.92e-15	-0.363316	0.408	0.721	2.99021e-11
LCP1	1.93001e-15	0.463884	0.83	0.865	3.0058e-11
BIRC2	1.9408e-15	0.324002	0.638	0.269	3.02261e-11
NOL12	1.95542e-15	0.270644	0.454	0.159	3.04537e-11
WDR43	1.97824e-15	0.311046	0.535	0.21	3.08091e-11
ING4	1.9913e-15	0.298927	0.55	0.212	3.10126e-11
ATF5	2.10908e-15	0.301215	0.461	0.167	3.28468e-11
ESCO1	2.12588e-15	0.256368	0.348	0.103	3.31084e-11
RAD51C	2.20562e-15	0.30517	0.468	0.171	3.43503e-11
C15orf48	2.26709e-15	-0.259528	0.564	0.931	3.53077e-11
EEF1E1	2.29225e-15	0.257104	0.401	0.131	3.56995e-11
GGCX	2.30338e-15	0.252264	0.34	0.102	3.58728e-11
APTX	2.32318e-15	0.263435	0.5	0.182	3.61812e-11
VPS13D	2.33244e-15	0.452909	0.752	0.394	3.63254e-11
TRAPPC13	2.3697e-15	0.311174	0.486	0.182	3.69057e-11
UBXN1	2.37052e-15	0.276829	0.525	0.199	3.69185e-11
SWI5	2.39702e-15	0.251655	0.351	0.107	3.73311e-11
ZNF844	2.41687e-15	0.261542	0.326	0.095	3.76404e-11
ZNF700	2.43371e-15	0.266483	0.401	0.133	3.79027e-11
DHRS7B	2.5003e-15	0.282513	0.294	0.08	3.89396e-11
SPATA2L	2.5011e-15	0.256266	0.259	0.064	3.89521e-11
HOOK1	2.62837e-15	0.273058	0.422	0.143	4.09342e-11
ATG16L2	2.65818e-15	0.268288	0.433	0.153	4.13985e-11
INTS4	2.67194e-15	0.288927	0.5	0.186	4.16129e-11
ATP6V1D	2.72857e-15	0.318296	0.613	0.258	4.24947e-11
METAP1	2.7325e-15	0.319994	0.372	0.123	4.2556e-11
SLC35C1	2.77024e-15	0.27143	0.291	0.079	4.31437e-11
SCRIB	2.80493e-15	0.323641	0.514	0.207	4.3684e-11
CEP89	2.82096e-15	0.292092	0.415	0.146	4.39337e-11
ATG2A	2.87622e-15	0.253279	0.305	0.085	4.47942e-11
PTPN4	2.88938e-15	0.281908	0.418	0.143	4.49992e-11
PIGO	2.9006e-15	0.265829	0.376	0.12	4.51739e-11
BCL2	2.97548e-15	0.304292	0.443	0.166	4.63401e-11
SLC30A7	2.9845e-15	0.277055	0.496	0.181	4.64806e-11
FSTL1	3.04412e-15	-0.341111	0.993	1	4.74092e-11
IQCB1	3.11106e-15	0.258252	0.411	0.138	4.84517e-11
RTL10	3.12267e-15	0.265537	0.337	0.102	4.86325e-11
IMMP2L	3.15762e-15	0.272275	0.426	0.146	4.91768e-11
RTCA	3.23369e-15	0.284539	0.482	0.177	5.03616e-11
TKFC	3.34412e-15	0.292861	0.457	0.166	5.20814e-11
APOL1	3.34612e-15	0.341737	0.617	0.263	5.21125e-11
TCTA	3.4995e-15	0.263124	0.422	0.146	5.45013e-11
ERAL1	3.52497e-15	0.256102	0.426	0.144	5.48979e-11
ZNRF1	3.52767e-15	0.271528	0.34	0.105	5.494e-11
RLF	3.59745e-15	0.271859	0.468	0.169	5.60267e-11
DDX51	3.68399e-15	0.251791	0.379	0.123	5.73745e-11
HRAS	3.69738e-15	0.316171	0.493	0.189	5.7583e-11
ZNF621	3.78608e-15	0.304285	0.447	0.163	5.89645e-11
AP3B1	3.91283e-15	0.295962	0.539	0.21	6.09384e-11
GUF1	3.97637e-15	0.258665	0.401	0.131	6.1928e-11
TNKS1BP1	4.06207e-15	0.35182	0.915	0.9	6.32628e-11
PAXX	4.09976e-15	0.254452	0.443	0.154	6.38497e-11
TM2D3	4.11424e-15	0.284262	0.55	0.213	6.40752e-11
TSPYL2	4.1913e-15	-0.501306	0.734	0.901	6.52753e-11
TPCN1	4.23034e-15	0.30637	0.511	0.199	6.58833e-11
SOX4	4.25506e-15	-0.4263	0.525	0.793	6.62683e-11
RIOK3	4.50418e-15	0.265559	0.475	0.172	7.01481e-11
TMEM167B	4.56488e-15	0.364858	0.567	0.24	7.10935e-11
CAPN5	4.59405e-15	0.306445	0.465	0.176	7.15477e-11
PDPK1	4.64189e-15	0.292631	0.489	0.184	7.22927e-11
NPAS2	4.75112e-15	0.281294	0.404	0.138	7.39939e-11
ZMAT1	4.83088e-15	0.307888	0.56	0.222	7.52362e-11
TRIM11	4.83897e-15	0.258846	0.461	0.163	7.53622e-11
MFSD6	4.86202e-15	0.273452	0.422	0.146	7.57211e-11
IRX4	4.99924e-15	0.353512	0.574	0.269	7.78581e-11
SP1	5.21332e-15	0.321669	0.571	0.232	8.11922e-11
OPHN1	5.31158e-15	0.276606	0.475	0.176	8.27225e-11
TYMP	5.45041e-15	0.272898	0.408	0.143	8.48848e-11
TJAP1	5.52982e-15	0.268778	0.454	0.163	8.61215e-11
IRF9	5.57829e-15	0.350013	0.667	0.302	8.68763e-11
ALDH5A1	5.64691e-15	0.25253	0.387	0.126	8.7945e-11
NDST2	5.7057e-15	0.291008	0.482	0.182	8.88606e-11
CACNA2D1	5.73225e-15	0.310056	0.461	0.176	8.92741e-11
IER5	5.9795e-15	0.293969	0.408	0.143	9.31247e-11
TM4SF1	6.09884e-15	0.580022	0.865	0.893	9.49833e-11
CCN5	6.09904e-15	-0.597072	0.064	0.282	9.49864e-11
FES	6.11216e-15	0.316182	0.404	0.148	9.51908e-11
MDM2	6.1497e-15	0.326717	0.663	0.294	9.57754e-11
NUP188	6.26174e-15	0.263111	0.436	0.151	9.75204e-11
SMG9	6.3518e-15	0.29923	0.408	0.143	9.8923e-11
SAP30BP	6.40352e-15	0.346866	0.695	0.317	9.97285e-11
MR1	6.69252e-15	0.258949	0.284	0.079	1.04229e-10
EHMT1	6.81941e-15	0.303011	0.606	0.25	1.06206e-10
HEATR1	7.17646e-15	0.295102	0.472	0.176	1.11766e-10
JAGN1	7.2814e-15	0.280067	0.443	0.159	1.134e-10
UPF2	7.34889e-15	0.291615	0.514	0.199	1.14452e-10
SNIP1	7.52717e-15	0.265866	0.365	0.118	1.17228e-10
SLC10A7	7.61846e-15	0.268627	0.344	0.105	1.1865e-10
GBP4	7.64911e-15	0.250605	0.252	0.062	1.19127e-10
BTN3A1	7.6602e-15	0.269604	0.372	0.123	1.193e-10
IMPA1	7.68197e-15	0.27382	0.34	0.108	1.19639e-10
UNC13B	7.72611e-15	0.341071	0.567	0.246	1.20326e-10
TRRAP	7.80345e-15	0.257539	0.603	0.235	1.21531e-10
PDE7A	7.8177e-15	0.293373	0.521	0.2	1.21753e-10
ARMCX1	7.84119e-15	0.318342	0.489	0.197	1.22119e-10
EDC4	7.90145e-15	0.27818	0.479	0.179	1.23057e-10
ACAT1	7.93487e-15	-0.417733	0.645	0.901	1.23578e-10
MYO1B	7.94507e-15	0.286353	0.528	0.207	1.23737e-10
ATF1	8.0094e-15	0.264755	0.323	0.097	1.24738e-10
FOXP1	8.01131e-15	0.353764	0.979	0.997	1.24768e-10
INTS14	8.0724e-15	0.258453	0.457	0.163	1.2572e-10
COL9A2	8.15825e-15	-0.311396	0.472	0.806	1.27057e-10
NBDY	8.19428e-15	0.288603	0.578	0.233	1.27618e-10
LGALS3	8.20958e-15	0.39822	0.918	0.727	1.27856e-10
EVA1C	8.29571e-15	0.347833	0.589	0.256	1.29197e-10
NAT9	8.35035e-15	0.263124	0.411	0.141	1.30048e-10
ACOX1	8.37827e-15	0.321811	0.553	0.227	1.30483e-10
YLPM1	8.55443e-15	0.283386	0.606	0.248	1.33227e-10
CCDC28A	8.82163e-15	0.256121	0.305	0.089	1.37388e-10
C21orf91	8.91046e-15	0.28371	0.351	0.113	1.38772e-10
CD81	8.97749e-15	-0.300506	1	1	1.39815e-10
CHCHD5	9.30191e-15	0.252103	0.447	0.159	1.44868e-10
GTPBP4	9.50192e-15	0.268345	0.518	0.197	1.47983e-10
SMURF2	9.53515e-15	0.299158	0.493	0.189	1.485e-10
CIAO1	9.55961e-15	0.277755	0.55	0.213	1.48881e-10
IER3	9.63998e-15	0.401117	0.688	0.332	1.50133e-10
CCHCR1	9.65517e-15	0.288644	0.394	0.14	1.5037e-10
MED21	9.76056e-15	0.258054	0.447	0.161	1.52011e-10
CTR9	9.96451e-15	0.271123	0.521	0.2	1.55187e-10
STRBP	1.00543e-14	0.298737	0.401	0.138	1.56586e-10
HDAC10	1.017e-14	0.262008	0.415	0.146	1.58387e-10
C11orf49	1.0172e-14	0.263904	0.372	0.123	1.58418e-10
ARID2	1.05331e-14	0.299292	0.546	0.218	1.64043e-10
SYNJ2BP	1.05344e-14	-0.385235	0.574	0.872	1.64063e-10
MORN1	1.06373e-14	0.285198	0.411	0.144	1.65665e-10
MFAP1	1.06617e-14	0.276201	0.415	0.144	1.66046e-10
STIM1	1.06783e-14	0.293757	0.592	0.245	1.66303e-10
TAF1C	1.07669e-14	0.297266	0.486	0.189	1.67684e-10
TP53I13	1.08313e-14	0.286882	0.379	0.13	1.68687e-10
PPT1	1.09329e-14	0.273211	0.436	0.154	1.70268e-10
ECI1	1.12503e-14	0.331325	0.674	0.32	1.75212e-10
ZNF33B	1.16046e-14	0.268155	0.358	0.115	1.8073e-10
BRAT1	1.18544e-14	0.268985	0.411	0.143	1.84621e-10
SIDT2	1.18669e-14	0.276832	0.475	0.179	1.84815e-10
HLCS	1.18779e-14	0.255314	0.404	0.138	1.84987e-10
MFSD14A	1.18972e-14	0.310304	0.571	0.233	1.85286e-10
TMEM127	1.1978e-14	0.308859	0.504	0.2	1.86546e-10
MTPAP	1.20609e-14	0.25346	0.418	0.144	1.87837e-10
[truncated: 926 more rows]

## Sheet: prostate_cancer.C11_vs_C2
rownames.i.	p_val	avg_log2FC	pct.1	pct.2	p_val_adj
TGM4	1.72965e-111	5.88509	1	0.133	2.69375e-107
PCP4	5.63122e-107	2.43536	0.979	0.126	8.77006e-103
KRT15	5.96636e-104	3.24378	1	0.206	9.292e-100
SYNM	1.03967e-102	2.39447	0.995	0.188	1.61918e-98
PAGE4	1.33316e-102	2.24909	0.979	0.161	2.07627e-98
CNN1	1.1576e-97	2.99643	1	0.312	1.80285e-93
KRT5	4.62279e-97	2.1494	0.952	0.144	7.19954e-93
SYNPO2	6.98693e-97	2.54792	0.995	0.287	1.08814e-92
DES	6.88092e-96	2.95953	1	0.344	1.07163e-91
TNS1	9.54764e-96	2.32487	0.995	0.291	1.48695e-91
SERPINF1	3.16229e-95	2.03652	1	0.252	4.92495e-91
SORBS1	1.1435e-92	1.94552	0.968	0.218	1.78089e-88
COL6A2	2.31437e-92	2.36382	1	0.433	3.6044e-88
PSCA	4.94219e-92	2.47723	0.941	0.167	7.69697e-88
NBL1	2.21944e-91	2.32126	1	0.376	3.45656e-87
WFDC2	2.75024e-91	1.54138	0.872	0.076	4.28322e-87
MYLK	3.99647e-90	3.20462	1	0.583	6.2241e-86
LMOD1	5.80577e-90	1.7075	0.957	0.181	9.04191e-86
LGALS3BP	7.88316e-90	1.8197	0.989	0.317	1.22772e-85
CAVIN1	2.61492e-89	2.20216	1	0.456	4.07248e-85
CRISPLD2	3.05085e-89	2.71677	1	0.585	4.7514e-85
PLPP3	4.88365e-89	2.05257	0.973	0.291	7.6058e-85
PALLD	4.98143e-89	1.97691	0.979	0.261	7.75808e-85
HSPB6	5.73429e-89	1.80337	0.914	0.14	8.93059e-85
RHOB	6.14269e-89	2.66436	1	0.61	9.56663e-85
SPARCL1	8.87018e-89	2.0314	1	0.372	1.38144e-84
ACTG2	1.17287e-88	3.65402	1	0.718	1.82663e-84
CALD1	1.53907e-88	2.50488	1	0.681	2.39694e-84
TPM2	1.63568e-88	3.0435	1	0.757	2.54741e-84
SMTN	2.94117e-88	2.18775	0.984	0.321	4.58057e-84
FLNA	3.2758e-88	3.02587	1	0.826	5.10174e-84
PDLIM7	4.04399e-88	1.97843	0.963	0.243	6.29812e-84
CLU	4.55056e-88	2.207	0.995	0.392	7.08704e-84
TAGLN	8.14966e-88	3.07594	1	0.963	1.26923e-83
ACTA2	8.18644e-88	3.03172	1	0.979	1.27496e-83
HSPB1	9.56097e-88	2.16216	1	0.833	1.48903e-83
MYL9	1.04953e-87	2.9557	1	0.972	1.63454e-83
COL1A2	1.5164e-87	2.30249	1	0.878	2.36164e-83
MSMB	2.17358e-87	3.2077	1	1	3.38514e-83
NPY	2.24824e-87	-2.27161	0.952	1	3.50141e-83
GOLM1	2.4211e-87	-1.7494	1	1	3.77063e-83
OR51E2	2.49617e-87	-2.15097	0.995	1	3.88753e-83
CAMK2N1	2.50811e-87	-2.49576	0.952	1	3.90613e-83
ID1	2.59268e-87	2.06647	0.989	0.388	4.03784e-83
OR51C1P	2.61127e-87	-2.26979	0.973	1	4.0668e-83
TMEFF2	2.65935e-87	-2.29681	0.995	1	4.14167e-83
SPOCK1	2.67814e-87	-1.82398	0.909	1	4.17093e-83
SPON2	2.81603e-87	-2.60324	0.995	1	4.38569e-83
PLA2G2A	2.96077e-87	-2.2437	1	1	4.61111e-83
KLK2	3.22711e-87	-1.01364	1	1	5.0259e-83
TPM1	4.28652e-87	1.78053	1	0.989	6.67582e-83
AEBP1	4.3756e-87	2.19949	0.989	0.392	6.81456e-83
H2AFJ	4.39245e-87	-1.73103	1	1	6.8408e-83
FBLN1	5.25142e-87	2.21618	1	0.766	8.17856e-83
ADGRF1	8.69043e-87	-2.29693	0.668	1	1.35345e-82
SEC11C	1.07219e-86	-1.58636	1	1	1.66982e-82
AMACR	1.79515e-86	-1.85902	0.989	1	2.79577e-82
CRISP3	3.97808e-86	-2.03273	0.802	1	6.19546e-82
COL6A1	5.34361e-86	1.86594	0.979	0.252	8.32213e-82
RDH11	7.55166e-86	-1.29302	1	1	1.17609e-81
IGFBP5	1.00025e-85	2.10409	1	0.833	1.55779e-81
PLPP1	3.54475e-85	-1.33786	1	1	5.5206e-81
EEF1G	5.2541e-85	-0.884265	1	1	8.18273e-81
VEGFA	9.00983e-85	2.32744	1	0.539	1.40319e-80
COL1A1	1.20727e-84	2.3296	1	0.727	1.88021e-80
SPARC	1.30067e-84	2.01189	1	0.865	2.02567e-80
EEF2	3.64515e-84	-0.87759	1	1	5.67696e-80
SOCS3	6.39896e-84	1.9499	0.947	0.241	9.96575e-80
REXO2	6.57655e-84	-1.32297	0.989	1	1.02423e-79
MCCC2	6.8552e-84	-1.59995	0.936	1	1.06763e-79
MT2A	1.09158e-83	2.14869	1	0.567	1.70002e-79
S100A6	1.34646e-83	2.01376	1	0.709	2.09698e-79
PLA2G7	1.46972e-83	-1.83657	0.781	0.998	2.28894e-79
COL3A1	6.0447e-83	1.86991	1	0.704	9.41402e-79
TIMP2	8.32012e-83	1.76226	0.995	0.394	1.29578e-78
MYO6	8.90028e-83	-1.60772	0.882	1	1.38613e-78
CRYAB	8.93987e-83	1.42696	0.888	0.128	1.3923e-78
STEAP2	1.62976e-82	-1.0496	1	1	2.53819e-78
FN1	2.47782e-82	1.8339	0.995	0.624	3.85895e-78
ALDH2	3.253e-82	1.48962	0.882	0.124	5.06622e-78
ZFP36L2	1.37535e-81	1.78677	1	0.688	2.14198e-77
RBPMS	1.57303e-81	1.52984	0.914	0.181	2.44984e-77
KCNN2	8.95581e-81	-1.76265	0.556	0.998	1.39478e-76
KHDRBS3	1.19449e-80	-1.71423	0.524	1	1.86029e-76
FOXA1	1.58025e-80	-0.998221	1	1	2.46109e-76
GADD45B	2.48016e-80	1.62072	0.893	0.161	3.86261e-76
MEIS2	5.10552e-80	1.51995	0.872	0.138	7.95134e-76
EYA1	1.03882e-79	1.53498	0.904	0.172	1.61785e-75
SELENOM	1.63028e-79	1.7462	0.936	0.239	2.53899e-75
BCAM	3.44834e-79	-1.12989	0.995	1	5.37045e-75
STEAP1	4.48195e-79	-1.29708	0.963	1	6.98019e-75
GSN	5.49421e-79	1.6023	1	0.885	8.55669e-75
CTSB	6.49681e-79	1.68536	0.995	0.592	1.01181e-74
EMILIN1	1.4076e-78	1.59645	0.957	0.282	2.1922e-74
CKB	3.31677e-78	1.68363	1	0.906	5.16553e-74
DPYSL3	3.32441e-78	1.61802	0.941	0.271	5.17743e-74
PMEPA1	4.40342e-78	-1.08695	1	1	6.85789e-74
IGKC	1.86363e-77	2.52358	0.989	0.507	2.90242e-73
GSTP1	2.96069e-77	1.62001	0.947	0.25	4.61098e-73
FGFRL1	3.84021e-77	-1.69149	0.706	0.998	5.98075e-73
KCNC2	4.89869e-77	-1.71168	0.615	0.998	7.62922e-73
MLPH	5.59116e-77	-0.996176	1	1	8.70767e-73
LGALS1	7.55966e-77	1.62118	0.979	0.392	1.17734e-72
FLNC	8.58234e-77	1.34583	0.834	0.117	1.33661e-72
KLK3	9.46316e-77	-0.718672	1	1	1.47379e-72
C1R	1.66189e-76	1.68436	0.989	0.562	2.58823e-72
DCN	3.95687e-76	1.66157	1	0.796	6.16242e-72
CEBPD	5.03029e-76	1.73319	0.979	0.541	7.83417e-72
PABPC1	3.86537e-75	-0.727494	1	1	6.01992e-71
IFITM3	4.34997e-75	1.42674	1	0.911	6.77465e-71
FAM3B	4.41196e-75	1.43307	0.77	0.073	6.87118e-71
CDC42EP5	1.59284e-74	1.69078	0.952	0.326	2.48068e-70
ACTN1	1.88532e-74	1.79149	0.973	0.47	2.9362e-70
GJA1	2.51606e-74	1.36966	0.872	0.158	3.91851e-70
ARHGDIB	2.98267e-73	-1.26933	0.93	1	4.64521e-69
MBOAT2	3.2257e-73	-1.42861	0.77	0.995	5.0237e-69
HPN	1.54029e-72	-1.44996	0.636	0.993	2.39884e-68
COL16A1	2.69463e-72	1.48555	0.93	0.268	4.19662e-68
ID4	7.21226e-72	1.34227	0.84	0.142	1.12324e-67
C11orf96	1.42411e-71	1.6867	0.92	0.294	2.2179e-67
ACTB	1.54591e-71	0.679988	1	1	2.4076e-67
OGN	1.72775e-71	1.3473	0.845	0.149	2.69079e-67
EPCAM	2.09906e-71	-1.19926	0.93	1	3.26908e-67
HLA-A	2.90766e-71	1.43266	0.995	0.674	4.5284e-67
TRPM8	3.61082e-71	1.69627	0.813	0.126	5.6235e-67
RARRES2	5.60189e-71	1.29857	0.882	0.197	8.72439e-67
TRIM29	8.52192e-71	1.3808	0.781	0.099	1.3272e-66
LMNA	1.1227e-70	1.55722	0.979	0.5	1.7485e-66
AGTR1	1.16321e-70	-1.5068	0.46	0.984	1.81158e-66
IGFBP6	1.17926e-70	1.4823	0.925	0.287	1.83658e-66
LIMS2	1.27092e-70	1.37993	0.872	0.204	1.97934e-66
AMD1	1.40975e-70	-0.779518	1	1	2.19555e-66
MT1G	2.2881e-70	1.60269	0.813	0.133	3.56348e-66
VCL	1.05384e-69	1.51213	0.925	0.294	1.64125e-65
MXRA7	2.67456e-69	1.57413	0.936	0.328	4.16536e-65
TNC	3.04998e-69	1.2562	0.797	0.122	4.75004e-65
NDRG2	5.3593e-69	1.49783	0.93	0.323	8.34657e-65
PLEKHH1	1.26619e-68	-1.34959	0.727	0.991	1.97196e-64
PGM5	1.79582e-68	1.23871	0.802	0.124	2.79682e-64
ERG	2.12639e-68	-1.48708	0.572	0.991	3.31164e-64
PRUNE2	2.27398e-68	-1.15728	0.936	1	3.54149e-64
SLC44A4	2.39781e-68	-1.13822	0.936	1	3.73434e-64
MMP2	3.58465e-68	1.55434	0.93	0.326	5.58273e-64
ELOVL5	3.87727e-68	-1.07375	0.957	1	6.03847e-64
MYADM	1.28391e-67	1.34189	0.898	0.232	1.99955e-63
RACK1	1.84616e-67	-0.702172	1	1	2.87522e-63
COL6A3	1.93719e-67	1.49083	0.963	0.399	3.01698e-63
UBA52	2.31922e-67	-0.612961	1	1	3.61195e-63
ZFP36	2.49524e-67	1.51763	0.957	0.447	3.88609e-63
CD74	2.6952e-67	1.42139	1	0.846	4.1975e-63
GALNT7	5.77448e-67	-1.30273	0.824	1	8.99318e-63
RAB3B	5.84972e-67	-1.29553	0.813	0.998	9.11036e-63
PBX1	1.63505e-66	1.42418	0.995	0.651	2.54642e-62
HSPB8	3.63131e-66	1.15823	0.781	0.117	5.6554e-62
MFGE8	4.62004e-66	1.41157	0.925	0.323	7.19525e-62
CDKN1A	6.60768e-66	1.32858	0.882	0.222	1.02908e-61
ZFP36L1	7.90852e-66	1.45012	0.989	0.764	1.23167e-61
ADAMTS1	7.95945e-66	1.59842	0.957	0.443	1.2396e-61
KCNMA1	7.97088e-66	1.35954	0.829	0.165	1.24139e-61
ADGRA2	1.47051e-65	1.29681	0.829	0.172	2.29017e-61
BACE2	1.48222e-65	1.3532	0.888	0.245	2.3084e-61
PLA2G4D	7.46576e-65	1.3345	0.588	0.011	1.16272e-60
C1S	8.05539e-65	1.45352	0.936	0.339	1.25455e-60
CD81	1.15995e-64	1.07586	1	0.945	1.8065e-60
JUN	1.20465e-64	1.43209	0.989	0.612	1.87613e-60
MGP	1.58739e-64	1.41073	0.995	0.771	2.47219e-60
SERF2	5.95911e-64	-0.579179	1	1	9.28071e-60
AZGP1	6.2099e-64	1.21626	1	1	9.6713e-60
ID3	1.06261e-63	1.28934	0.866	0.229	1.65491e-59
LTBP4	1.49067e-63	1.13643	1	0.922	2.32157e-59
MAP1B	1.73117e-63	1.38609	0.898	0.284	2.69613e-59
MAGED1	2.51777e-63	-0.96023	0.989	1	3.92117e-59
MT1X	2.72453e-63	1.32483	0.861	0.222	4.24318e-59
JUNB	2.94988e-63	1.211	1	0.977	4.59414e-59
BHLHE40	4.0698e-63	1.44494	0.941	0.351	6.3383e-59
SERPING1	8.45734e-63	1.25425	0.947	0.365	1.31715e-58
NEFH	1.18167e-62	1.68833	0.952	0.489	1.84033e-58
CHRDL1	1.37321e-62	1.1309	0.775	0.124	2.13864e-58
TIMP3	3.37183e-62	1.35701	0.984	0.587	5.25129e-58
SELENOP	4.66182e-62	1.43331	0.968	0.468	7.26032e-58
TGM2	7.18017e-62	1.47833	0.952	0.482	1.11824e-57
KRT7	1.07386e-61	1.28734	0.754	0.122	1.67242e-57
CPNE4	1.46548e-61	-1.19845	0.77	0.995	2.28234e-57
PRRX1	1.66562e-61	1.21585	0.829	0.197	2.59403e-57
SPEG	1.82589e-61	1.0201	0.743	0.106	2.84365e-57
VWA1	2.78878e-61	1.33849	0.941	0.436	4.34325e-57
ZNF185	5.85624e-61	1.17938	0.743	0.122	9.12051e-57
GRIN3A	5.98184e-61	-1.32237	0.497	0.963	9.31611e-57
PDLIM4	7.32029e-61	1.08551	0.781	0.14	1.14006e-56
PTGDS	1.35819e-60	1.4764	0.968	0.477	2.11525e-56
FLNB	1.97107e-60	-0.847936	0.995	1	3.06974e-56
BEX4	5.66765e-60	1.13467	0.829	0.197	8.82679e-56
SFRP1	7.74228e-60	1.21645	0.909	0.298	1.20578e-55
CANX	1.2105e-59	-0.805226	1	1	1.88523e-55
FBN1	1.43932e-59	1.1824	0.866	0.261	2.2416e-55
NEDD4L	1.6324e-59	-1.06346	0.888	1	2.5423e-55
MT1E	1.80378e-59	1.40377	0.904	0.337	2.8092e-55
BMPR1B	8.99346e-59	-1.16087	0.733	0.989	1.40064e-54
GALNT3	2.61537e-58	-1.20897	0.701	0.993	4.07317e-54
TPD52	6.04071e-58	-0.884873	0.963	1	9.40781e-54
MAL2	6.54003e-58	-1.15375	0.749	0.989	1.01854e-53
CREB3L1	8.53193e-58	-0.963135	0.957	1	1.32876e-53
ANXA6	1.31144e-57	1.13664	0.834	0.218	2.04244e-53
COL5A1	2.10557e-57	1.20605	0.861	0.259	3.27921e-53
FCGRT	2.15839e-57	1.22784	0.925	0.367	3.36147e-53
KCNMB1	2.48175e-57	1.00979	0.711	0.106	3.86508e-53
HIST1H2AC	2.61777e-57	-1.01365	0.909	0.998	4.07691e-53
ABCC4	2.6237e-57	-1.036	0.888	0.995	4.08615e-53
BTG2	6.97858e-57	1.19554	0.984	0.743	1.08684e-52
MRC2	7.51882e-57	1.18207	0.781	0.183	1.17098e-52
UNC80	8.85417e-57	-1.25511	0.353	0.931	1.37895e-52
ARHGEF38	9.28602e-57	-1.11622	0.738	0.993	1.4462e-52
KCNH8	1.20942e-56	-1.26665	0.401	0.936	1.88354e-52
B2M	1.39164e-56	0.684978	1	1	2.16735e-52
LAMA4	1.46723e-56	0.987333	0.759	0.14	2.28506e-52
HDLBP	3.14658e-56	-0.674336	1	1	4.90049e-52
ANXA2	4.43566e-56	1.17466	0.856	0.257	6.9081e-52
LTBP3	4.47238e-56	1.21815	0.989	0.64	6.96528e-52
CNN3	6.42707e-56	1.20533	0.963	0.635	1.00095e-51
UBC	3.24022e-55	0.353897	1	1	5.04632e-51
KANK2	4.50163e-55	1.18691	0.834	0.236	7.01084e-51
RRAS	6.07569e-55	1.19436	0.909	0.351	9.46228e-51
FOSB	7.15894e-55	1.39266	0.995	0.677	1.11493e-50
MRGPRF	8.71921e-55	0.952403	0.727	0.126	1.35793e-50
PTN	1.46997e-54	1.23619	0.845	0.268	2.28933e-50
PPP3CA	4.35705e-54	-0.880425	0.973	0.998	6.78566e-50
SFRP4	9.23904e-54	1.16554	0.818	0.225	1.43889e-49
PPP1R12B	1.06899e-53	1.32169	0.941	0.491	1.66485e-49
DST	1.3332e-53	1.20183	0.856	0.294	2.07632e-49
MXRA8	1.82156e-53	1.02517	0.813	0.216	2.8369e-49
PRSS23	1.87409e-53	-0.972883	0.893	0.995	2.91871e-49
EIF4A1	1.88305e-53	-0.64515	0.995	1	2.93266e-49
C15orf48	3.52044e-53	-1.15444	0.679	0.975	5.48273e-49
THBS1	8.06765e-53	1.24809	0.947	0.541	1.25646e-48
ERGIC1	1.22401e-52	-0.838185	0.989	1	1.90628e-48
AHNAK	1.67435e-52	1.16741	0.963	0.603	2.60764e-48
GABARAPL1	1.98469e-52	1.13183	0.963	0.569	3.09095e-48
SCARB2	3.47747e-52	-0.812689	0.979	1	5.4158e-48
HLA-DRA	8.03677e-52	1.27322	0.968	0.677	1.25165e-47
KLK4	8.41158e-52	-0.617206	1	1	1.31002e-47
LTF	8.99882e-52	1.0623	0.588	0.055	1.40148e-47
C19orf48	1.0453e-51	-0.846631	0.979	1	1.62795e-47
DLG5	1.19177e-51	1.20014	0.92	0.44	1.85606e-47
NSF	1.26509e-51	-1.07771	0.754	0.982	1.97024e-47
DNASE2B	1.34812e-51	-1.19317	0.481	0.929	2.09956e-47
EIF4B	1.49472e-51	-0.553321	1	1	2.32788e-47
WFDC1	2.24411e-51	0.921057	0.711	0.128	3.49498e-47
ZYX	3.63216e-51	1.18382	0.936	0.447	5.65673e-47
FSTL1	4.60242e-51	0.944231	1	0.959	7.1678e-47
SOD2	4.9425e-51	1.22452	0.957	0.619	7.69745e-47
OAT	4.97638e-51	1.13793	0.818	0.268	7.75022e-47
TAGLN2	7.7982e-51	1.19799	0.925	0.477	1.21449e-46
CCN2	7.91519e-51	1.2686	0.947	0.509	1.23271e-46
TRGV9	8.22946e-51	-1.11431	0.711	0.979	1.28166e-46
TMED2	8.52033e-51	-0.636691	1	1	1.32696e-46
ANPEP	8.74102e-51	1.1093	0.652	0.106	1.36133e-46
APLP2	8.83383e-51	-0.728313	0.995	1	1.37578e-46
FHL2	9.68335e-51	0.935264	0.727	0.149	1.50808e-46
FGFR1	2.12733e-50	1.08842	0.845	0.282	3.3131e-46
TRIM22	2.2515e-50	1.01591	0.749	0.177	3.50648e-46
TSPAN1	2.41206e-50	-0.813991	0.973	1	3.75654e-46
HLA-E	2.68813e-50	1.17282	0.963	0.619	4.18649e-46
SVIL	3.9354e-50	1.18214	0.877	0.346	6.12899e-46
COL4A1	5.4236e-50	1.16371	0.877	0.362	8.44671e-46
CYB5A	1.25683e-49	-0.885516	0.909	0.998	1.95739e-45
SH3BGRL	1.79401e-49	1.17574	0.936	0.489	2.79399e-45
GNAI2	2.14083e-49	1.1027	0.952	0.564	3.33413e-45
S100A10	2.183e-49	1.12474	0.834	0.28	3.39981e-45
PLEC	2.32521e-49	1.08171	0.989	0.718	3.62128e-45
EHD2	2.47547e-49	1.05371	0.775	0.206	3.8553e-45
NR4A3	3.63407e-49	1.15385	0.856	0.342	5.6597e-45
TGFB1I1	4.35806e-49	1.01505	0.743	0.181	6.78725e-45
LGALS3	4.57266e-49	1.01522	0.856	0.284	7.12146e-45
ADAMTS4	4.60692e-49	1.06426	0.781	0.218	7.17482e-45
KRT18	5.18893e-49	-0.727633	0.995	1	8.08124e-45
TUT7	6.11605e-49	-0.90709	0.925	0.995	9.52513e-45
HSPA1A	7.69009e-49	1.13343	0.893	0.427	1.19765e-44
TIMP1	1.56398e-48	1.11429	0.995	0.798	2.43575e-44
TMPRSS2	1.57422e-48	-0.822971	0.968	1	2.45169e-44
MMP14	1.68792e-48	0.962069	0.759	0.19	2.62877e-44
TRIP6	2.3284e-48	0.946364	0.775	0.202	3.62624e-44
UBE2E3	3.78695e-48	-0.994573	0.791	0.984	5.89779e-44
PFKFB3	3.9806e-48	0.975191	0.775	0.211	6.19938e-44
IFITM2	4.47091e-48	1.25044	0.925	0.491	6.96299e-44
NCS1	5.3586e-48	0.946254	0.706	0.151	8.34548e-44
F3	5.39645e-48	-0.920329	0.904	1	8.40444e-44
PDE9A	6.04102e-48	-0.959974	0.85	0.995	9.40828e-44
ITGA5	6.96459e-48	0.897226	0.717	0.147	1.08466e-43
MRVI1	7.00192e-48	0.92373	0.695	0.138	1.09048e-43
FOXF1	7.47884e-48	0.954186	0.684	0.135	1.16475e-43
TMEM26	8.42284e-48	-1.08402	0.337	0.876	1.31177e-43
GAS1	8.66717e-48	0.891055	0.631	0.096	1.34983e-43
ZNF649	8.82543e-48	-0.944279	0.84	0.986	1.37447e-43
LMAN1	1.15932e-47	-0.861851	0.898	0.995	1.80552e-43
STAT6	1.17687e-47	1.101	0.888	0.42	1.83286e-43
PDE5A	1.66862e-47	0.892995	0.722	0.161	2.59871e-43
GPR160	2.89791e-47	-1.01322	0.706	0.975	4.51321e-43
NEXN	3.64716e-47	0.993598	0.668	0.128	5.68008e-43
TCIM	5.06805e-47	-1.01501	0.824	0.991	7.89297e-43
DKK3	5.96961e-47	1.05289	0.834	0.289	9.29707e-43
SCD	7.25931e-47	1.23961	0.85	0.365	1.13056e-42
PCDH10	8.3115e-47	1.0191	0.727	0.186	1.29443e-42
SLC22A17	8.58044e-47	0.96495	0.797	0.255	1.33632e-42
GAS6	1.54495e-46	1.00541	0.877	0.346	2.4061e-42
ARFGEF3	1.68311e-46	-0.915613	0.765	0.986	2.62127e-42
RDH10	2.18503e-46	1.11241	0.786	0.245	3.40296e-42
EHBP1L1	2.23953e-46	1.11568	0.888	0.413	3.48785e-42
IRF1	2.54556e-46	0.913861	0.663	0.128	3.96446e-42
TNFRSF19	2.93053e-46	0.882121	0.556	0.062	4.564e-42
IGFBP7	4.01578e-46	0.830158	1	0.986	6.25417e-42
IGFBP4	6.27812e-46	1.09945	0.775	0.271	9.77754e-42
MAP7	6.89335e-46	-0.844496	0.888	0.998	1.07357e-41
COX16	7.78767e-46	-0.941811	0.824	0.979	1.21285e-41
MYOF	8.7885e-46	0.902826	0.727	0.181	1.36872e-41
SRD5A2	9.57927e-46	0.864805	0.706	0.158	1.49187e-41
ST5	1.14504e-45	0.941542	0.802	0.261	1.78328e-41
MCAM	1.22363e-45	0.98266	0.775	0.225	1.90568e-41
CD99	1.28455e-45	0.888276	1	0.922	2.00056e-41
ANTXR1	1.67994e-45	0.968683	0.818	0.284	2.61635e-41
RAB11A	1.92156e-45	-0.793205	0.952	0.998	2.99263e-41
TGFB2	6.29975e-45	0.809141	0.674	0.135	9.81123e-41
SSR4	6.42156e-45	-0.736958	0.979	0.998	1.00009e-40
RNASE4	1.00733e-44	0.852508	0.754	0.209	1.56882e-40
PRAC1	1.31561e-44	-0.794918	0.957	1	2.04893e-40
SMOC1	1.39107e-44	0.827859	0.636	0.115	2.16645e-40
EIF3H	1.40239e-44	-0.874559	0.877	0.995	2.18408e-40
CCND2	1.61666e-44	0.938749	0.765	0.216	2.51778e-40
COL9A2	1.72647e-44	-0.968801	0.636	0.963	2.6888e-40
DMPK	1.92521e-44	1.02189	0.845	0.323	2.99833e-40
PAM	2.73413e-44	0.977262	0.925	0.523	4.25813e-40
ANXA1	2.82697e-44	1.03299	0.952	0.642	4.40273e-40
GASK1B	3.08045e-44	-0.899615	0.754	0.982	4.79749e-40
PDE3B	3.25102e-44	-1.02751	0.551	0.938	5.06313e-40
CCDC80	3.30202e-44	0.891982	0.749	0.225	5.14256e-40
NRP1	4.21137e-44	-0.921167	0.797	0.975	6.55879e-40
ROBO1	4.78482e-44	0.860292	0.727	0.186	7.45187e-40
ANKRD34B	8.50927e-44	-0.993432	0.209	0.798	1.32523e-39
MARCKSL1	1.72608e-43	-0.786389	0.968	1	2.6882e-39
ZCCHC24	1.77913e-43	1.00699	0.866	0.372	2.77082e-39
ZNF655	1.80831e-43	0.866859	0.679	0.156	2.81626e-39
JPH2	2.26489e-43	0.869817	0.604	0.103	3.52734e-39
CYP39A1	2.28551e-43	-0.966069	0.647	0.966	3.55946e-39
LAMB2	6.10817e-43	0.982244	0.957	0.695	9.51287e-39
ATAD1	7.78133e-43	0.803459	0.706	0.172	1.21186e-38
ANGPTL4	7.8971e-43	0.897868	0.604	0.108	1.22989e-38
GUCY1A1	1.28475e-42	-0.812351	0.925	0.991	2.00087e-38
WSB1	1.29858e-42	0.958547	0.973	0.702	2.0224e-38
HSPG2	1.82835e-42	1.04654	0.952	0.667	2.84748e-38
IGHG2	2.47656e-42	0.898646	0.663	0.149	3.857e-38
ATF3	2.63943e-42	1.10462	0.866	0.408	4.11064e-38
CDK19	3.62479e-42	-0.943168	0.717	0.961	5.64525e-38
MPC2	5.13613e-42	-0.697677	0.984	1	7.99901e-38
THSD4	6.65676e-42	1.07846	0.909	0.477	1.03672e-37
PCOLCE	8.35309e-42	0.972611	0.807	0.31	1.30091e-37
FTL	9.7737e-42	-0.409222	1	1	1.52216e-37
LTBP1	1.11176e-41	1.00758	0.738	0.234	1.73146e-37
LUZP2	1.1607e-41	-1.00709	0.492	0.901	1.80767e-37
AKAP12	1.23183e-41	0.797081	0.722	0.197	1.91846e-37
ETS2	1.37064e-41	0.9903	0.765	0.255	2.13463e-37
PPIB	1.43836e-41	-0.613847	0.995	1	2.2401e-37
MSRB3	1.61059e-41	0.796717	0.668	0.156	2.50833e-37
ENC1	2.4528e-41	-0.903795	0.781	0.982	3.81999e-37
HOXB13	2.97676e-41	-0.596823	0.995	1	4.636e-37
COL23A1	4.04642e-41	0.65234	0.449	0.028	6.3019e-37
TGFBI	4.23688e-41	0.870669	0.797	0.278	6.59851e-37
ITM2B	5.18446e-41	0.467316	1	1	8.07427e-37
THSD7A	6.56941e-41	-0.954417	0.278	0.828	1.02312e-36
MEIS1	7.67561e-41	0.880077	0.738	0.222	1.1954e-36
DNAJC10	8.69686e-41	-0.839568	0.829	0.984	1.35445e-36
PARM1	9.66804e-41	0.993717	0.845	0.381	1.5057e-36
DPP4	1.5335e-40	1.05501	0.834	0.369	2.38827e-36
OLFML3	2.4497e-40	0.936936	0.759	0.259	3.81517e-36
CANT1	3.46966e-40	-0.723224	0.93	1	5.40365e-36
TACSTD2	3.93387e-40	-0.633975	1	1	6.1266e-36
FAM83F	4.59943e-40	0.703234	0.561	0.085	7.16316e-36
SELE	5.48583e-40	0.898667	0.674	0.161	8.54363e-36
PRNP	5.55382e-40	0.977912	0.925	0.587	8.64951e-36
KDELR2	5.62056e-40	-0.681621	0.957	1	8.75346e-36
PENK	6.58764e-40	0.694706	0.439	0.028	1.02596e-35
PKP1	8.87188e-40	0.810392	0.508	0.062	1.38171e-35
SCP2	9.15606e-40	-0.698601	0.957	1	1.42596e-35
SULF1	1.07275e-39	0.961612	0.791	0.296	1.6707e-35
NREP	1.59094e-39	0.953899	0.797	0.305	2.47772e-35
FOS	1.76707e-39	0.815861	1	0.956	2.75203e-35
HTRA1	1.89148e-39	0.886252	0.813	0.33	2.94578e-35
ATP2C1	2.49932e-39	-0.767379	0.925	0.993	3.89245e-35
MMP26	3.38397e-39	-0.809737	0.102	0.688	5.27019e-35
TSPAN8	6.02688e-39	1.12924	0.877	0.459	9.38626e-35
UTRN	6.96494e-39	-0.816124	0.898	0.993	1.08472e-34
MATN2	7.11867e-39	0.972085	0.866	0.417	1.10866e-34
DDIT4	1.0486e-38	0.949017	0.754	0.255	1.63309e-34
COL18A1	1.06723e-38	0.806252	0.711	0.204	1.66211e-34
TP63	1.1473e-38	0.664524	0.471	0.046	1.7868e-34
PDIA5	1.17732e-38	-0.822279	0.877	0.979	1.83357e-34
COL4A2	1.45691e-38	0.831056	0.668	0.172	2.26898e-34
CAPZB	1.56216e-38	0.751307	0.995	0.924	2.43291e-34
RAB3IP	1.64739e-38	-0.896688	0.615	0.959	2.56565e-34
BOC	1.69066e-38	0.923436	0.668	0.181	2.63304e-34
PTEN	1.76558e-38	0.84917	0.754	0.248	2.74972e-34
WBP11	2.28213e-38	-0.873867	0.722	0.968	3.55419e-34
IGHA1	2.37246e-38	1.35473	0.861	0.385	3.69488e-34
NUDT11	3.57474e-38	-0.887744	0.54	0.913	5.5673e-34
ACER3	3.6113e-38	-0.93378	0.417	0.858	5.62424e-34
C9orf152	4.92175e-38	-0.890257	0.476	0.892	7.66513e-34
ALDH1A2	5.51557e-38	0.690099	0.545	0.087	8.58994e-34
BAG3	5.87175e-38	0.828306	0.717	0.216	9.14466e-34
NKX3-1	6.7838e-38	-0.556586	1	1	1.05651e-33
ESR1	7.65538e-38	0.786303	0.717	0.218	1.19225e-33
DEGS1	7.69746e-38	-0.796461	0.893	0.998	1.1988e-33
DEFB1	8.74843e-38	0.817346	0.54	0.089	1.36248e-33
APOD	8.89923e-38	-0.914124	0.947	1	1.38597e-33
RERE	9.03849e-38	-0.635863	0.989	1	1.40765e-33
RBM3	9.57901e-38	-0.6283	0.995	1	1.49183e-33
KLF9	9.82708e-38	0.842516	0.727	0.234	1.53047e-33
ANTXR2	9.96846e-38	0.942989	0.85	0.443	1.55249e-33
ARF4	1.3335e-37	-0.701618	0.968	1	2.07679e-33
VIM	1.61214e-37	0.780001	0.995	0.95	2.51075e-33
GSTM3	1.75002e-37	0.751148	0.647	0.156	2.72548e-33
FAT1	1.85367e-37	-0.814475	0.802	0.989	2.8869e-33
HGF	2.15132e-37	-0.894187	0.267	0.803	3.35046e-33
PAQR6	2.26902e-37	-0.891349	0.369	0.851	3.53377e-33
ADAM33	2.58698e-37	0.761117	0.583	0.115	4.02896e-33
NME2	2.61464e-37	-0.77871	0.882	0.993	4.07204e-33
ANXA11	2.98281e-37	0.817719	0.984	0.856	4.64542e-33
HLA-DPB1	3.58177e-37	1.02789	0.898	0.548	5.57825e-33
RHOU	3.58294e-37	0.880426	0.733	0.252	5.58006e-33
OR51F2	4.71791e-37	-0.819978	0.166	0.739	7.34767e-33
LRRN1	5.16321e-37	-0.903656	0.316	0.819	8.04119e-33
PHLDB1	5.91266e-37	0.874271	0.754	0.268	9.20838e-33
ATP8A2	6.67948e-37	-0.895064	0.305	0.81	1.04026e-32
ATP2A2	8.95698e-37	0.857169	0.968	0.837	1.39496e-32
NONO	9.88371e-37	-0.528518	1	1	1.53929e-32
CENPN	1.08663e-36	-0.843007	0.861	0.977	1.69231e-32
COX6A1	1.18874e-36	-0.494204	1	1	1.85134e-32
TNS4	1.24222e-36	0.807269	0.524	0.085	1.93463e-32
SCUBE2	1.79911e-36	0.808167	0.61	0.138	2.80194e-32
SCNN1A	1.86918e-36	0.772492	0.583	0.124	2.91106e-32
EDNRA	1.90378e-36	0.793396	0.668	0.195	2.96495e-32
ILK	1.95338e-36	0.869212	0.936	0.573	3.04219e-32
FDFT1	2.21658e-36	0.915787	0.834	0.401	3.45211e-32
IL32	2.3959e-36	0.845035	0.754	0.266	3.73137e-32
UBE2E2	2.51543e-36	-0.762046	0.888	0.986	3.91752e-32
HIST1H2BG	2.78362e-36	-0.668373	0.984	1	4.33521e-32
LAMB3	3.08669e-36	0.713686	0.519	0.083	4.80721e-32
UGDH	3.26441e-36	-0.764394	0.834	0.986	5.08399e-32
EPHA5	3.87321e-36	-0.765413	0.166	0.713	6.03214e-32
CDC42SE2	4.11104e-36	-0.83015	0.781	0.97	6.40253e-32
RAP1GAP	4.24468e-36	-0.867627	0.594	0.915	6.61066e-32
HOXC6	4.2632e-36	-0.871638	0.294	0.794	6.63951e-32
TSPAN13	6.15052e-36	-0.853356	0.658	0.961	9.57881e-32
TMEM123	7.17569e-36	-0.71265	0.968	0.995	1.11754e-31
PDLIM3	7.85289e-36	0.974616	0.856	0.452	1.22301e-31
SORBS3	9.26323e-36	0.883352	0.754	0.284	1.44266e-31
NME4	1.17883e-35	-0.603496	0.995	1	1.83592e-31
LITAF	1.20948e-35	0.769272	0.984	0.885	1.88365e-31
HLA-DPA1	1.42388e-35	0.976177	0.888	0.525	2.21756e-31
ZNF217	2.46516e-35	-0.807418	0.791	0.97	3.83924e-31
SDC3	3.77927e-35	0.865444	0.749	0.273	5.88584e-31
REPS2	3.87726e-35	-0.855413	0.647	0.936	6.03845e-31
CAPN6	5.36078e-35	0.490823	0.369	0.016	8.34889e-31
PCDH7	6.41872e-35	0.768935	0.545	0.106	9.99651e-31
SYTL4	7.50577e-35	0.705106	0.636	0.161	1.16895e-30
CTSH	7.72642e-35	0.854382	0.952	0.649	1.20331e-30
PARP8	9.43822e-35	-0.797201	0.695	0.952	1.46991e-30
FHOD3	1.00388e-34	0.652902	0.524	0.089	1.56344e-30
FBP1	1.40936e-34	-0.790433	0.711	0.97	2.19494e-30
ZNF577	1.571e-34	-0.856088	0.481	0.885	2.44668e-30
SLC12A4	1.59776e-34	0.729352	0.679	0.216	2.48835e-30
CLIC4	1.81228e-34	0.772761	0.968	0.761	2.82245e-30
EIF4A2	1.98046e-34	0.693258	0.995	0.975	3.08436e-30
CRYBG1	2.12493e-34	-0.775177	0.829	0.975	3.30937e-30
STOM	2.9115e-34	0.83032	0.658	0.195	4.53437e-30
NDUFB9	3.75817e-34	-0.710655	0.904	0.989	5.85298e-30
RAP1A	3.98957e-34	0.846134	0.898	0.525	6.21336e-30
ACSM3	4.2322e-34	-0.891158	0.513	0.897	6.59123e-30
OPTN	5.07742e-34	0.765225	0.674	0.209	7.90758e-30
CCN1	6.17146e-34	0.899362	0.941	0.649	9.61143e-30
TRIB1	6.29136e-34	-0.839222	0.968	0.998	9.79816e-30
AKR7A3	6.31149e-34	-0.857159	0.31	0.794	9.82951e-30
GHR	7.00092e-34	-0.845206	0.348	0.814	1.09032e-29
TSPYL2	8.36276e-34	0.918873	0.818	0.397	1.30242e-29
MAP3K20	8.67405e-34	0.836949	0.791	0.342	1.3509e-29
INSIG1	1.00376e-33	0.886445	0.749	0.303	1.56325e-29
PLAAT4	1.05727e-33	0.776809	0.652	0.19	1.64659e-29
CIRBP	1.22335e-33	-0.398884	1	1	1.90525e-29
OCLN	1.25574e-33	-0.845094	0.433	0.844	1.95569e-29
FNIP2	1.32236e-33	-0.83026	0.519	0.894	2.05945e-29
CXCR4	1.43485e-33	0.816745	0.695	0.236	2.23464e-29
AP2M1	1.82794e-33	0.696895	0.995	0.92	2.84683e-29
TBX3	2.13984e-33	0.907111	0.952	0.775	3.33258e-29
SEC22C	2.18344e-33	-0.760241	0.818	0.982	3.40049e-29
PBXIP1	2.38998e-33	0.869678	0.861	0.45	3.72216e-29
HOXB2	2.40427e-33	0.611399	0.481	0.071	3.74441e-29
HSPA8	2.71545e-33	-0.391936	1	1	4.22904e-29
NID1	3.07574e-33	0.762881	0.652	0.195	4.79016e-29
FOSL2	3.40163e-33	0.730588	0.695	0.222	5.2977e-29
EIF3L	3.51292e-33	-0.699037	0.93	0.993	5.47102e-29
RPN2	3.62438e-33	-0.638075	0.963	1	5.64462e-29
MFAP4	3.75921e-33	0.906417	0.754	0.323	5.8546e-29
GJB1	5.41518e-33	-0.813738	0.439	0.853	8.4336e-29
ATP5F1B	6.2637e-33	-0.514612	1	1	9.75509e-29
MBNL2	6.31943e-33	0.782507	0.807	0.367	9.84188e-29
ZNF516	8.15214e-33	0.649384	0.572	0.128	1.26961e-28
SYNGR2	9.17775e-33	-0.649028	0.947	0.998	1.42934e-28
OGT	9.20006e-33	-0.623351	0.963	0.998	1.43282e-28
ARHGEF25	9.64483e-33	0.686551	0.572	0.131	1.50209e-28
CFB	1.10366e-32	0.82156	0.572	0.135	1.71885e-28
CALR	1.12042e-32	-0.433149	1	1	1.74494e-28
SEMA3C	1.27252e-32	0.815679	0.84	0.397	1.98182e-28
TNFRSF1A	1.43909e-32	0.799952	0.786	0.33	2.24124e-28
MYO15B	1.86899e-32	0.855523	0.872	0.452	2.91077e-28
CAV1	2.35685e-32	0.747973	0.636	0.188	3.67056e-28
CPLX3	2.68494e-32	0.959831	0.668	0.239	4.18153e-28
INMT	2.7665e-32	0.72346	0.615	0.163	4.30854e-28
ARHGAP32	3.36738e-32	-0.766637	0.561	0.897	5.24435e-28
APOBEC3C	3.44068e-32	0.677719	0.519	0.101	5.35852e-28
ALDH3A2	4.16339e-32	0.854032	0.957	0.821	6.48406e-28
NFIL3	4.87606e-32	0.778386	0.727	0.28	7.59397e-28
TLN1	4.9767e-32	0.808306	0.941	0.658	7.75071e-28
TTC3	5.61621e-32	-0.51326	1	1	8.74669e-28
STT3A	6.31537e-32	-0.702495	0.829	0.993	9.83556e-28
SLC2A12	6.42744e-32	-0.791437	0.631	0.929	1.00101e-27
CD164	8.34306e-32	-0.713181	0.856	0.989	1.29935e-27
ADGRL2	8.41356e-32	0.800406	0.722	0.278	1.31033e-27
LMAN1L	9.16685e-32	0.916864	0.733	0.307	1.42764e-27
CDH11	9.67009e-32	0.856908	0.701	0.259	1.50602e-27
IFI6	1.01952e-31	0.812675	0.626	0.195	1.5878e-27
PTRHD1	1.18328e-31	-0.798715	0.642	0.924	1.84284e-27
CD44	1.29767e-31	0.818192	0.968	0.757	2.021e-27
MIA3	1.37825e-31	-0.763461	0.711	0.947	2.14648e-27
FADS2	1.42509e-31	0.650885	0.561	0.131	2.21944e-27
WASHC2A	1.80761e-31	-0.824034	0.38	0.826	2.81516e-27
BRI3	2.46083e-31	-0.586838	0.984	1	3.83249e-27
SLC30A4	2.6714e-31	-0.665385	0.898	0.993	4.16044e-27
ARF1	2.78469e-31	-0.451472	1	1	4.33688e-27
PTGIS	2.96536e-31	0.724458	0.594	0.163	4.61826e-27
RGS17	3.14748e-31	-0.706639	0.23	0.739	4.90188e-27
HDAC9	3.35024e-31	-0.832171	0.476	0.839	5.21766e-27
NUCB2	3.62803e-31	-0.78307	0.668	0.952	5.6503e-27
ACSS1	3.64131e-31	-0.739118	0.765	0.956	5.67098e-27
CAV2	3.86309e-31	0.741444	0.604	0.17	6.01638e-27
NKAIN1	3.95034e-31	-0.767926	0.23	0.727	6.15226e-27
TRGC1	4.39918e-31	-0.764871	0.733	0.952	6.85128e-27
HINT1	4.52097e-31	-0.530802	1	1	7.04095e-27
ITPR1	6.93061e-31	0.835903	0.749	0.333	1.07937e-26
CLDN7	9.17498e-31	-0.761476	0.663	0.945	1.42891e-26
RASL12	1.06142e-30	0.712593	0.631	0.19	1.65305e-26
ITGB4	1.11184e-30	0.742122	0.578	0.158	1.73158e-26
MME	1.25201e-30	0.768627	0.572	0.156	1.94988e-26
SSR2	1.54563e-30	-0.670674	0.92	0.995	2.40717e-26
GRPR	1.82513e-30	-0.677488	0.144	0.644	2.84245e-26
NR4A2	1.87715e-30	0.843165	0.834	0.493	2.92348e-26
PRKG2	2.86065e-30	-0.84284	0.567	0.881	4.45518e-26
SH3RF1	2.97222e-30	-0.740399	0.791	0.966	4.62893e-26
NR4A1	3.50621e-30	0.545672	1	1	5.46057e-26
JAG1	3.52458e-30	-0.773511	0.743	0.938	5.48918e-26
PEBP1	3.54119e-30	0.621828	0.989	0.924	5.51505e-26
ELF3	3.57677e-30	0.893759	0.77	0.376	5.57047e-26
DMD	3.70417e-30	0.682802	0.572	0.147	5.76887e-26
CRISPLD1	3.74004e-30	0.89876	0.733	0.333	5.82473e-26
WASHC2C	5.3174e-30	-0.762904	0.727	0.936	8.28133e-26
ACACA	6.29948e-30	-0.63338	0.936	0.995	9.81081e-26
ELN	8.60031e-30	0.679477	0.626	0.19	1.33941e-25
PEA15	8.76075e-30	0.733317	0.957	0.711	1.3644e-25
PLSCR1	8.77152e-30	0.723331	0.679	0.252	1.36608e-25
ZNF350	9.13702e-30	-0.73817	0.695	0.938	1.423e-25
SQSTM1	1.03451e-29	0.436854	1	1	1.61115e-25
ANKH	1.04186e-29	0.840838	0.925	0.647	1.62259e-25
ITGB8	1.09792e-29	0.64348	0.572	0.154	1.7099e-25
NCAPD3	1.11247e-29	0.982219	0.861	0.592	1.73255e-25
PDIA4	1.19423e-29	-0.599671	0.947	0.998	1.8599e-25
CCK	1.25413e-29	0.554053	0.369	0.034	1.95319e-25
DDR1	1.33505e-29	0.884353	0.84	0.532	2.0792e-25
SH3PXD2A	1.42492e-29	0.7593	0.781	0.369	2.21917e-25
CNN2	1.46175e-29	0.72994	0.631	0.211	2.27653e-25
HEBP2	1.49297e-29	-0.579171	0.979	1	2.32514e-25
PLEKHO1	1.67693e-29	0.727475	0.668	0.236	2.61166e-25
PARVA	1.78723e-29	0.765659	0.904	0.596	2.78344e-25
SERPINB11	1.83834e-29	1.08258	0.711	0.33	2.86303e-25
WDR1	1.87284e-29	0.74259	0.957	0.722	2.91676e-25
HSD17B6	1.93152e-29	0.634811	0.481	0.092	3.00814e-25
COL17A1	1.99553e-29	0.596669	0.417	0.057	3.10783e-25
WNT2	2.60076e-29	-0.653792	0.134	0.631	4.05043e-25
CREM	3.10069e-29	0.786614	0.829	0.461	4.82902e-25
VSIG2	3.22048e-29	0.668949	0.492	0.101	5.01557e-25
COL2A1	3.25355e-29	-0.803094	0.326	0.773	5.06708e-25
ZNF385B	3.65503e-29	-0.788592	0.449	0.812	5.69235e-25
EML6	4.16651e-29	-0.676659	0.096	0.583	6.48892e-25
TSPAN4	4.17641e-29	0.675008	0.674	0.236	6.50435e-25
BCL6	4.48215e-29	0.750727	0.765	0.328	6.9805e-25
SH3BP5	4.93061e-29	0.759882	0.652	0.229	7.67893e-25
EMP1	5.49024e-29	0.79715	0.77	0.365	8.5505e-25
ARFGAP3	5.72333e-29	-0.692648	0.786	0.975	8.91352e-25
CCT3	5.82651e-29	-0.572189	0.963	0.995	9.07421e-25
SLC8A1	5.8985e-29	0.681479	0.599	0.172	9.18632e-25
ADRA2A	7.10686e-29	-0.664777	0.128	0.624	1.10682e-24
NUDT9	8.09109e-29	-0.764132	0.615	0.922	1.26011e-24
SYNPO	8.56396e-29	0.683456	0.62	0.193	1.33375e-24
MICAL1	1.40675e-28	0.612823	0.62	0.193	2.19087e-24
KLF10	1.41531e-28	0.798485	0.893	0.564	2.20421e-24
IGHG1	1.62814e-28	1.14391	0.572	0.163	2.53567e-24
ARL6IP5	1.70419e-28	0.740044	0.888	0.495	2.65411e-24
GLIS2	1.72637e-28	0.562327	0.487	0.096	2.68865e-24
NME1	1.87477e-28	-0.721892	0.62	0.911	2.91976e-24
ELAVL2	2.01625e-28	-0.65256	0.128	0.612	3.14011e-24
FXYD3	2.18867e-28	0.87125	0.872	0.64	3.40864e-24
SPOCK3	2.2934e-28	0.641996	0.567	0.158	3.57174e-24
KLK11	3.10136e-28	0.767673	0.727	0.307	4.83005e-24
CD177	3.19161e-28	0.962026	0.615	0.218	4.97061e-24
NUPR1	3.37397e-28	-0.45184	1	1	5.25462e-24
SRRM2	3.6762e-28	-0.438657	1	1	5.72531e-24
COPG1	3.71998e-28	-0.563668	0.973	0.995	5.7935e-24
DAB2IP	3.72031e-28	0.673802	0.62	0.206	5.79401e-24
HIST1H4C	4.01991e-28	0.788409	0.914	0.667	6.26061e-24
HSPA1B	4.29789e-28	0.59922	1	0.966	6.69353e-24
C12orf75	5.0736e-28	0.732028	0.818	0.415	7.90162e-24
DSC2	7.49939e-28	-0.725947	0.588	0.894	1.16796e-23
CYP27A1	9.6027e-28	0.686551	0.519	0.128	1.49552e-23
PPP1CB	9.76394e-28	-0.506244	0.995	1	1.52064e-23
FERMT2	1.32427e-27	0.694542	0.711	0.284	2.06242e-23
PDGFRB	1.37164e-27	0.744942	0.813	0.438	2.13619e-23
TEAD1	1.3901e-27	0.697728	0.733	0.3	2.16494e-23
ITM2C	1.44839e-27	0.676208	0.663	0.25	2.25573e-23
EEF1B2	1.57304e-27	-0.493015	0.995	1	2.44985e-23
SMARCC1	1.66719e-27	-0.620448	0.904	0.979	2.59648e-23
FOXC1	1.87824e-27	0.624502	0.508	0.122	2.92517e-23
SPDEF	1.98005e-27	-0.640719	0.909	0.991	3.08373e-23
TLE2	2.32948e-27	0.802748	0.791	0.427	3.62794e-23
SPSB1	2.38077e-27	0.655224	0.519	0.131	3.70782e-23
EFHD2	2.40095e-27	0.719583	0.722	0.307	3.73923e-23
DDT	2.88756e-27	-0.596962	0.941	0.991	4.49709e-23
EFNA5	3.02307e-27	0.548768	0.422	0.069	4.70813e-23
PKD1	3.23562e-27	0.735863	0.824	0.417	5.03916e-23
ISLR	5.14278e-27	0.727475	0.647	0.243	8.00936e-23
PRSS8	5.61648e-27	-0.68972	0.749	0.952	8.74711e-23
MTX2	6.5337e-27	-0.656336	0.743	0.938	1.01756e-22
PODXL2	6.85067e-27	-0.751458	0.54	0.862	1.06692e-22
PER1	7.09659e-27	0.783577	0.781	0.424	1.10522e-22
NPC2	7.38885e-27	0.741893	0.984	0.798	1.15074e-22
DNAJB1	9.55137e-27	0.655038	0.941	0.64	1.48753e-22
GPC1	1.01169e-26	0.735417	0.781	0.392	1.57561e-22
FAM3D	1.01765e-26	-0.690383	0.321	0.771	1.58489e-22
CYB5R3	1.05568e-26	0.663049	1	0.899	1.64412e-22
H1F0	1.09903e-26	0.686685	0.973	0.856	1.71163e-22
PRELP	1.24618e-26	0.629168	0.54	0.147	1.9408e-22
SPART	1.39688e-26	0.664145	0.674	0.271	2.17551e-22
PPM1H	1.47301e-26	-0.737487	0.385	0.791	2.29407e-22
SDC1	1.63336e-26	0.725002	0.658	0.266	2.54379e-22
CADPS	1.64148e-26	-0.736595	0.289	0.727	2.55644e-22
PYGB	1.89826e-26	0.846306	0.84	0.594	2.95635e-22
ABHD2	2.2152e-26	0.76713	0.92	0.642	3.44995e-22
CRABP2	2.50562e-26	0.659137	0.535	0.149	3.90225e-22
UBD	2.51001e-26	0.732922	0.503	0.126	3.90909e-22
NR2F1	2.70233e-26	0.764	0.695	0.3	4.2086e-22
ERF	3.49194e-26	0.725209	0.711	0.312	5.43835e-22
KLHL5	3.78752e-26	0.756622	0.786	0.436	5.89868e-22
ZNF613	3.84411e-26	-0.702915	0.626	0.917	5.98682e-22
YPEL3	3.87731e-26	0.703542	0.775	0.381	6.03852e-22
GANAB	4.06636e-26	-0.562736	0.963	0.993	6.33295e-22
CAMK1	4.26012e-26	-0.692816	0.583	0.908	6.6347e-22
FKBP8	4.4282e-26	0.560994	1	0.954	6.89648e-22
WIPF1	4.47481e-26	0.654991	0.684	0.266	6.96907e-22
TCF21	4.66632e-26	0.774242	0.727	0.346	7.26733e-22
FCGBP	5.10237e-26	0.52645	0.332	0.032	7.94643e-22
P4HB	5.17042e-26	-0.543862	0.973	1	8.05241e-22
LDB1	5.2419e-26	0.742398	0.856	0.583	8.16374e-22
SPTAN1	5.27454e-26	0.717891	0.925	0.665	8.21457e-22
NRBP2	5.62152e-26	0.709984	0.754	0.367	8.75495e-22
HID1	6.65884e-26	-0.681141	0.711	0.929	1.03705e-21
MAST4	7.44999e-26	0.648502	0.599	0.206	1.16026e-21
RBBP7	8.10426e-26	0.749221	0.872	0.567	1.26216e-21
SCRG1	8.47642e-26	0.513056	0.401	0.064	1.32012e-21
SMCO3	9.23731e-26	-0.621985	0.091	0.541	1.43862e-21
RNF187	9.23863e-26	-0.596463	0.904	0.984	1.43882e-21
SERBP1	9.3216e-26	-0.463786	0.995	1	1.45175e-21
UBE2L6	1.00705e-25	0.669833	0.599	0.206	1.56839e-21
NFKBIZ	1.03226e-25	0.732617	0.722	0.328	1.60765e-21
HSP90B1	1.04331e-25	-0.617832	0.893	0.984	1.62486e-21
C1orf116	1.16559e-25	-0.655158	0.829	0.975	1.81528e-21
BPIFB2	1.16587e-25	-0.69854	0.166	0.626	1.81573e-21
NT5DC1	1.16887e-25	-0.666329	0.743	0.931	1.8204e-21
SC5D	1.21008e-25	-0.626707	0.84	0.982	1.88458e-21
TP53INP2	1.22838e-25	0.695324	0.668	0.264	1.91308e-21
RCAN3	1.27977e-25	0.688416	0.733	0.339	1.99311e-21
SEC14L2	1.41558e-25	0.818852	0.834	0.523	2.20462e-21
SRGN	1.55159e-25	0.690194	0.626	0.234	2.41644e-21
MTSS2	1.67812e-25	0.667457	0.727	0.317	2.6135e-21
MDK	1.6822e-25	0.701437	0.818	0.452	2.61987e-21
MCTP2	1.73231e-25	-0.713318	0.444	0.819	2.6979e-21
HIST1H4D	2.27721e-25	0.718011	0.722	0.351	3.54653e-21
LXN	2.30542e-25	0.568389	0.524	0.14	3.59047e-21
COL27A1	2.35274e-25	0.62273	0.61	0.218	3.66416e-21
CMTM4	2.38836e-25	-0.680103	0.513	0.876	3.71963e-21
PLN	3.5109e-25	0.600922	0.508	0.135	5.46788e-21
GPT2	4.08461e-25	0.736313	0.749	0.372	6.36137e-21
SLIT2	4.69032e-25	0.675984	0.727	0.326	7.30471e-21
MCL1	4.92984e-25	0.684475	0.984	0.814	7.67773e-21
KCNG3	5.0852e-25	-0.664902	0.219	0.67	7.91969e-21
SELENBP1	7.05907e-25	0.71507	0.717	0.339	1.09938e-20
PDIA6	7.07615e-25	-0.472582	0.989	1	1.10204e-20
SCIN	8.80688e-25	0.487499	0.342	0.041	1.37158e-20
TANC1	8.90491e-25	-0.655658	0.615	0.901	1.38685e-20
CPED1	8.93682e-25	0.610528	0.599	0.204	1.39182e-20
CELSR3	9.13603e-25	-0.57631	0.134	0.578	1.42285e-20
MKX	9.19203e-25	0.701136	0.626	0.245	1.43157e-20
MARVELD1	9.25945e-25	0.614003	0.567	0.181	1.44207e-20
NKD1	1.13342e-24	0.609855	0.497	0.135	1.76518e-20
AADAT	1.16205e-24	-0.690053	0.465	0.823	1.80978e-20
IL6ST	1.31956e-24	0.651362	0.968	0.828	2.05508e-20
ADRA1A	1.37934e-24	0.514382	0.428	0.085	2.14818e-20
FILIP1L	1.43082e-24	0.633772	0.652	0.252	2.22836e-20
BEX3	1.44518e-24	0.503257	1	0.993	2.25072e-20
HSPD1	1.47631e-24	-0.505055	0.963	1	2.29921e-20
IVD	1.49444e-24	-0.62379	0.845	0.979	2.32745e-20
GOLPH3	1.72309e-24	-0.468	0.989	1	2.68354e-20
PPP1R14A	1.82768e-24	0.624923	0.524	0.151	2.84643e-20
ACTC1	2.07049e-24	0.389413	0.289	0.021	3.22458e-20
CLDN11	2.10017e-24	0.467573	0.38	0.06	3.2708e-20
SLC15A2	2.12962e-24	0.672347	0.594	0.218	3.31667e-20
YWHAH	2.32477e-24	0.663229	0.706	0.317	3.62059e-20
GBP2	2.59174e-24	0.619744	0.567	0.186	4.03637e-20
EDF1	3.14147e-24	-0.446872	0.995	1	4.89252e-20
SNAP91	3.58992e-24	-0.579401	0.144	0.592	5.59094e-20
LPP	4.01006e-24	0.702561	0.695	0.321	6.24527e-20
ANKRD29	4.33445e-24	-0.688023	0.588	0.888	6.75048e-20
RORB	4.36257e-24	0.664756	0.701	0.323	6.79426e-20
H3F3B	4.70557e-24	0.684614	0.93	0.748	7.32845e-20
PCOLCE2	5.6681e-24	0.573134	0.578	0.195	8.8275e-20
VIPR1	5.84296e-24	-0.682034	0.684	0.917	9.09982e-20
GABBR1	5.98329e-24	0.60666	0.658	0.275	9.31838e-20
TMSB15A	6.28334e-24	-0.69822	0.305	0.718	9.78567e-20
ATP1B1	6.47625e-24	0.7404	0.722	0.349	1.00861e-19
GCSAML	6.83708e-24	0.423628	0.283	0.021	1.06481e-19
MVP	6.87478e-24	0.653558	0.604	0.225	1.07068e-19
C3	6.98587e-24	0.574064	0.535	0.163	1.08798e-19
TFCP2L1	7.20322e-24	0.626314	0.519	0.156	1.12183e-19
MALT1	7.23477e-24	0.755937	0.877	0.658	1.12674e-19
PCDHA11	7.44695e-24	-0.579401	0.15	0.589	1.15979e-19
ATP2B4	7.46887e-24	0.600022	0.513	0.147	1.1632e-19
NCL	8.70268e-24	-0.402195	1	1	1.35535e-19
HDAC1	8.80129e-24	-0.618245	0.797	0.943	1.37071e-19
C1QC	8.96339e-24	0.638943	0.62	0.236	1.39596e-19
NDNF	9.00671e-24	0.565865	0.481	0.126	1.4027e-19
SMIM31	9.14153e-24	-0.627372	0.262	0.686	1.4237e-19
DUSP3	1.00907e-23	0.660174	0.829	0.493	1.57152e-19
RABEP1	1.18113e-23	-0.572652	0.829	0.966	1.83949e-19
NFE2L2	1.31814e-23	0.669428	0.936	0.727	2.05287e-19
PLPP5	1.365e-23	-0.645537	0.765	0.956	2.12585e-19
MAP7D1	1.38608e-23	0.686461	0.791	0.47	2.15868e-19
GABRB3	1.6761e-23	-0.574779	0.171	0.603	2.61035e-19
FKBP1A	1.82108e-23	-0.503814	0.979	1	2.83616e-19
FBXL8	1.91076e-23	-0.661353	0.583	0.86	2.97581e-19
PPP1R12C	1.98409e-23	0.687436	0.802	0.479	3.09002e-19
GNAI1	2.00728e-23	-0.633715	0.299	0.713	3.12614e-19
GSTM1	2.03566e-23	0.581186	0.433	0.099	3.17033e-19
JAM3	2.26716e-23	0.584168	0.561	0.186	3.53088e-19
SH3BGR	2.52453e-23	0.536894	0.519	0.151	3.9317e-19
SNHG32	2.8873e-23	-0.543356	0.968	1	4.49669e-19
PM20D2	2.90193e-23	-0.679472	0.561	0.872	4.51947e-19
ARHGAP29	3.28599e-23	-0.587826	0.23	0.661	5.11761e-19
ANO1	3.54212e-23	0.572258	0.61	0.227	5.5165e-19
CXCL14	3.55417e-23	0.632001	0.492	0.135	5.53527e-19
DGKA	3.97332e-23	0.594297	0.513	0.154	6.18805e-19
IER3	4.9075e-23	0.599587	0.545	0.183	7.64294e-19
AK5	5.75499e-23	0.429876	0.305	0.032	8.96282e-19
S100A14	5.8323e-23	0.44459	0.326	0.041	9.08322e-19
C2orf72	6.19151e-23	-0.683947	0.406	0.798	9.64266e-19
HMCN2	6.25593e-23	0.450772	0.374	0.064	9.74299e-19
BTBD3	6.67611e-23	0.707337	0.749	0.417	1.03974e-18
PLAGL1	7.41623e-23	0.516746	0.444	0.106	1.155e-18
DMXL1	7.44634e-23	0.653029	0.984	0.984	1.15969e-18
TCIRG1	7.71153e-23	0.613091	0.578	0.206	1.20099e-18
EYA4	7.73639e-23	0.45945	0.39	0.073	1.20487e-18
MYO1C	8.09839e-23	0.630545	0.85	0.523	1.26124e-18
SGMS1	8.37914e-23	-0.625359	0.62	0.885	1.30497e-18
BBOX1	8.68139e-23	-0.614079	0.08	0.5	1.35204e-18
TINAGL1	8.70365e-23	0.572762	0.556	0.188	1.35551e-18
HYOU1	8.90442e-23	-0.628268	0.749	0.945	1.38677e-18
TACC1	9.93064e-23	0.641533	0.968	0.807	1.5466e-18
NPTN	1.09129e-22	0.646744	0.936	0.849	1.69958e-18
POPDC2	1.16883e-22	0.492418	0.412	0.087	1.82033e-18
STAT3	1.17073e-22	0.575453	0.984	0.924	1.82329e-18
CDH7	1.23826e-22	-0.557496	0.086	0.502	1.92847e-18
PDSS2	1.26512e-22	-0.638985	0.535	0.844	1.97029e-18
C1QB	1.28717e-22	0.62326	0.701	0.305	2.00465e-18
CDIP1	1.32849e-22	0.598991	0.615	0.241	2.069e-18
BTG3	1.61108e-22	0.55321	0.54	0.177	2.50909e-18
RTN4	1.93142e-22	-0.437068	1	1	3.008e-18
NGFR	1.9456e-22	0.455449	0.396	0.078	3.03008e-18
F5	2.01118e-22	-0.6127	0.203	0.628	3.13222e-18
DLL1	2.06371e-22	0.557237	0.62	0.25	3.21403e-18
EGR1	2.1027e-22	0.545149	1	0.977	3.27475e-18
HOXB3	2.16282e-22	0.425829	0.316	0.039	3.36837e-18
MYH9	2.43707e-22	0.454864	1	0.995	3.7955e-18
ISL1	2.49222e-22	0.621163	0.561	0.2	3.88138e-18
ITGA7	2.56836e-22	0.544853	0.572	0.195	3.99996e-18
EIF2S3	2.57956e-22	-0.45824	0.989	0.998	4.0174e-18
PCDHGB2	2.69659e-22	-0.619462	0.262	0.677	4.19968e-18
HS3ST3A1	2.75253e-22	0.389796	0.31	0.037	4.28679e-18
WWP2	2.9174e-22	-0.660654	0.508	0.819	4.54356e-18
POPDC3	2.99431e-22	-0.523072	0.139	0.56	4.66334e-18
DCLK1	3.11878e-22	0.501918	0.465	0.122	4.85718e-18
JAZF1	3.17533e-22	0.57996	0.572	0.206	4.94526e-18
S100A16	3.36402e-22	0.634966	0.567	0.202	5.23913e-18
EMB	3.50542e-22	-0.659497	0.417	0.778	5.45934e-18
DHRS3	3.57743e-22	0.631412	0.979	0.853	5.57148e-18
LSS	3.60665e-22	0.667791	0.807	0.459	5.617e-18
CACNG4	3.89282e-22	0.505931	0.444	0.11	6.06267e-18
TSC22D3	4.04236e-22	0.719708	0.877	0.677	6.29557e-18
PGC	4.20331e-22	0.402439	0.241	0.011	6.54624e-18
GRINA	4.85552e-22	0.600527	0.898	0.661	7.56199e-18
PCDH18	4.86766e-22	0.578082	0.62	0.261	7.58089e-18
SEC11A	5.04129e-22	-0.558192	0.877	0.97	7.85131e-18
C3orf70	5.15304e-22	0.526283	0.481	0.135	8.02534e-18
CORO1C	5.3379e-22	0.71622	0.615	0.261	8.31324e-18
GNL3	6.11845e-22	-0.56829	0.85	0.979	9.52888e-18
TRPS1	6.51424e-22	0.631684	0.856	0.55	1.01453e-17
CEACAM20	6.6586e-22	0.320165	0.209	0.002	1.03701e-17
EIF3E	6.90032e-22	-0.64687	0.652	0.906	1.07466e-17
FAM81A	6.98403e-22	-0.552074	0.193	0.615	1.08769e-17
FKBP9	7.04466e-22	0.660449	0.882	0.633	1.09714e-17
BMPER	7.51437e-22	0.504462	0.487	0.14	1.17029e-17
ATP5MC2	8.05205e-22	-0.512317	0.968	0.995	1.25403e-17
TMEM168	9.87927e-22	-0.610667	0.711	0.911	1.5386e-17
LAMC2	1.12653e-21	-0.662898	0.332	0.727	1.75445e-17
AXL	1.15985e-21	0.580597	0.594	0.234	1.80635e-17
ATP8B2	1.24869e-21	0.583579	0.647	0.275	1.94471e-17
PLP2	1.3301e-21	0.633501	0.508	0.165	2.07149e-17
TMEM45B	1.37754e-21	-0.58238	0.182	0.592	2.14538e-17
BST2	1.54679e-21	0.625356	0.674	0.314	2.40897e-17
PODN	1.55514e-21	0.565662	0.545	0.186	2.42197e-17
ZMPSTE24	1.57615e-21	-0.597684	0.775	0.954	2.45469e-17
SYCE1	1.65328e-21	0.366143	0.262	0.021	2.57482e-17
ARID5A	1.68428e-21	0.529839	0.535	0.177	2.62309e-17
TNKS1BP1	1.72116e-21	0.686035	0.85	0.555	2.68053e-17
MSN	1.72854e-21	0.567432	0.652	0.284	2.69202e-17
PGGHG	1.76043e-21	0.629532	0.561	0.213	2.74169e-17
ALDH1B1	1.82221e-21	0.626291	0.62	0.261	2.83791e-17
RAB34	2.01464e-21	0.573134	0.556	0.202	3.13759e-17
TMSB4X	2.13557e-21	0.359158	1	1	3.32593e-17
ARHGAP23	2.22421e-21	0.538631	0.492	0.147	3.46398e-17
BRSK2	2.72445e-21	-0.530783	0.118	0.521	4.24305e-17
RANBP2	2.75982e-21	-0.535532	0.898	0.986	4.29815e-17
ADAMTS2	2.96897e-21	0.587228	0.535	0.19	4.62387e-17
MYRIP	3.05468e-21	-0.571149	0.299	0.695	4.75735e-17
IL1RAPL1	3.21933e-21	-0.488001	0.064	0.459	5.01379e-17
SH3YL1	3.60326e-21	-0.570124	0.738	0.933	5.61172e-17
ADA2	3.62831e-21	0.481526	0.54	0.179	5.65074e-17
HLA-F	3.66909e-21	0.605502	0.578	0.222	5.71424e-17
SPIN4	3.76017e-21	-0.639763	0.369	0.743	5.85608e-17
LY6E	3.91487e-21	0.648461	0.663	0.312	6.09701e-17
NFASC	4.33956e-21	0.539819	0.508	0.165	6.75843e-17
AFAP1	4.52865e-21	0.618532	0.631	0.287	7.05292e-17
CREB3L4	4.70679e-21	-0.546133	0.845	0.966	7.33035e-17
GLYATL1	5.01672e-21	-0.618245	0.348	0.734	7.81304e-17
TUBB6	5.16987e-21	0.685365	0.594	0.257	8.05156e-17
CST1	5.43472e-21	0.896939	0.267	0.025	8.46403e-17
EIF3I	6.32126e-21	-0.557289	0.845	0.966	9.84474e-17
WWC1	6.65115e-21	-0.609691	0.663	0.899	1.03585e-16
PGRMC1	7.34697e-21	0.672098	0.77	0.493	1.14422e-16
CYBA	7.56383e-21	0.531099	0.551	0.197	1.17799e-16
ACSF2	8.69769e-21	0.518201	0.401	0.094	1.35458e-16
GPD1L	9.7835e-21	0.607348	0.786	0.472	1.52368e-16
IRF9	9.99141e-21	0.590935	0.626	0.275	1.55606e-16
APOL1	1.02266e-20	0.56131	0.529	0.188	1.59268e-16
FBXL22	1.08089e-20	0.443237	0.348	0.062	1.68338e-16
SYNJ2BP	1.28525e-20	-0.582745	0.722	0.936	2.00165e-16
SMIM4	1.28786e-20	-0.544098	0.866	0.979	2.00571e-16
AOX1	1.28844e-20	0.475428	0.439	0.115	2.00661e-16
FXYD1	1.31492e-20	0.524217	0.561	0.2	2.04786e-16
TMEM258	1.31621e-20	-0.550441	0.824	0.956	2.04987e-16
EIF2A	1.4616e-20	-0.599223	0.674	0.908	2.2763e-16
PLS3	1.49066e-20	0.569969	0.583	0.236	2.32155e-16
NLRP2	1.52935e-20	-0.496403	0.112	0.516	2.38181e-16
SNRNP40	1.55054e-20	-0.588055	0.69	0.922	2.41481e-16
TRGJP2	1.55361e-20	-0.609976	0.358	0.72	2.41959e-16
HIF3A	1.583e-20	0.498225	0.417	0.106	2.46536e-16
LASP1	1.70839e-20	0.604779	0.674	0.317	2.66064e-16
ARMCX1	1.73686e-20	0.542095	0.519	0.179	2.70499e-16
WWTR1	1.79868e-20	0.639047	0.529	0.193	2.80126e-16
CAMKK2	1.816e-20	-0.628195	0.503	0.821	2.82824e-16
FBXO32	1.82861e-20	0.625797	0.583	0.239	2.84787e-16
FST	1.8375e-20	0.462298	0.428	0.108	2.86172e-16
MPP2	1.95234e-20	0.400774	0.369	0.073	3.04057e-16
NUMA1	2.09381e-20	-0.376323	1	1	3.26089e-16
TMED3	2.11703e-20	-0.602755	0.717	0.927	3.29706e-16
MPPED2	2.16271e-20	0.563281	0.604	0.255	3.3682e-16
GEM	2.16637e-20	0.578585	0.578	0.225	3.37391e-16
EOGT	2.35056e-20	0.574522	0.706	0.356	3.66077e-16
PHYHD1	2.41052e-20	0.500713	0.465	0.135	3.75414e-16
PITX1	2.45729e-20	0.544959	0.465	0.138	3.82698e-16
DDOST	2.64302e-20	-0.591966	0.818	0.94	4.11624e-16
PMP22	2.78169e-20	0.538631	0.481	0.151	4.3322e-16
CXCL12	2.93672e-20	0.6474	0.722	0.397	4.57365e-16
SAT1	3.12881e-20	0.496006	1	0.97	4.87281e-16
LENG8	3.27717e-20	0.519631	0.995	0.915	5.10386e-16
JPH4	3.34664e-20	0.327281	0.257	0.023	5.21206e-16
ATPAF1	3.45311e-20	-0.57703	0.663	0.913	5.37787e-16
SLC2A5	3.54557e-20	0.386607	0.294	0.039	5.52187e-16
TGIF1	3.71447e-20	0.594631	0.866	0.631	5.78491e-16
SLC2A4	3.97642e-20	0.390864	0.316	0.048	6.19288e-16
CAPG	4.32142e-20	0.609106	0.54	0.211	6.73018e-16
DVL3	4.42763e-20	0.583216	0.818	0.493	6.89559e-16
AHNAK2	4.64077e-20	0.418591	0.342	0.062	7.22754e-16
A4GALT	4.64339e-20	0.509795	0.54	0.197	7.23162e-16
CNTN1	5.11757e-20	0.558325	0.556	0.218	7.97011e-16
MIF	5.17518e-20	-0.361119	1	1	8.05982e-16
OGA	5.62233e-20	0.59802	0.898	0.677	8.75622e-16
EIF3M	5.77504e-20	-0.473597	0.963	0.998	8.99405e-16
NOTCH2	5.95113e-20	0.585665	0.797	0.477	9.26828e-16
PCSK6	6.19741e-20	-0.557845	0.214	0.622	9.65184e-16
MMP7	6.55102e-20	0.681738	0.497	0.172	1.02026e-15
CTSK	6.6392e-20	0.611509	0.599	0.264	1.03399e-15
COX5A	6.81556e-20	-0.448053	0.995	1	1.06146e-15
FRK	7.11712e-20	-0.580259	0.267	0.667	1.10842e-15
PARP10	7.54665e-20	0.460229	0.412	0.103	1.17531e-15
WASF3	7.99981e-20	-0.56611	0.508	0.805	1.24589e-15
FXYD6	8.01827e-20	0.618361	0.663	0.328	1.24877e-15
TGFB3	8.05577e-20	0.613222	0.551	0.206	1.25461e-15
AUTS2	8.32279e-20	0.490591	0.567	0.213	1.29619e-15
COPZ1	8.53292e-20	-0.481448	0.968	0.993	1.32892e-15
CRYL1	8.90496e-20	-0.547551	0.39	0.775	1.38686e-15
S100A4	9.07266e-20	0.565806	0.578	0.236	1.41298e-15
MIDN	9.79427e-20	0.557225	0.749	0.39	1.52536e-15
RRAGD	1.01623e-19	-0.629175	0.406	0.755	1.58268e-15
GYPC	1.04052e-19	0.505658	0.561	0.216	1.6205e-15
OR51A7	1.09941e-19	-0.485793	0.07	0.443	1.71223e-15
HPS1	1.11241e-19	0.424661	0.364	0.076	1.73246e-15
MCC	1.12557e-19	0.521921	0.481	0.154	1.75296e-15
CAB39L	1.16447e-19	-0.551776	0.824	0.972	1.81355e-15
LRP1	1.23532e-19	0.631134	0.882	0.709	1.92389e-15
RAB27A	1.24223e-19	0.69997	0.701	0.381	1.93465e-15
ZNF614	1.24305e-19	-0.605023	0.471	0.81	1.93592e-15
LDLR	1.25364e-19	0.560314	0.679	0.33	1.95241e-15
LMO4	1.2644e-19	0.596435	0.717	0.383	1.96918e-15
CD9	1.3887e-19	-0.393384	1	1	2.16276e-15
CCDC8	1.39241e-19	0.507594	0.444	0.128	2.16854e-15
UBE2G1	1.53004e-19	-0.594763	0.663	0.865	2.38289e-15
SOX9	1.54359e-19	0.666949	0.866	0.661	2.40399e-15
BIN1	1.56312e-19	0.660628	0.738	0.413	2.43441e-15
TRO	1.72645e-19	0.431082	0.321	0.055	2.68877e-15
SLC27A2	1.75948e-19	-0.508759	0.203	0.599	2.74021e-15
NAB2	1.80114e-19	0.580038	0.647	0.291	2.80509e-15
STEAP4	1.81815e-19	-0.612651	0.62	0.846	2.83159e-15
MAPK4	1.8782e-19	0.458235	0.342	0.067	2.9251e-15
GREB1L	2.00574e-19	0.474375	0.417	0.108	3.12374e-15
NPPC	2.05905e-19	0.358793	0.209	0.009	3.20676e-15
APEX1	2.33501e-19	-0.563812	0.845	0.963	3.63655e-15
ZBTB47	2.59386e-19	0.552789	0.701	0.36	4.03968e-15
SCGB1D2	2.5974e-19	0.406622	0.241	0.021	4.0452e-15
PTPRU	2.66962e-19	0.518462	0.545	0.209	4.15767e-15
TMTC4	2.80934e-19	-0.578505	0.556	0.826	4.37527e-15
TMED10	2.86544e-19	-0.445439	0.984	0.991	4.46263e-15
ST6GALNAC2	3.28234e-19	0.378291	0.321	0.055	5.11192e-15
IER2	3.53685e-19	0.584003	0.957	0.75	5.50829e-15
MAF	3.53927e-19	0.590689	0.599	0.257	5.51206e-15
SCPEP1	3.59586e-19	0.719105	0.791	0.537	5.6002e-15
SERPINA3	3.66919e-19	0.595105	0.444	0.131	5.7144e-15
NVL	4.28604e-19	-0.605259	0.337	0.674	6.67508e-15
SLC22A3	4.28714e-19	-0.589655	0.567	0.846	6.67679e-15
LYPD6	5.08448e-19	-0.487408	0.075	0.44	7.91856e-15
PABPC1L2A	5.65206e-19	-0.529078	0.182	0.569	8.80252e-15
IMPDH2	5.95647e-19	-0.535994	0.861	0.963	9.27661e-15
PLCL1	6.32475e-19	0.412431	0.396	0.096	9.85017e-15
MBNL1	9.03412e-19	0.568978	0.893	0.626	1.40697e-14
TRIQK	9.28769e-19	-0.561846	0.636	0.881	1.44647e-14
CHMP4C	9.64366e-19	-0.580484	0.428	0.778	1.5019e-14
USP11	9.88799e-19	0.545446	0.727	0.372	1.53996e-14
SNCG	9.95075e-19	0.467508	0.422	0.119	1.54973e-14
JDP2	1.11106e-18	0.510319	0.583	0.236	1.73036e-14
SERP1	1.13449e-18	-0.452458	0.963	0.998	1.76686e-14
MTHFS	1.14549e-18	-0.54696	0.69	0.894	1.78399e-14
SERGEF	1.21444e-18	-0.594073	0.631	0.881	1.89137e-14
CELF2	1.29491e-18	0.460077	0.455	0.14	2.0167e-14
CHL1	1.29862e-18	0.333279	0.241	0.023	2.02247e-14
DIP2A	1.36475e-18	-0.586609	0.652	0.869	2.12546e-14
DUOXA1	1.40525e-18	0.327281	0.241	0.023	2.18853e-14
BGN	1.40583e-18	0.67802	0.893	0.644	2.18944e-14
ST7	1.40713e-18	-0.598522	0.492	0.794	2.19147e-14
HIC1	1.60483e-18	0.466225	0.481	0.158	2.49937e-14
ANKRD6	1.70401e-18	-0.466094	0.166	0.553	2.65383e-14
HCFC1R1	1.75941e-18	0.625931	0.813	0.534	2.7401e-14
SELENOW	1.79855e-18	0.614794	0.818	0.569	2.80106e-14
PPP1R3C	1.80731e-18	0.429532	0.401	0.103	2.81471e-14
FAAH	2.21402e-18	-0.498259	0.882	0.97	3.44812e-14
FZD7	2.26505e-18	0.517683	0.492	0.174	3.52759e-14
FMC1	2.26957e-18	-0.563794	0.674	0.901	3.53463e-14
PKIG	2.28509e-18	0.58718	0.679	0.353	3.5588e-14
EFS	2.52379e-18	0.443682	0.39	0.101	3.93055e-14
SLC35F5	2.66134e-18	-0.52171	0.845	0.959	4.14478e-14
FAM107A	2.81175e-18	0.47101	0.481	0.165	4.37901e-14
RGS2	2.96059e-18	0.546917	0.829	0.55	4.61083e-14
GLIPR2	3.46583e-18	0.517531	0.561	0.236	5.39768e-14
TNKS	3.60271e-18	0.535121	0.754	0.427	5.61085e-14
SYNGR1	3.6118e-18	0.555084	0.578	0.268	5.62501e-14
SEC61G	3.76643e-18	-0.489436	0.936	0.984	5.86584e-14
TFF3	3.96255e-18	-0.486259	0.144	0.523	6.17127e-14
GFPT2	3.98318e-18	0.43115	0.385	0.099	6.2034e-14
MT1F	4.00916e-18	0.681378	0.636	0.349	6.24387e-14
ZNF22	4.08473e-18	-0.56843	0.572	0.833	6.36155e-14
PLD3	4.24583e-18	0.494265	0.952	0.807	6.61246e-14
CHCHD2	4.42057e-18	-0.331984	0.995	1	6.88459e-14
ARL4C	4.50458e-18	0.478448	0.422	0.124	7.01543e-14
VANGL2	4.55583e-18	0.407703	0.321	0.062	7.09525e-14
SCCPDH	4.57814e-18	-0.520642	0.695	0.906	7.12999e-14
BCL3	4.75145e-18	0.581157	0.711	0.397	7.3999e-14
RSPO3	4.93605e-18	0.275859	0.203	0.011	7.6874e-14
CD82	5.22911e-18	0.608313	0.599	0.287	8.14381e-14
SEL1L	5.40234e-18	-0.515938	0.84	0.961	8.4136e-14
CLIP4	5.63277e-18	0.481605	0.54	0.213	8.77248e-14
SAMD13	5.71268e-18	-0.502106	0.225	0.601	8.89692e-14
CPA6	6.318e-18	0.355307	0.267	0.037	9.83965e-14
PDGFRA	6.37433e-18	0.527011	0.583	0.255	9.92738e-14
UBA7	6.84133e-18	0.524217	0.529	0.213	1.06547e-13
ASTN2	7.29736e-18	-0.56645	0.701	0.876	1.13649e-13
FAM91A1	7.38253e-18	-0.562202	0.668	0.904	1.14975e-13
NISCH	7.38413e-18	0.570128	0.963	0.787	1.15e-13
LAMA5	7.76289e-18	0.665797	0.824	0.61	1.20899e-13
PEX10	7.93974e-18	-0.526427	0.321	0.677	1.23654e-13
ZNF587B	8.00696e-18	-0.556164	0.652	0.888	1.247e-13
HOMER2	8.37512e-18	-0.471788	0.952	0.989	1.30434e-13
PFKP	8.71614e-18	0.52353	0.668	0.333	1.35745e-13
ANKRD11	9.14778e-18	0.587285	0.786	0.505	1.42467e-13
PDGFC	9.34316e-18	0.466225	0.471	0.158	1.4551e-13
GPNMB	1.01769e-17	0.496693	0.54	0.209	1.58495e-13
FKBP3	1.0318e-17	-0.484549	0.909	0.979	1.60693e-13
DLK2	1.032e-17	0.358793	0.305	0.055	1.60723e-13
SLC2A3	1.10528e-17	0.554017	0.572	0.245	1.72136e-13
FRMD6	1.12401e-17	0.566228	0.668	0.351	1.75053e-13
RARB	1.15255e-17	0.361015	0.358	0.083	1.79498e-13
SEC61A1	1.15897e-17	-0.47074	0.93	0.989	1.80498e-13
RARA	1.17806e-17	0.519885	0.594	0.259	1.8347e-13
PCBP2	1.28851e-17	-0.456061	0.947	0.989	2.00672e-13
ARHGAP40	1.33052e-17	0.298252	0.176	0.005	2.07215e-13
SLC25A4	1.3482e-17	0.534993	0.813	0.557	2.09969e-13
TBX1	1.36817e-17	-0.506101	0.283	0.658	2.13079e-13
TBL1XR1	1.47851e-17	-0.464602	0.957	0.993	2.30263e-13
LAPTM5	1.49214e-17	0.548167	0.615	0.289	2.32387e-13
TCF25	1.51535e-17	0.554872	0.904	0.755	2.36001e-13
MEGF6	1.52111e-17	0.610465	0.626	0.328	2.36898e-13
ABCC8	1.5685e-17	-0.447958	0.086	0.44	2.44279e-13
AFMID	1.6449e-17	-0.532602	0.781	0.94	2.56177e-13
ICA1	2.01315e-17	-0.551858	0.631	0.881	3.13528e-13
SRC	2.07154e-17	0.557635	0.759	0.445	3.22622e-13
TMED9	2.08571e-17	-0.477	0.877	0.97	3.24828e-13
HIST3H2A	2.09615e-17	-0.499679	0.316	0.69	3.26454e-13
ADGRF5	2.10771e-17	-0.462483	0.144	0.523	3.28255e-13
DBI	2.15597e-17	0.526461	0.995	0.991	3.35771e-13
ALDH1A3	2.22435e-17	-0.365409	0.995	1	3.4642e-13
CDC42EP4	2.35148e-17	0.519154	0.519	0.211	3.6622e-13
ELK4	2.43081e-17	0.551048	0.941	0.8	3.78574e-13
P2RY2	2.55225e-17	0.256994	0.182	0.007	3.97487e-13
CPXM1	2.6451e-17	0.381424	0.299	0.055	4.11948e-13
P2RY1	2.78177e-17	-0.565981	0.455	0.764	4.33233e-13
TXNL4A	2.81876e-17	-0.467279	0.909	0.959	4.38994e-13
PYGM	2.85622e-17	0.37894	0.294	0.053	4.44828e-13
G3BP2	2.89576e-17	-0.408415	0.984	1	4.50986e-13
SHISAL1	2.93726e-17	0.296252	0.251	0.032	4.57449e-13
SESN3	3.00705e-17	-0.526978	0.626	0.856	4.68317e-13
CX3CL1	3.03556e-17	0.531099	0.508	0.202	4.72758e-13
ZNF467	3.06771e-17	-0.463068	0.203	0.573	4.77765e-13
ADAMTSL1	3.10041e-17	0.322304	0.273	0.041	4.82858e-13
JCHAIN	3.13042e-17	0.992618	0.631	0.287	4.87532e-13
CYP3A5	3.13716e-17	0.313212	0.278	0.044	4.88581e-13
EIF3K	3.20387e-17	-0.479962	0.93	0.977	4.98971e-13
CSPG4	3.29493e-17	0.377011	0.321	0.067	5.13153e-13
ADD3	3.29903e-17	0.500491	0.572	0.252	5.13791e-13
TXNIP	3.34236e-17	-0.401262	1	1	5.20539e-13
B4GALT1	3.43194e-17	0.571202	0.754	0.47	5.3449e-13
ITPR2	3.54188e-17	0.62102	0.797	0.516	5.51612e-13
TRIP10	3.66202e-17	0.551438	0.572	0.252	5.70324e-13
TLCD4	3.69153e-17	-0.479622	0.241	0.601	5.74918e-13
EPPK1	3.73914e-17	0.446224	0.39	0.108	5.82334e-13
CBLC	3.75323e-17	-0.537089	0.519	0.8	5.84528e-13
TNS2	3.92804e-17	0.550299	0.738	0.447	6.11753e-13
LRRC7	4.12585e-17	-0.474363	0.112	0.463	6.42559e-13
P3H2	4.12674e-17	0.488269	0.396	0.115	6.42698e-13
ACOXL	4.15024e-17	-0.523193	0.348	0.697	6.46359e-13
CFL2	4.38994e-17	0.587335	0.62	0.312	6.83689e-13
WSB2	4.53114e-17	-0.497758	0.711	0.888	7.0568e-13
DACH1	4.58984e-17	-0.551745	0.476	0.782	7.14821e-13
ADHFE1	4.74917e-17	0.500713	0.422	0.135	7.39635e-13
AXIN2	4.85239e-17	0.586972	0.711	0.427	7.55711e-13
LIX1L	5.44614e-17	0.559108	0.663	0.36	8.48182e-13
SGK1	5.55704e-17	0.524217	0.524	0.218	8.65454e-13
C1orf43	5.85478e-17	-0.42241	0.952	0.984	9.11823e-13
GADD45A	6.01352e-17	0.510038	0.487	0.181	9.36545e-13
SLC39A6	6.26522e-17	-0.459374	0.941	0.982	9.75745e-13
THY1	6.27167e-17	0.555084	0.551	0.248	9.76749e-13
PYCR1	6.39519e-17	-0.548395	0.636	0.881	9.95988e-13
SLC35F2	6.41038e-17	-0.534812	0.545	0.837	9.98352e-13
PHF1	6.83481e-17	0.550329	0.791	0.534	1.06445e-12
EEF1D	6.95974e-17	-0.498091	0.722	0.924	1.08391e-12
PRDM8	7.00693e-17	0.438521	0.374	0.101	1.09126e-12
PRRC1	7.77982e-17	-0.507574	0.642	0.885	1.21163e-12
KLF5	8.18691e-17	0.534448	0.508	0.2	1.27503e-12
PIP5K1C	9.09333e-17	0.557192	0.69	0.383	1.41619e-12
ANP32E	9.40035e-17	0.506692	0.599	0.266	1.46401e-12
CST3	9.4261e-17	0.36175	1	1	1.46802e-12
ZNF532	9.53569e-17	0.573456	0.914	0.752	1.48509e-12
CYBRD1	9.72099e-17	0.552146	0.781	0.509	1.51395e-12
PCDHB2	9.8126e-17	-0.462917	0.16	0.518	1.52821e-12
RAB3D	1.03798e-16	-0.514652	0.722	0.906	1.61655e-12
ODF3B	1.07303e-16	0.508035	0.492	0.195	1.67114e-12
MAP3K6	1.11317e-16	0.53163	0.551	0.252	1.73366e-12
CCN5	1.23126e-16	0.281876	0.203	0.016	1.91757e-12
LZTS2	1.27522e-16	0.554441	0.61	0.31	1.98602e-12
PRELID3B	1.32561e-16	-0.498653	0.786	0.94	2.0645e-12
IGFBP2	1.35232e-16	0.553785	0.909	0.752	2.1061e-12
EFR3A	1.35801e-16	-0.537702	0.717	0.894	2.11497e-12
KCNJ11	1.39483e-16	-0.444973	0.096	0.44	2.1723e-12
ITGB6	1.39861e-16	0.430827	0.321	0.071	2.17819e-12
TMEM144	1.4636e-16	-0.442297	0.257	0.626	2.27942e-12
IL5RA	1.49471e-16	-0.449701	0.144	0.5	2.32786e-12
KLHL21	1.60605e-16	0.547112	0.615	0.319	2.50126e-12
RETREG1	1.74464e-16	-0.491523	0.326	0.681	2.71711e-12
COL15A1	1.93154e-16	0.529234	0.652	0.335	3.00817e-12
NDUFS6	1.96511e-16	-0.418766	0.963	0.995	3.06046e-12
NINJ1	2.11282e-16	0.518723	0.631	0.33	3.29051e-12
MAF1	2.20732e-16	0.581917	0.77	0.509	3.43767e-12
VIPR2	2.24775e-16	0.305902	0.225	0.025	3.50065e-12
PITPNC1	2.37031e-16	0.511986	0.556	0.255	3.69152e-12
SFPQ	2.51249e-16	-0.359302	1	1	3.91296e-12
GDF7	2.58649e-16	0.336767	0.267	0.044	4.02821e-12
HABP4	2.64094e-16	0.516088	0.594	0.28	4.113e-12
DCHS1	2.84463e-16	0.465527	0.476	0.179	4.43023e-12
PARP6	2.86621e-16	0.489125	0.428	0.144	4.46384e-12
RORC	2.88536e-16	-0.537272	0.487	0.761	4.49366e-12
PRKD1	3.14763e-16	-0.486259	0.722	0.894	4.90212e-12
CERCAM	3.15738e-16	0.501706	0.556	0.252	4.91731e-12
TMEM178B	3.19281e-16	-0.455969	0.187	0.532	4.97248e-12
RAB39B	3.38172e-16	-0.404792	0.048	0.365	5.26669e-12
ORM2	3.39524e-16	0.250568	0.171	0.007	5.28775e-12
IGHG4	3.40886e-16	0.624726	0.155	0.002	5.30896e-12
CDC42EP1	3.45608e-16	0.540156	0.567	0.257	5.3825e-12
MTCH1	3.487e-16	0.535136	0.759	0.472	5.43065e-12
NCOA4	3.50588e-16	-0.476232	0.898	0.968	5.46005e-12
GPX3	3.67898e-16	0.420236	0.476	0.172	5.72965e-12
LCAT	4.08229e-16	0.44775	0.449	0.156	6.35776e-12
FGF13	4.12324e-16	-0.520747	0.417	0.716	6.42154e-12
NES	4.16252e-16	0.467613	0.492	0.19	6.48271e-12
PTPRN2	4.48177e-16	-0.568125	0.428	0.725	6.9799e-12
BARD1	4.5233e-16	-0.470438	0.198	0.555	7.04459e-12
KCNS3	4.57284e-16	-0.464922	0.262	0.615	7.12174e-12
PSMB8	4.62243e-16	0.517609	0.561	0.257	7.19897e-12
MYOCD	5.08773e-16	0.312438	0.289	0.055	7.92364e-12
ITGA1	5.31184e-16	0.438881	0.476	0.179	8.27265e-12
NTN4	5.33637e-16	0.521161	0.588	0.282	8.31086e-12
TTC6	5.3479e-16	-0.491052	0.305	0.651	8.32882e-12
PRDX4	5.48242e-16	-0.507129	0.797	0.943	8.53832e-12
RUNX1	5.63502e-16	0.535867	0.717	0.408	8.77598e-12
SHROOM3	5.69684e-16	-0.531617	0.519	0.791	8.87226e-12
SCGN	5.71681e-16	-0.43837	0.102	0.436	8.90335e-12
TAX1BP3	5.82547e-16	0.497575	0.604	0.307	9.07258e-12
DLX1	5.87687e-16	-0.450729	0.118	0.452	9.15263e-12
KAZALD1	5.96567e-16	0.404871	0.364	0.099	9.29094e-12
VPS28	6.42196e-16	0.564434	0.829	0.64	1.00016e-11
PDK4	6.50524e-16	0.321454	0.278	0.05	1.01313e-11
FGFR2	6.57236e-16	0.451295	0.38	0.112	1.02358e-11
SLC39A7	6.66343e-16	-0.47098	0.888	0.977	1.03776e-11
DDX43	6.71264e-16	-0.41821	0.064	0.383	1.04543e-11
ERBB2	6.87856e-16	0.576331	0.861	0.706	1.07127e-11
NKD2	6.94493e-16	0.408621	0.342	0.087	1.0816e-11
AP3D1	7.21662e-16	-0.49638	0.866	0.945	1.12392e-11
TP53INP1	7.40028e-16	-0.526029	0.626	0.83	1.15252e-11
ARFIP2	7.70116e-16	-0.481526	0.882	0.963	1.19938e-11
ACOT11	7.78556e-16	0.40026	0.353	0.094	1.21252e-11
PRXL2A	8.13938e-16	0.498196	0.733	0.429	1.26763e-11
MAPT	8.43902e-16	-0.493667	0.299	0.628	1.31429e-11
SYNE1	8.67917e-16	0.519112	0.465	0.179	1.35169e-11
CNPY2	9.47249e-16	-0.480476	0.84	0.933	1.47525e-11
ATL2	1.01843e-15	0.532021	0.615	0.312	1.5861e-11
SPINT2	1.01904e-15	-0.353873	1	1	1.58706e-11
ZNF664	1.0784e-15	-0.505106	0.695	0.888	1.6795e-11
MYB	1.14354e-15	-0.432385	0.091	0.417	1.78095e-11
AMTN	1.15171e-15	0.307399	0.166	0.007	1.79368e-11
ZBTB4	1.19348e-15	0.525521	0.802	0.557	1.85872e-11
PARK7	1.35092e-15	-0.347053	1	1	2.10392e-11
AHCYL1	1.41872e-15	0.523193	0.775	0.514	2.20952e-11
NDUFB10	1.53252e-15	-0.434442	0.914	0.984	2.38675e-11
LSP1	1.56428e-15	0.467706	0.54	0.232	2.43621e-11
MPZL2	1.65536e-15	0.543716	0.583	0.296	2.57806e-11
THRA	1.70796e-15	0.48142	0.717	0.399	2.65997e-11
CPT1B	1.78118e-15	-0.523867	0.38	0.704	2.77401e-11
PPP3CB	2.06986e-15	0.502804	0.765	0.479	3.2236e-11
ADAM10	2.07034e-15	-0.478697	0.813	0.933	3.22435e-11
TAF7	2.28849e-15	-0.45158	0.893	0.97	3.5641e-11
MCCC1	2.28884e-15	0.507247	0.711	0.427	3.56464e-11
LDLRAD4	2.29965e-15	0.457103	0.519	0.222	3.58148e-11
FRMPD3	2.35242e-15	-0.401454	0.07	0.385	3.66365e-11
GNPNAT1	2.39576e-15	-0.525447	0.497	0.787	3.73115e-11
DSEL	2.45253e-15	-0.432534	0.193	0.532	3.81957e-11
KIAA1755	2.51818e-15	0.335593	0.337	0.085	3.92182e-11
C11orf71	2.70364e-15	-0.497809	0.54	0.805	4.21064e-11
TCEAL2	2.70492e-15	0.361581	0.321	0.078	4.21264e-11
ADAMTS9	2.75734e-15	0.445545	0.545	0.234	4.29428e-11
SND1	2.80087e-15	-0.358026	0.995	0.998	4.36208e-11
DENND2D	2.97598e-15	0.445154	0.572	0.264	4.63479e-11
DUSP2	3.01683e-15	0.469825	0.417	0.144	4.6984e-11
RHPN2	3.10241e-15	-0.50846	0.701	0.92	4.83169e-11
RAPGEF3	3.31534e-15	-0.447412	0.299	0.642	5.16331e-11
IFITM1	3.36209e-15	0.464375	0.503	0.216	5.23612e-11
APCDD1	3.51527e-15	0.58325	0.759	0.553	5.47467e-11
CRY2	3.56869e-15	0.500886	0.684	0.415	5.55788e-11
ESYT2	3.69291e-15	0.511034	0.898	0.771	5.75133e-11
HSPA9	3.69859e-15	-0.407492	0.952	0.986	5.76018e-11
PCDHB13	3.83006e-15	-0.42967	0.241	0.58	5.96493e-11
GNAZ	3.92614e-15	0.299947	0.294	0.062	6.11456e-11
PNPLA7	3.98722e-15	-0.495198	0.727	0.908	6.20969e-11
ARAP1	4.12796e-15	0.482036	0.668	0.388	6.42889e-11
RARG	4.1759e-15	0.426026	0.439	0.158	6.50355e-11
BICC1	4.23497e-15	-0.471086	0.358	0.693	6.59554e-11
OLFML2A	4.28697e-15	0.322053	0.316	0.073	6.67652e-11
EBF4	4.45767e-15	0.50419	0.583	0.294	6.94238e-11
PDPN	4.65412e-15	0.315577	0.273	0.053	7.24833e-11
LOXL1	5.18152e-15	0.467706	0.545	0.257	8.0697e-11
TYMP	5.24778e-15	0.408773	0.385	0.122	8.17289e-11
ANAPC5	5.31117e-15	-0.461111	0.84	0.938	8.27161e-11
RAB31	5.35654e-15	0.469788	0.492	0.202	8.34227e-11
HIST3H2BB	5.77096e-15	-0.423544	0.225	0.571	8.98769e-11
VAT1	6.07272e-15	0.528799	0.759	0.47	9.45766e-11
SLC24A3	6.13755e-15	0.380356	0.385	0.119	9.55863e-11
SNX3	6.49987e-15	-0.445249	0.872	0.977	1.01229e-10
CPM	6.56114e-15	0.383692	0.316	0.078	1.02183e-10
SAV1	6.62718e-15	-0.498841	0.69	0.904	1.03212e-10
EIF2AK1	6.63479e-15	-0.459212	0.807	0.92	1.0333e-10
DPYSL2	6.63619e-15	0.497263	0.54	0.25	1.03352e-10
YWHAQ	6.8449e-15	-0.35538	0.984	0.993	1.06602e-10
GPRC5A	6.99181e-15	0.429027	0.487	0.2	1.0889e-10
CTDSP2	7.233e-15	0.50359	0.877	0.702	1.12647e-10
HEYL	7.28565e-15	0.532219	0.647	0.36	1.13467e-10
UAP1	8.36398e-15	-0.52273	0.476	0.75	1.30261e-10
WIF1	8.58566e-15	0.279393	0.15	0.005	1.33713e-10
ACACB	8.75139e-15	0.379515	0.444	0.158	1.36294e-10
TXN	9.0348e-15	-0.426287	0.92	0.998	1.40708e-10
RBM47	9.16418e-15	-0.474884	0.802	0.927	1.42723e-10
TSPAN2	9.4035e-15	0.398614	0.406	0.135	1.4645e-10
HEPH	9.41189e-15	0.398394	0.385	0.124	1.46581e-10
S1PR3	9.44165e-15	0.442132	0.497	0.211	1.47044e-10
PPL	9.44956e-15	0.51171	0.578	0.291	1.47167e-10
EGF	9.77962e-15	-0.417794	0.155	0.484	1.52308e-10
ARMC6	9.84415e-15	-0.407948	0.262	0.612	1.53313e-10
UTP23	9.96823e-15	-0.503537	0.647	0.833	1.55245e-10
ACSL3	1.07655e-14	-0.408532	0.947	0.993	1.67662e-10
PCM1	1.08617e-14	0.561921	0.872	0.695	1.6916e-10
ACTR1A	1.09747e-14	0.500316	0.642	0.369	1.70921e-10
CAST	1.13162e-14	0.487977	0.952	0.862	1.76239e-10
ANXA7	1.17616e-14	0.492102	0.856	0.688	1.83174e-10
DENND2A	1.21293e-14	0.404694	0.439	0.161	1.88902e-10
CLDN8	1.2191e-14	-0.493981	0.316	0.656	1.89863e-10
SLC39A9	1.23581e-14	-0.517218	0.668	0.835	1.92465e-10
TTC14	1.24162e-14	0.524125	0.738	0.47	1.9337e-10
MXI1	1.26919e-14	0.552051	0.738	0.516	1.97663e-10
SDC4	1.2698e-14	0.530369	0.813	0.587	1.97759e-10
XPOT	1.30896e-14	-0.480318	0.636	0.86	2.03857e-10
PRICKLE2	1.31701e-14	0.426026	0.433	0.158	2.05111e-10
IGSF21	1.34053e-14	-0.412507	0.123	0.447	2.08774e-10
GTF3C6	1.34193e-14	-0.475529	0.834	0.952	2.08993e-10
RNF139	1.35781e-14	-0.508258	0.556	0.823	2.11466e-10
DUT	1.46055e-14	-0.442045	0.882	0.982	2.27466e-10
FIBIN	1.50877e-14	0.417481	0.433	0.158	2.34976e-10
ARHGAP10	1.51243e-14	0.502982	0.594	0.307	2.35545e-10
MARVELD2	1.72478e-14	-0.490018	0.439	0.736	2.68618e-10
COL14A1	1.78879e-14	0.488574	0.551	0.252	2.78586e-10
PCDHB11	1.81557e-14	-0.4223	0.15	0.472	2.82757e-10
EMP3	1.82851e-14	0.460478	0.529	0.248	2.84772e-10
PDE10A	1.88785e-14	-0.445727	0.332	0.656	2.94014e-10
ASS1	1.88869e-14	0.516088	0.545	0.268	2.94144e-10
SMAD3	1.94759e-14	0.538679	0.791	0.539	3.03318e-10
PRICKLE4	2.05806e-14	-0.444973	0.289	0.619	3.20522e-10
CAPN1	2.1024e-14	0.533427	0.797	0.587	3.27428e-10
NEURL1B	2.13201e-14	0.452095	0.449	0.177	3.32039e-10
KCNN3	2.21878e-14	0.379242	0.364	0.11	3.45553e-10
TSPO	2.27869e-14	0.489223	0.882	0.722	3.54884e-10
S100A11	2.38842e-14	0.472787	0.957	0.883	3.71973e-10
COPE	2.46956e-14	-0.390827	0.979	0.984	3.84609e-10
EPAS1	2.50084e-14	0.573368	0.647	0.369	3.89481e-10
CRAT	2.90073e-14	0.48222	0.727	0.443	4.51759e-10
IDUA	2.91746e-14	-0.462407	0.722	0.874	4.54366e-10
EMILIN3	3.09306e-14	0.305173	0.225	0.034	4.81713e-10
ADCY3	3.15147e-14	0.416761	0.444	0.17	4.9081e-10
TCEAL4	3.19111e-14	0.45701	0.995	0.956	4.96984e-10
AGPAT1	3.25582e-14	0.497468	0.717	0.44	5.07062e-10
IFI16	3.26675e-14	0.466867	0.588	0.298	5.08764e-10
KNSTRN	3.42335e-14	-0.392864	0.118	0.436	5.33152e-10
SEMA3F	3.45186e-14	0.516195	0.578	0.312	5.37592e-10
ATP5F1A	3.57787e-14	-0.419321	0.936	0.989	5.57217e-10
MBTPS1	3.64031e-14	0.49599	0.765	0.505	5.66943e-10
FOXB2	3.72409e-14	-0.404803	0.16	0.479	5.7999e-10
INAVA	3.85178e-14	0.268699	0.214	0.03	5.99876e-10
CHST15	3.91008e-14	0.420323	0.428	0.163	6.08955e-10
COL5A2	3.99529e-14	0.476547	0.535	0.257	6.22226e-10
SNAI2	4.12555e-14	0.466234	0.492	0.218	6.42513e-10
AMOTL2	4.16539e-14	0.39457	0.481	0.195	6.48717e-10
ANKRD66	4.35645e-14	-0.375889	0.048	0.333	6.78473e-10
SEC23A	4.41774e-14	0.510796	0.759	0.493	6.88018e-10
MAOB	4.44941e-14	0.337483	0.283	0.064	6.92951e-10
SATB1	4.48249e-14	0.547871	0.695	0.466	6.98104e-10
SLC40A1	4.49022e-14	0.494507	0.754	0.532	6.99306e-10
RPN1	4.62028e-14	-0.436656	0.872	0.972	7.19562e-10
TOX3	4.79154e-14	-0.417311	0.171	0.489	7.46234e-10
PER3	4.9738e-14	0.482757	0.642	0.356	7.7462e-10
SLC10A7	5.08044e-14	-0.477145	0.39	0.686	7.91227e-10
JAK1	5.13082e-14	0.469884	0.556	0.271	7.99074e-10
TSPAN15	5.1976e-14	0.433977	0.529	0.248	8.09475e-10
LURAP1	5.23259e-14	0.377486	0.348	0.103	8.14924e-10
CHRM1	5.29879e-14	0.424525	0.422	0.156	8.25234e-10
MAP4	5.36761e-14	0.548204	0.77	0.5	8.35951e-10
VMP1	5.37292e-14	-0.468197	0.717	0.885	8.36779e-10
URB1	5.50484e-14	0.496838	0.733	0.491	8.57324e-10
RGS1	6.18027e-14	0.401693	0.417	0.151	9.62516e-10
CRIP2	6.2557e-14	0.524682	0.61	0.337	9.74263e-10
KLF4	6.33656e-14	0.463083	0.738	0.454	9.86855e-10
SULT1A1	6.43165e-14	-0.381539	0.134	0.45	1.00167e-09
ADCY2	6.48872e-14	0.379355	0.316	0.083	1.01055e-09
NNMT	6.56719e-14	0.437019	0.476	0.202	1.02277e-09
TRIOBP	6.67473e-14	0.534893	0.824	0.631	1.03952e-09
PDE4B	6.69253e-14	0.455996	0.62	0.337	1.04229e-09
AMY2B	6.76331e-14	0.423442	0.631	0.339	1.05332e-09
NCOA7	6.78156e-14	0.504332	0.508	0.241	1.05616e-09
CASZ1	6.85409e-14	-0.43772	0.813	0.933	1.06746e-09
HSF4	6.90016e-14	-0.442828	0.818	0.922	1.07463e-09
NHP2	7.02854e-14	-0.437966	0.807	0.947	1.09463e-09
SMARCA1	7.20874e-14	-0.477737	0.631	0.865	1.12269e-09
EPHA10	7.22639e-14	-0.383851	0.123	0.438	1.12544e-09
EPHB4	7.28313e-14	0.519195	0.668	0.408	1.13428e-09
AKNA	7.45447e-14	0.443305	0.519	0.239	1.16096e-09
FAM107B	7.58154e-14	0.443343	0.631	0.349	1.18075e-09
FNBP1	8.4463e-14	0.470778	0.914	0.766	1.31543e-09
GFRA1	8.75464e-14	0.326472	0.326	0.089	1.36345e-09
AHR	8.78003e-14	0.486038	0.535	0.255	1.3674e-09
SOX4	8.91604e-14	-0.476467	0.701	0.897	1.38858e-09
SEZ6L2	9.24875e-14	-0.479984	0.369	0.658	1.4404e-09
NEK5	1.05984e-13	-0.407931	0.139	0.447	1.6506e-09
BCL9L	1.06944e-13	0.496744	0.727	0.452	1.66555e-09
NCOR2	1.07882e-13	0.494477	0.914	0.789	1.68015e-09
TRIB3	1.08971e-13	-0.425867	0.193	0.511	1.69711e-09
TRGV10	1.09503e-13	-0.411387	0.198	0.516	1.7054e-09
PLIN4	1.1042e-13	0.280823	0.219	0.034	1.71968e-09
NDUFAF3	1.10435e-13	-0.436865	0.775	0.938	1.71992e-09
IKZF2	1.17325e-13	-0.46373	0.283	0.592	1.82722e-09
LOX	1.17564e-13	-0.419863	0.241	0.557	1.83094e-09
GRASP	1.17706e-13	0.471156	0.588	0.31	1.83315e-09
HNRNPA3	1.25116e-13	-0.278281	1	1	1.94856e-09
SLC45A3	1.26946e-13	-0.321125	0.984	1	1.97706e-09
INF2	1.29727e-13	0.497468	0.717	0.468	2.02036e-09
SERINC5	1.33016e-13	-0.429794	0.893	0.982	2.07159e-09
ST6GAL1	1.33084e-13	0.48614	0.807	0.555	2.07265e-09
SMCO4	1.42453e-13	-0.446867	0.658	0.846	2.21856e-09
ZDHHC9	1.45765e-13	-0.486069	0.658	0.851	2.27015e-09
IL4R	1.53436e-13	0.473116	0.61	0.333	2.38962e-09
FAM160B2	1.53613e-13	0.481233	0.636	0.365	2.39236e-09
ADAM22	1.53656e-13	0.420323	0.417	0.158	2.39304e-09
CNTLN	1.54126e-13	-0.401475	0.203	0.516	2.40035e-09
CPQ	1.54265e-13	0.45799	0.674	0.401	2.40252e-09
ECRG4	1.56279e-13	0.374426	0.428	0.161	2.43389e-09
PBLD	1.57491e-13	-0.3716	0.235	0.567	2.45277e-09
ESRP2	1.60677e-13	-0.488051	0.583	0.803	2.50238e-09
SMARCA2	1.63152e-13	0.509635	0.786	0.571	2.54093e-09
STAU2	1.68125e-13	-0.439479	0.829	0.945	2.61837e-09
TYROBP	1.69544e-13	0.432345	0.583	0.298	2.64048e-09
SLMAP	1.75845e-13	0.475588	0.797	0.548	2.7386e-09
PLXDC2	1.78087e-13	0.496069	0.759	0.5	2.77353e-09
WFS1	1.81136e-13	0.498354	0.615	0.356	2.82101e-09
MAGED2	1.86031e-13	0.455014	0.791	0.544	2.89724e-09
HNRNPLL	1.86766e-13	0.518134	0.727	0.486	2.90869e-09
GREM2	1.907e-13	0.326423	0.273	0.062	2.96997e-09
COL7A1	1.92549e-13	0.51011	0.551	0.291	2.99876e-09
RBMS3	1.93247e-13	0.46354	0.492	0.225	3.00963e-09
CTSZ	1.98915e-13	0.473695	0.888	0.72	3.0979e-09
CENPX	2.02267e-13	-0.479956	0.684	0.876	3.1501e-09
TWISTNB	2.03719e-13	-0.420663	0.38	0.672	3.17272e-09
SLC25A27	2.18526e-13	-0.467755	0.551	0.817	3.40332e-09
UFC1	2.26912e-13	-0.418027	0.824	0.959	3.53393e-09
SKI	2.32521e-13	0.532219	0.706	0.468	3.62128e-09
PLEKHO2	2.34602e-13	0.477325	0.519	0.255	3.65369e-09
PDLIM2	2.38453e-13	0.449364	0.503	0.234	3.71366e-09
PHF21B	2.49369e-13	-0.393289	0.182	0.498	3.88368e-09
PDLIM5	2.50624e-13	-0.347203	0.979	0.998	3.90322e-09
GOLGA4	2.62167e-13	-0.412851	0.872	0.954	4.08299e-09
ITIH5	2.67094e-13	0.373293	0.444	0.174	4.15972e-09
FOXD1	2.69114e-13	-0.379844	0.096	0.392	4.19118e-09
UHRF2	2.74949e-13	0.499511	0.642	0.392	4.28205e-09
ACTN4	2.78393e-13	0.456207	0.658	0.39	4.3357e-09
QPRT	2.82545e-13	0.321454	0.251	0.053	4.40035e-09
CRIM1	2.85189e-13	0.515825	0.743	0.516	4.44153e-09
CABCOCO1	2.86935e-13	-0.380977	0.16	0.475	4.46872e-09
VPS4A	2.99732e-13	0.475645	0.786	0.532	4.66802e-09
MBOAT1	3.21313e-13	0.32386	0.316	0.087	5.00412e-09
ALCAM	3.21549e-13	-0.425734	0.786	0.924	5.0078e-09
NT5DC2	3.33364e-13	0.420671	0.679	0.397	5.19182e-09
INPP5D	3.35072e-13	0.350238	0.374	0.124	5.2184e-09
C12orf57	3.40304e-13	-0.339271	0.989	0.995	5.2999e-09
TMBIM1	3.48643e-13	0.467233	0.658	0.404	5.42977e-09
CCL5	3.65084e-13	0.470249	0.428	0.179	5.68582e-09
ZNF30	3.67796e-13	-0.414585	0.209	0.525	5.72805e-09
DMRTA1	3.80149e-13	-0.404895	0.102	0.392	5.92044e-09
DPT	3.837e-13	0.321231	0.31	0.085	5.97574e-09
IPO5	3.86934e-13	-0.431059	0.786	0.917	6.02611e-09
TLK1	4.05369e-13	-0.435756	0.856	0.952	6.31321e-09
CYP4F8	4.11367e-13	-0.427076	0.182	0.502	6.40663e-09
TRANK1	4.16435e-13	0.370911	0.348	0.11	6.48556e-09
NACC2	4.22006e-13	0.45681	0.503	0.241	6.57232e-09
TDP2	4.6265e-13	0.513107	0.791	0.578	7.20531e-09
TATDN1	4.72297e-13	-0.493733	0.492	0.748	7.35555e-09
COA4	4.85231e-13	-0.444842	0.733	0.927	7.55699e-09
ZEB1	5.53704e-13	0.399746	0.54	0.261	8.62339e-09
LTBP2	5.74509e-13	0.444448	0.487	0.222	8.9474e-09
GGT7	5.74817e-13	0.453608	0.487	0.225	8.9522e-09
TRMT12	5.76739e-13	-0.443482	0.283	0.594	8.98213e-09
FBLIM1	5.957e-13	0.524839	0.626	0.36	9.27743e-09
ABCC5	5.99459e-13	0.444728	0.588	0.323	9.33598e-09
CDKN1B	6.56249e-13	0.488202	0.727	0.5	1.02204e-08
NR3C1	6.79519e-13	0.501398	0.561	0.317	1.05828e-08
HMGXB3	6.99547e-13	-0.457509	0.647	0.844	1.08948e-08
USP2	7.16129e-13	0.303404	0.257	0.057	1.1153e-08
NFATC4	7.30019e-13	0.427558	0.465	0.209	1.13693e-08
PCDHB5	7.33682e-13	-0.392282	0.209	0.525	1.14264e-08
NETO2	7.72263e-13	-0.365867	0.155	0.461	1.20272e-08
RITA1	7.75954e-13	-0.391194	0.182	0.491	1.20847e-08
CD14	7.94889e-13	0.428778	0.519	0.25	1.23796e-08
TRPM2	8.04297e-13	-0.434152	0.305	0.608	1.25261e-08
KCTD10	8.08081e-13	0.466965	0.652	0.385	1.2585e-08
TIGD7	8.15232e-13	-0.383301	0.16	0.461	1.26964e-08
PLIN5	8.19513e-13	0.259764	0.171	0.018	1.27631e-08
HIST1H1E	8.32617e-13	0.395181	0.995	0.966	1.29672e-08
HERPUD1	8.49667e-13	0.44011	0.968	0.888	1.32327e-08
SLC14A1	8.53465e-13	0.304813	0.219	0.039	1.32919e-08
EPHA7	8.74972e-13	-0.443362	0.342	0.656	1.36268e-08
APOBEC3F	8.95936e-13	0.277143	0.23	0.044	1.39533e-08
SOCS2	9.56407e-13	0.4755	0.824	0.619	1.48951e-08
C12orf60	9.57205e-13	-0.363673	0.053	0.319	1.49075e-08
SMDT1	9.90817e-13	-0.396491	0.861	0.963	1.5431e-08
SPOCK2	9.96479e-13	0.334672	0.316	0.092	1.55192e-08
ERP29	9.98266e-13	-0.362034	0.973	0.993	1.5547e-08
NRP2	1.02278e-12	0.362951	0.401	0.149	1.59289e-08
PITPNM3	1.05093e-12	0.352275	0.342	0.11	1.63671e-08
CD63	1.08777e-12	0.275723	1	1	1.69409e-08
MAOA	1.10663e-12	-0.437509	0.733	0.89	1.72347e-08
GPM6B	1.11178e-12	0.400897	0.46	0.195	1.73149e-08
CCDC125	1.1169e-12	-0.436687	0.615	0.826	1.73946e-08
CAVIN3	1.16202e-12	0.404942	0.449	0.19	1.80973e-08
TCF7L1	1.16364e-12	0.370327	0.348	0.115	1.81226e-08
P4HA2	1.17698e-12	0.345878	0.417	0.158	1.83302e-08
MUC12	1.22072e-12	0.265106	0.214	0.037	1.90115e-08
TOM1L1	1.2738e-12	-0.43635	0.636	0.858	1.98382e-08
FKBP10	1.32466e-12	0.474056	0.604	0.349	2.06302e-08
HOXC4	1.34266e-12	-0.372936	0.107	0.39	2.09105e-08
SSH3	1.35049e-12	0.46745	0.583	0.328	2.10325e-08
EPB41L1	1.38479e-12	0.479563	0.588	0.333	2.15667e-08
SLC17A5	1.41317e-12	-0.393887	0.278	0.599	2.20087e-08
RSL1D1	1.42255e-12	-0.390832	0.92	0.982	2.21548e-08
COG3	1.44816e-12	-0.427613	0.561	0.798	2.25537e-08
ZNF610	1.45145e-12	-0.374762	0.134	0.431	2.26048e-08
EIF3J	1.45563e-12	-0.44369	0.556	0.782	2.267e-08
SMG5	1.45686e-12	-0.474349	0.455	0.716	2.26891e-08
APP	1.46035e-12	0.332826	1	0.993	2.27435e-08
COX7A1	1.47838e-12	0.390591	0.422	0.172	2.30243e-08
DAPK3	1.47923e-12	0.4267	0.674	0.39	2.30375e-08
TOMM6	1.52798e-12	-0.472253	0.583	0.83	2.37968e-08
YAP1	1.58369e-12	0.461649	0.824	0.617	2.46644e-08
TGFB1	1.64363e-12	0.393409	0.583	0.3	2.55979e-08
GRK2	1.64788e-12	-0.418672	0.861	0.945	2.56641e-08
PYCARD	1.65697e-12	0.351248	0.353	0.119	2.58056e-08
LAD1	1.71574e-12	-0.46425	0.38	0.665	2.6721e-08
FSTL3	1.72265e-12	0.397772	0.54	0.266	2.68285e-08
TOP2B	1.76977e-12	-0.390068	0.925	0.979	2.75624e-08
CES4A	1.894e-12	-0.371905	0.225	0.532	2.94971e-08
CRISP2	1.90134e-12	-0.351415	0.053	0.314	2.96114e-08
GFPT1	1.93477e-12	-0.435654	0.679	0.888	3.01321e-08
ENAH	1.94482e-12	0.500409	0.754	0.539	3.02886e-08
TTC21B	1.96764e-12	-0.430354	0.46	0.739	3.0644e-08
IL7R	2.0064e-12	0.375537	0.422	0.167	3.12478e-08
NT5C2	2.01949e-12	-0.414091	0.797	0.933	3.14516e-08
PHLDB2	2.02357e-12	-0.426465	0.807	0.94	3.15152e-08
CASD1	2.10382e-12	-0.393323	0.439	0.739	3.27648e-08
PYGL	2.14028e-12	0.28243	0.257	0.06	3.33328e-08
TNKS2	2.14134e-12	0.446899	0.786	0.537	3.33492e-08
SLC43A1	2.1616e-12	-0.4387	0.385	0.677	3.36647e-08
MDFI	2.18612e-12	-0.392585	0.283	0.585	3.40466e-08
CERK	2.19434e-12	0.333	0.294	0.083	3.41746e-08
AKR1E2	2.23746e-12	-0.346657	0.059	0.323	3.48461e-08
NIPAL3	2.25929e-12	0.489308	0.545	0.294	3.51861e-08
P3H3	2.27382e-12	0.381608	0.439	0.183	3.54125e-08
SHISA2	2.27493e-12	-0.370398	0.134	0.424	3.54297e-08
BMERB1	2.30295e-12	0.43351	0.508	0.243	3.58661e-08
ENOPH1	2.3058e-12	-0.454438	0.674	0.842	3.59105e-08
ANG	2.37751e-12	0.423046	0.417	0.174	3.70273e-08
TRNT1	2.40226e-12	-0.443488	0.439	0.711	3.74129e-08
ARHGEF40	2.48187e-12	0.411948	0.497	0.239	3.86527e-08
SOD3	2.54312e-12	0.471033	0.797	0.589	3.96066e-08
PPP1R9A	2.61494e-12	-0.439573	0.321	0.606	4.0725e-08
SEC23B	2.62205e-12	-0.454106	0.61	0.814	4.08358e-08
EIF3D	2.7092e-12	-0.419853	0.888	0.966	4.21931e-08
ITM2A	2.7199e-12	0.38559	0.422	0.174	4.23597e-08
COL4A3	2.73877e-12	0.290649	0.273	0.069	4.26536e-08
FHIT	2.82238e-12	-0.392527	0.198	0.505	4.39557e-08
HNMT	2.85226e-12	-0.450028	0.396	0.679	4.4421e-08
BIK	2.99547e-12	-0.4256	0.471	0.732	4.66514e-08
TMEM63A	2.99589e-12	0.46681	0.85	0.647	4.6658e-08
TWIST2	3.08492e-12	0.37853	0.369	0.133	4.80445e-08
SPP1	3.18261e-12	-0.676683	0.23	0.521	4.9566e-08
KLHL23	3.27138e-12	-0.421244	0.332	0.628	5.09485e-08
GNA11	3.28118e-12	0.439095	0.807	0.571	5.11011e-08
SYVN1	3.29865e-12	-0.413966	0.818	0.931	5.13731e-08
EVA1C	3.42375e-12	0.394965	0.529	0.261	5.33214e-08
TM9SF2	3.44296e-12	-0.407584	0.866	0.95	5.36206e-08
BRK1	3.51885e-12	-0.357017	0.973	0.995	5.48025e-08
TP53	3.58262e-12	-0.439526	0.679	0.853	5.57957e-08
C15orf61	3.67419e-12	-0.442791	0.353	0.642	5.72218e-08
CHST2	3.75389e-12	0.396861	0.406	0.161	5.84631e-08
FGF7	3.77463e-12	0.373868	0.39	0.149	5.87861e-08
BVES	4.01487e-12	-0.355098	0.182	0.479	6.25276e-08
ERH	4.02313e-12	-0.414866	0.813	0.959	6.26562e-08
CAVIN2	4.29632e-12	0.398576	0.481	0.225	6.69109e-08
PLAUR	4.35605e-12	0.395194	0.433	0.183	6.78411e-08
BHLHE41	4.47754e-12	-0.426966	0.385	0.661	6.97333e-08
SUMO1	4.67e-12	-0.380161	0.882	0.966	7.27306e-08
RGS11	4.69811e-12	-0.39342	0.246	0.546	7.31683e-08
ZNF443	4.79599e-12	-0.389338	0.321	0.612	7.46927e-08
ADRB2	4.87246e-12	-0.436202	0.364	0.667	7.58836e-08
TMX4	4.90372e-12	0.40253	0.797	0.548	7.63706e-08
FOXRED2	4.90509e-12	-0.377403	0.241	0.555	7.63918e-08
RXYLT1	5.04256e-12	-0.369825	0.219	0.523	7.85328e-08
ZNF799	5.1425e-12	-0.378623	0.187	0.477	8.00892e-08
PRKACB	5.16622e-12	-0.418535	0.471	0.734	8.04588e-08
NXN	5.18945e-12	0.455552	0.711	0.466	8.08204e-08
EDRF1	5.40062e-12	-0.481349	0.599	0.794	8.41093e-08
SNX33	5.62448e-12	0.442289	0.572	0.321	8.75957e-08
NR2F2	6.00409e-12	0.52533	0.786	0.606	9.35076e-08
ZNF146	6.50142e-12	-0.425927	0.743	0.897	1.01253e-07
ATP8A1	6.70005e-12	-0.442693	0.636	0.823	1.04347e-07
AURKAIP1	6.88064e-12	-0.412346	0.786	0.92	1.07159e-07
CD69	7.03491e-12	0.296841	0.262	0.067	1.09562e-07
FAM117B	7.11016e-12	-0.431649	0.481	0.716	1.10734e-07
PICK1	7.18369e-12	-0.437565	0.77	0.89	1.11879e-07
CAMSAP3	7.21479e-12	-0.458169	0.556	0.752	1.12363e-07
CTNND2	7.27877e-12	-0.349933	0.123	0.401	1.1336e-07
CYTH3	7.31056e-12	-0.349519	0.241	0.546	1.13855e-07
AP1M2	7.5925e-12	-0.465877	0.556	0.759	1.18246e-07
NFKB2	7.78337e-12	0.439236	0.652	0.388	1.21218e-07
OAF	7.93213e-12	0.428931	0.647	0.406	1.23535e-07
RER1	8.04375e-12	-0.380104	0.914	0.959	1.25273e-07
CPSF1	8.08648e-12	0.461276	0.642	0.404	1.25939e-07
RAMP1	8.14679e-12	0.427582	0.594	0.333	1.26878e-07
EPB41L3	8.2474e-12	0.376158	0.385	0.149	1.28445e-07
FLRT3	8.30522e-12	0.319389	0.273	0.073	1.29346e-07
ST3GAL6	8.53498e-12	-0.389383	0.257	0.55	1.32924e-07
SGCB	8.65158e-12	0.416391	0.572	0.319	1.3474e-07
DSTN	8.8434e-12	0.37123	0.93	0.862	1.37727e-07
REEP5	8.94726e-12	0.395803	0.936	0.837	1.39345e-07
STX19	9.04785e-12	-0.354982	0.176	0.466	1.40911e-07
HSP90AA1	9.10639e-12	0.262946	1	1	1.41823e-07
THBS2	9.11466e-12	0.389639	0.401	0.163	1.41952e-07
XYLB	9.14693e-12	-0.361651	0.23	0.537	1.42454e-07
ENPP4	9.17859e-12	-0.431844	0.492	0.734	1.42947e-07
MUC1	9.20373e-12	0.368516	0.326	0.108	1.43339e-07
SP3	9.22907e-12	0.446517	0.786	0.555	1.43733e-07
PCGF2	9.28382e-12	-0.394333	0.701	0.881	1.44586e-07
ANO6	9.78882e-12	0.410173	0.684	0.415	1.52451e-07
COL13A1	9.92221e-12	0.386808	0.406	0.165	1.54529e-07
CSF1R	1.03682e-11	0.394965	0.503	0.243	1.61474e-07
DHODH	1.04617e-11	-0.335103	0.144	0.438	1.62931e-07
TTC5	1.07459e-11	-0.434707	0.406	0.677	1.67356e-07
CCNC	1.07903e-11	-0.394657	0.791	0.915	1.68049e-07
MACF1	1.09413e-11	0.407843	0.936	0.833	1.704e-07
HOXA10	1.09496e-11	-0.402268	0.754	0.892	1.70529e-07
HNRNPUL1	1.1163e-11	-0.317826	0.989	1	1.73852e-07
SLC1A3	1.12511e-11	0.282172	0.257	0.064	1.75224e-07
PDXK	1.13916e-11	0.423783	0.647	0.394	1.77412e-07
BCL11A	1.16601e-11	0.324278	0.283	0.08	1.81595e-07
EIF4E3	1.16944e-11	0.409635	0.567	0.319	1.82129e-07
CFH	1.17787e-11	0.393272	0.481	0.222	1.83442e-07
CTBP1	1.21084e-11	-0.352946	0.979	0.993	1.88576e-07
CDC42SE1	1.22091e-11	-0.344754	0.963	0.989	1.90144e-07
RASGRF2	1.22182e-11	0.349675	0.396	0.158	1.90285e-07
POLR1D	1.24774e-11	-0.375683	0.898	0.982	1.94324e-07
ANK3	1.26122e-11	-0.442603	0.701	0.842	1.96423e-07
PDCD2L	1.27231e-11	-0.354613	0.128	0.406	1.9815e-07
PDE8B	1.27887e-11	-0.417828	0.476	0.734	1.99171e-07
EIF5	1.30786e-11	-0.378419	0.866	0.961	2.03686e-07
AMMECR1	1.35439e-11	-0.346548	0.176	0.47	2.10933e-07
ZHX1	1.39078e-11	-0.443557	0.578	0.803	2.166e-07
PTPRT	1.44533e-11	-0.335658	0.096	0.367	2.25096e-07
RASGRP2	1.44941e-11	0.312198	0.353	0.124	2.25731e-07
UBE2J1	1.46132e-11	-0.415855	0.604	0.819	2.27585e-07
SRF	1.47952e-11	0.473111	0.786	0.564	2.3042e-07
SLC7A11	1.48214e-11	-0.373956	0.219	0.511	2.30828e-07
KIAA0513	1.48256e-11	0.363991	0.455	0.202	2.30894e-07
P2RX1	1.48755e-11	0.29314	0.273	0.073	2.31671e-07
FBXO17	1.50303e-11	0.304775	0.278	0.078	2.34082e-07
TNFAIP3	1.52579e-11	0.318845	0.337	0.115	2.37626e-07
ENOX1	1.54289e-11	-0.357275	0.187	0.477	2.40289e-07
SAMD5	1.60573e-11	-0.446317	0.46	0.7	2.50076e-07
AQP3	1.61004e-11	0.459065	0.647	0.392	2.50747e-07
SBNO2	1.67281e-11	0.416908	0.594	0.349	2.60524e-07
OBSCN	1.70906e-11	0.344907	0.385	0.149	2.66169e-07
NTNG2	1.72671e-11	0.359851	0.364	0.138	2.68917e-07
TRAPPC5	1.83851e-11	-0.384588	0.845	0.959	2.8633e-07
CACNA1H	1.86063e-11	0.408375	0.556	0.298	2.89775e-07
MDH2	1.92928e-11	-0.389395	0.898	0.97	3.00467e-07
DACT3	1.94677e-11	0.307137	0.289	0.085	3.03189e-07
SGCA	1.96868e-11	0.298969	0.278	0.078	3.06602e-07
CABP4	2.02183e-11	-0.336706	0.059	0.305	3.1488e-07
TMEM200B	2.09505e-11	0.331559	0.348	0.124	3.26284e-07
ANGPTL2	2.11727e-11	0.419162	0.487	0.25	3.29744e-07
NCOA1	2.18672e-11	-0.427429	0.684	0.844	3.40559e-07
NRXN2	2.19989e-11	0.338736	0.401	0.163	3.42611e-07
SLC27A1	2.20879e-11	0.427011	0.658	0.408	3.43997e-07
RASSF5	2.27969e-11	0.284221	0.278	0.078	3.55039e-07
S100A2	2.4167e-11	0.276667	0.235	0.055	3.76377e-07
DLC1	2.4285e-11	0.41721	0.492	0.243	3.78214e-07
SHC1	2.51523e-11	0.442874	0.754	0.516	3.91722e-07
ITFG1	2.52203e-11	-0.385516	0.749	0.911	3.92781e-07
SH3BP4	2.82108e-11	0.491601	0.759	0.564	4.39355e-07
PHGDH	2.93622e-11	0.410237	0.572	0.328	4.57287e-07
COX7A2L	2.96093e-11	-0.400349	0.829	0.947	4.61136e-07
PCBP4	2.97789e-11	0.381755	0.663	0.399	4.63776e-07
BEND4	3.00819e-11	-0.397356	0.289	0.578	4.68496e-07
MASP1	3.02523e-11	0.342407	0.342	0.122	4.71149e-07
PPP1R15A	3.04063e-11	0.466794	0.674	0.443	4.73548e-07
YIPF1	3.10526e-11	-0.424567	0.497	0.739	4.83613e-07
LRBA	3.11524e-11	-0.398286	0.77	0.915	4.85167e-07
CGREF1	3.19785e-11	-0.359609	0.235	0.523	4.98033e-07
DPAGT1	3.22382e-11	-0.40861	0.444	0.704	5.02078e-07
TUT1	3.22517e-11	-0.332512	0.214	0.505	5.02287e-07
TGFBR2	3.23685e-11	0.425908	0.594	0.342	5.04107e-07
UBXN8	3.28687e-11	-0.36796	0.198	0.472	5.11897e-07
C16orf70	3.33107e-11	-0.411291	0.46	0.695	5.18781e-07
EIF3G	3.36704e-11	-0.340559	0.957	0.991	5.24382e-07
HIST1H2BC	3.39609e-11	-0.347553	0.112	0.378	5.28907e-07
BIVM	3.58123e-11	-0.430787	0.508	0.741	5.5774e-07
ATRNL1	3.70779e-11	0.422719	0.599	0.351	5.77452e-07
AHDC1	3.82915e-11	0.403916	0.545	0.298	5.96351e-07
IVNS1ABP	3.89519e-11	0.453639	0.84	0.647	6.06637e-07
ACSS3	3.8968e-11	0.298519	0.348	0.124	6.06888e-07
GLUL	3.89831e-11	0.375238	0.979	0.968	6.07122e-07
SMCHD1	3.90947e-11	0.441416	0.727	0.495	6.0886e-07
SSR1	3.92594e-11	-0.345369	0.93	0.977	6.11425e-07
HDHD5	3.98883e-11	-0.405598	0.332	0.61	6.2122e-07
MAPKAPK2	4.1726e-11	0.452036	0.727	0.489	6.4984e-07
ATP5IF1	4.20401e-11	-0.337334	0.957	0.995	6.54732e-07
CCDC102B	4.23192e-11	-0.339904	0.086	0.339	6.59079e-07
DTYMK	4.2849e-11	-0.350905	0.198	0.479	6.67331e-07
PHGR1	4.38156e-11	-0.339201	0.16	0.433	6.82385e-07
CA11	4.55008e-11	0.287841	0.257	0.069	7.0863e-07
RCN2	4.58308e-11	-0.362827	0.861	0.963	7.13769e-07
TMEM173	4.58399e-11	0.39061	0.449	0.211	7.13911e-07
PPP1R12A	4.62131e-11	0.412612	0.802	0.583	7.19722e-07
PDE4D	4.6664e-11	0.413426	0.722	0.459	7.26746e-07
RNF207	4.67499e-11	0.31292	0.332	0.115	7.28083e-07
TMEM129	4.70921e-11	-0.400014	0.658	0.856	7.33412e-07
DTWD2	4.76768e-11	-0.361786	0.278	0.585	7.42518e-07
MGST3	4.79302e-11	0.444523	0.727	0.495	7.46465e-07
SLC25A15	4.79309e-11	-0.354781	0.155	0.424	7.46475e-07
APOF	4.8672e-11	-0.330286	0.091	0.344	7.58018e-07
GABRE	5.05279e-11	0.328205	0.348	0.126	7.86922e-07
CIITA	5.35469e-11	0.425648	0.481	0.243	8.3394e-07
ZMIZ1	5.36294e-11	0.39401	0.797	0.569	8.35224e-07
MESP1	5.37682e-11	0.495315	0.706	0.521	8.37385e-07
CTSO	5.53101e-11	-0.44401	0.684	0.842	8.614e-07
BLID	5.5314e-11	0.273312	0.241	0.06	8.6146e-07
MIB2	5.56685e-11	0.403128	0.583	0.346	8.66981e-07
LRRC26	5.58943e-11	0.482396	0.866	0.727	8.70498e-07
TNIP1	5.60809e-11	0.391215	0.663	0.411	8.73404e-07
OSBPL8	5.7835e-11	-0.429142	0.61	0.787	9.00722e-07
DUSP16	5.95777e-11	0.442118	0.636	0.42	9.27864e-07
GRM7	6.09841e-11	-0.321565	0.053	0.289	9.49766e-07
FEV	6.12109e-11	-0.340699	0.118	0.381	9.53299e-07
SLC12A8	6.50835e-11	-0.314525	0.112	0.374	1.01361e-06
SCARA3	6.53575e-11	0.301143	0.342	0.122	1.01788e-06
MZT1	6.57604e-11	-0.424154	0.556	0.759	1.02415e-06
VOPP1	6.7091e-11	0.415899	0.727	0.509	1.04488e-06
ZNF227	6.71644e-11	-0.359676	0.262	0.544	1.04602e-06
DCLRE1A	6.72613e-11	-0.335697	0.251	0.546	1.04753e-06
TBL1Y	6.95817e-11	-0.346472	0.182	0.459	1.08367e-06
NAMPT	7.03503e-11	0.401582	0.872	0.674	1.09564e-06
EPB41L5	7.03756e-11	-0.408165	0.428	0.693	1.09603e-06
USP9Y	7.18717e-11	-0.365683	0.246	0.523	1.11933e-06
CCSER2	7.22259e-11	0.474146	0.519	0.294	1.12485e-06
ATOH8	7.24766e-11	0.37503	0.358	0.14	1.12875e-06
SFMBT2	7.25968e-11	0.497022	0.594	0.362	1.13062e-06
BICD1	7.29978e-11	-0.442206	0.412	0.665	1.13687e-06
EPHA4	7.45078e-11	0.278108	0.283	0.085	1.16038e-06
NUP58	7.46625e-11	-0.412171	0.604	0.791	1.16279e-06
AP1S3	7.60894e-11	-0.375123	0.305	0.58	1.18502e-06
PML	7.74677e-11	0.440073	0.615	0.367	1.20648e-06
FAXDC2	7.91058e-11	0.3125	0.283	0.087	1.23199e-06
MPZ	7.91808e-11	0.270199	0.246	0.064	1.23316e-06
RAP1GAP2	8.38765e-11	-0.389596	0.246	0.521	1.30629e-06
PMM2	8.52434e-11	-0.372927	0.342	0.612	1.32758e-06
SULF2	9.2353e-11	0.371624	0.417	0.186	1.43831e-06
CITED4	9.62995e-11	0.41658	0.471	0.236	1.49977e-06
PDGFRL	9.63929e-11	0.280668	0.289	0.089	1.50122e-06
PHLDA3	9.83176e-11	0.369389	0.412	0.183	1.5312e-06
FBLN5	9.84001e-11	0.386628	0.508	0.266	1.53248e-06
CMPK1	1.02886e-10	-0.285909	0.995	0.998	1.60235e-06
ATP7B	1.05068e-10	-0.335866	0.193	0.468	1.63633e-06
PEX7	1.05797e-10	-0.337927	0.278	0.562	1.64768e-06
CRYM	1.08577e-10	0.429146	0.684	0.466	1.69098e-06
THEM6	1.09099e-10	-0.343324	0.246	0.528	1.69911e-06
ZNF599	1.10736e-10	-0.357913	0.289	0.576	1.7246e-06
KIAA0319L	1.1157e-10	-0.413569	0.572	0.773	1.73759e-06
FGF12	1.11606e-10	-0.338138	0.107	0.362	1.73815e-06
NUP210	1.14414e-10	-0.387519	0.342	0.606	1.78188e-06
TMEM238	1.18945e-10	-0.406413	0.663	0.849	1.85245e-06
DBNDD2	1.19816e-10	0.346337	0.342	0.128	1.86602e-06
NAALADL2	1.20729e-10	-0.343828	0.257	0.539	1.88023e-06
PLEKHG2	1.24266e-10	0.377001	0.476	0.241	1.93532e-06
DNASE1L2	1.27002e-10	-0.328569	0.107	0.36	1.97793e-06
TMEM8A	1.2841e-10	-0.392606	0.604	0.8	1.99986e-06
HES4	1.34665e-10	0.413121	0.845	0.647	2.09727e-06
PSMA4	1.34904e-10	-0.340555	0.925	0.989	2.101e-06
ALOX15	1.34943e-10	-0.317715	0.075	0.317	2.1016e-06
DDX21	1.41769e-10	-0.391406	0.668	0.844	2.2079e-06
CD40	1.47553e-10	0.336094	0.348	0.133	2.29799e-06
OLFML2B	1.51769e-10	0.379407	0.412	0.186	2.36364e-06
RIMS1	1.5879e-10	-0.313047	0.182	0.466	2.47299e-06
TNFAIP2	1.58795e-10	0.364881	0.401	0.177	2.47307e-06
PA2G4	1.61749e-10	-0.377093	0.861	0.943	2.51907e-06
METRNL	1.70866e-10	0.449954	0.583	0.351	2.66107e-06
AMOT	1.76203e-10	0.379515	0.38	0.161	2.74419e-06
PRIMA1	1.7837e-10	0.254878	0.251	0.069	2.77794e-06
EPHB3	1.79099e-10	0.38107	0.497	0.264	2.78928e-06
EPB41L4B	1.87116e-10	-0.406574	0.299	0.562	2.91415e-06
CCDC40	1.87723e-10	-0.340985	0.235	0.507	2.9236e-06
TBC1D1	1.90006e-10	0.372176	0.406	0.183	2.95916e-06
TMCC3	1.93024e-10	-0.310515	0.305	0.599	3.00616e-06
ZNF483	1.96423e-10	0.404036	0.54	0.312	3.05909e-06
TFB2M	1.96956e-10	-0.341368	0.23	0.509	3.0674e-06
BTF3L4	1.99931e-10	-0.407989	0.62	0.81	3.11373e-06
FLOT1	2.03542e-10	0.393395	0.877	0.683	3.16996e-06
MYDGF	2.05205e-10	-0.403513	0.818	0.933	3.19586e-06
ADH5	2.14254e-10	0.416974	0.893	0.757	3.33679e-06
MX1	2.23548e-10	0.263636	0.262	0.076	3.48153e-06
CPT2	2.27674e-10	-0.352268	0.305	0.58	3.54579e-06
LUC7L3	2.29111e-10	0.40333	0.984	0.92	3.56817e-06
CMTM3	2.29731e-10	0.428911	0.529	0.3	3.57783e-06
TXNDC16	2.3067e-10	-0.391974	0.615	0.862	3.59245e-06
ICE2	2.36475e-10	-0.381267	0.508	0.759	3.68286e-06
SH3PXD2B	2.40201e-10	0.336552	0.406	0.179	3.74089e-06
SMAD6	2.40644e-10	0.40603	0.476	0.25	3.74779e-06
PHLPP1	2.48966e-10	-0.363673	0.294	0.562	3.8774e-06
PTPN3	2.50748e-10	-0.323031	0.283	0.571	3.90515e-06
SPOPL	2.53507e-10	-0.417963	0.519	0.768	3.94812e-06
TBC1D4	2.55103e-10	-0.41308	0.61	0.798	3.97297e-06
TIAM1	2.61906e-10	-0.311288	0.134	0.394	4.07892e-06
GFOD2	2.61991e-10	-0.371256	0.332	0.587	4.08024e-06
LSM7	2.62306e-10	-0.368493	0.845	0.913	4.08516e-06
SPATA18	2.69061e-10	0.289508	0.278	0.087	4.19036e-06
APPL2	2.69149e-10	-0.391393	0.647	0.821	4.19172e-06
ELL2	2.72018e-10	0.398904	0.92	0.823	4.23642e-06
RBFOX2	2.72036e-10	0.431282	0.807	0.649	4.2367e-06
NCAM1	2.83185e-10	0.255021	0.241	0.064	4.41032e-06
APOE	2.83926e-10	0.425829	0.567	0.305	4.42187e-06
SLC37A2	2.89577e-10	0.252999	0.176	0.032	4.50987e-06
SDK2	2.89964e-10	-0.370702	0.364	0.638	4.5159e-06
MFAP2	2.96806e-10	0.30409	0.273	0.085	4.62246e-06
SLC19A1	3e-10	-0.33218	0.273	0.555	4.6722e-06
ZBTB10	3.07874e-10	-0.406409	0.829	0.908	4.79482e-06
RCAN1	3.09985e-10	0.429283	0.487	0.261	4.8277e-06
FHDC1	3.1256e-10	0.261239	0.235	0.062	4.86781e-06
PCDHB16	3.13002e-10	-0.34315	0.23	0.498	4.87469e-06
C1QTNF3	3.14357e-10	-0.319493	0.107	0.358	4.8958e-06
ACAA2	3.17367e-10	0.390628	0.465	0.239	4.94267e-06
CCDC183	3.29393e-10	0.382812	0.535	0.298	5.12997e-06
RIMS2	3.31258e-10	-0.295077	0.07	0.303	5.15901e-06
UQCR11	3.32896e-10	-0.324451	0.968	0.984	5.18452e-06
RBM38	3.33051e-10	0.381467	0.428	0.204	5.18693e-06
TBC1D31	3.35048e-10	-0.307089	0.102	0.346	5.21803e-06
FFAR2	3.42717e-10	-0.290705	0.048	0.268	5.33748e-06
SOS1	3.49051e-10	0.366589	0.567	0.317	5.43612e-06
ZNF32	3.51004e-10	-0.416543	0.647	0.814	5.46653e-06
OGDHL	3.54886e-10	-0.346666	0.321	0.594	5.52699e-06
SPTBN1	3.62949e-10	0.385862	0.872	0.709	5.65257e-06
IGLC1	3.65027e-10	0.976905	0.572	0.326	5.68493e-06
IGFBP3	3.65961e-10	0.442732	0.77	0.615	5.69948e-06
UGP2	3.66125e-10	0.393135	0.733	0.516	5.70203e-06
LUM	3.68868e-10	0.485135	0.914	0.748	5.74475e-06
IDS	3.79798e-10	0.386297	0.754	0.532	5.91497e-06
SLC35F6	3.81477e-10	-0.371828	0.428	0.695	5.94112e-06
PID1	3.85503e-10	0.377866	0.519	0.28	6.00383e-06
ADI1	3.9534e-10	-0.304098	0.973	0.986	6.15702e-06
GNB1	3.96799e-10	-0.284807	0.995	1	6.17975e-06
CACNA2D3	3.98835e-10	0.251792	0.251	0.071	6.21145e-06
C1orf21	4.00454e-10	-0.346968	0.904	0.968	6.23666e-06
RAB6C	4.02924e-10	-0.293649	0.053	0.275	6.27514e-06
SKIL	4.30601e-10	0.409089	0.775	0.603	6.70618e-06
SLC38A1	4.30731e-10	0.417904	0.701	0.468	6.70821e-06
TAOK3	4.36015e-10	-0.388538	0.717	0.888	6.7905e-06
ZEB2	4.51952e-10	0.340503	0.444	0.213	7.0387e-06
MAPK3	4.66527e-10	0.405523	0.561	0.335	7.26569e-06
PPP1R18	4.74224e-10	0.393869	0.455	0.232	7.38556e-06
HSD17B11	4.74812e-10	-0.402275	0.417	0.663	7.39473e-06
NOTCH1	4.7635e-10	0.296177	0.321	0.117	7.41867e-06
LEPROT	4.76425e-10	0.433571	0.631	0.438	7.41985e-06
ARPC1B	4.88399e-10	0.461241	0.706	0.507	7.60632e-06
USF2	4.8926e-10	-0.342204	0.898	0.977	7.61973e-06
CRELD1	4.91325e-10	-0.383993	0.642	0.83	7.65189e-06
CAP2	5.02791e-10	0.308242	0.348	0.135	7.83046e-06
TRIM3	5.16574e-10	-0.341305	0.332	0.603	8.04512e-06
OLFM4	5.18676e-10	0.539291	0.364	0.154	8.07785e-06
RAB5A	5.23151e-10	-0.3693	0.893	0.943	8.14755e-06
KLHL29	5.29688e-10	0.283192	0.289	0.096	8.24936e-06
ZFAND1	5.38572e-10	-0.377003	0.679	0.853	8.38772e-06
LSAMP	5.47706e-10	0.306346	0.337	0.128	8.52997e-06
DPYD	5.48531e-10	0.321554	0.433	0.202	8.54283e-06
CFLAR	5.52531e-10	0.423698	0.77	0.576	8.60512e-06
PRKCD	5.57573e-10	-0.375579	0.578	0.805	8.68365e-06
CHST3	5.62737e-10	0.272231	0.267	0.083	8.76406e-06
LARP4B	5.66567e-10	-0.375691	0.829	0.917	8.82371e-06
KLF6	5.68732e-10	0.392254	0.717	0.486	8.85743e-06
FGL2	5.86545e-10	0.405218	0.513	0.284	9.13485e-06
SNRPD1	5.86737e-10	-0.390728	0.679	0.851	9.13784e-06
INSYN1	5.91462e-10	0.266144	0.278	0.089	9.21143e-06
ATN1	5.91649e-10	0.376487	0.957	0.899	9.21435e-06
RGMA	5.94444e-10	0.272444	0.262	0.08	9.25787e-06
ITPK1	5.96997e-10	0.379988	0.631	0.399	9.29762e-06
SGSH	6.09882e-10	-0.38628	0.69	0.837	9.4983e-06
CYB561A3	6.13598e-10	-0.404315	0.406	0.649	9.55617e-06
CD47	6.13783e-10	0.490816	0.754	0.564	9.55906e-06
LRCH2	6.19187e-10	0.31657	0.353	0.142	9.64322e-06
GBP1	6.19582e-10	0.316638	0.299	0.106	9.64938e-06
BCL2	6.21381e-10	0.351446	0.406	0.188	9.67738e-06
MOV10	6.26501e-10	0.412833	0.631	0.411	9.75713e-06
CCAR2	6.47937e-10	0.450772	0.717	0.493	1.0091e-05
NFKBIA	6.50078e-10	0.445749	0.807	0.64	1.01243e-05
ELMO2	6.59541e-10	-0.417763	0.604	0.771	1.02717e-05
MARC1	6.68649e-10	-0.398106	0.572	0.766	1.04135e-05
BMP7	6.73996e-10	-0.349637	0.251	0.516	1.04968e-05
UBE2N	6.83192e-10	-0.407872	0.663	0.789	1.064e-05
FBXO31	6.98391e-10	0.345917	0.439	0.213	1.08767e-05
CHD6	7.05221e-10	-0.393182	0.615	0.805	1.09831e-05
PER2	7.09876e-10	0.366432	0.471	0.245	1.10556e-05
HDDC3	7.12996e-10	-0.347348	0.235	0.5	1.11042e-05
COPB2	7.29733e-10	-0.324024	0.92	0.97	1.13649e-05
PHACTR2	7.43019e-10	0.404863	0.674	0.456	1.15718e-05
EPB41L2	7.52986e-10	0.392402	0.449	0.232	1.1727e-05
FXR1	7.69157e-10	0.370694	0.856	0.651	1.19788e-05
BEND3	7.73399e-10	-0.3467	0.203	0.461	1.20449e-05
ZNF772	7.8367e-10	-0.328609	0.23	0.498	1.22049e-05
PRB3	7.92477e-10	-0.295857	0.048	0.261	1.2342e-05
MEF2A	8.14389e-10	0.390097	0.701	0.491	1.26833e-05
PGLS	8.23524e-10	-0.350506	0.818	0.915	1.28256e-05
DNAJC3	8.36351e-10	-0.350725	0.797	0.927	1.30253e-05
DOP1B	8.4829e-10	-0.400509	0.631	0.78	1.32113e-05
ZBTB3	8.48549e-10	-0.319885	0.166	0.427	1.32153e-05
STK38L	8.53776e-10	0.344865	0.604	0.356	1.32967e-05
CNDP2	8.60863e-10	-0.279127	0.984	0.995	1.34071e-05
SATB2	8.88056e-10	-0.303164	0.123	0.367	1.38306e-05
NMRAL1	9.00248e-10	-0.373978	0.807	0.899	1.40205e-05
SEL1L3	9.09066e-10	-0.391516	0.508	0.734	1.41578e-05
ZNF595	9.17998e-10	-0.320369	0.289	0.557	1.42969e-05
SBK1	9.22521e-10	-0.319916	0.128	0.372	1.43673e-05
PPP1R1B	9.38455e-10	0.433984	0.62	0.42	1.46155e-05
ELF1	9.51463e-10	0.394336	0.642	0.427	1.48181e-05
FGD5	9.65838e-10	0.381467	0.417	0.204	1.5042e-05
PLXNB2	9.7246e-10	0.342349	0.979	0.968	1.51451e-05
CDH3	9.84154e-10	0.357652	0.529	0.294	1.53272e-05
ADRB1	9.90902e-10	-0.319279	0.171	0.422	1.54323e-05
SLC26A6	1.00614e-09	-0.359709	0.267	0.523	1.56696e-05
DIXDC1	1.03371e-09	0.390916	0.444	0.222	1.60991e-05
ATP11B	1.04256e-09	-0.34227	0.813	0.915	1.62369e-05
ZKSCAN1	1.05807e-09	-0.310292	0.92	0.963	1.64784e-05
ASRGL1	1.11126e-09	0.336767	0.422	0.197	1.73067e-05
CUEDC2	1.13493e-09	0.36081	0.636	0.404	1.76754e-05
PLEKHA4	1.13794e-09	0.286207	0.283	0.096	1.77223e-05
SYT17	1.14025e-09	-0.341813	0.348	0.612	1.77582e-05
PWWP2B	1.17048e-09	-0.385126	0.364	0.606	1.82291e-05
MLEC	1.1846e-09	-0.285565	0.941	0.979	1.8449e-05
BMP1	1.1904e-09	0.319182	0.428	0.202	1.85393e-05
HIST1H4B	1.2152e-09	0.344147	0.711	0.47	1.89254e-05
FAM102A	1.22267e-09	0.370016	0.588	0.36	1.90419e-05
ZDHHC18	1.23474e-09	-0.324992	0.299	0.567	1.92299e-05
DNAH14	1.27325e-09	-0.320369	0.267	0.539	1.98295e-05
LAPTM4B	1.29758e-09	0.327838	0.503	0.271	2.02085e-05
PSMD2	1.30651e-09	0.384638	0.647	0.445	2.03476e-05
PAICS	1.30964e-09	-0.374958	0.674	0.83	2.03963e-05
NCKAP5	1.32371e-09	-0.369107	0.332	0.589	2.06155e-05
HOPX	1.33447e-09	0.331559	0.321	0.124	2.0783e-05
CHPT1	1.33503e-09	-0.351109	0.567	0.787	2.07917e-05
VDAC1	1.3389e-09	-0.337386	0.947	0.977	2.0852e-05
RIOX2	1.34937e-09	-0.382509	0.374	0.633	2.10151e-05
EPHX2	1.38142e-09	0.40213	0.856	0.688	2.15143e-05
FBXO28	1.40729e-09	-0.322189	0.396	0.667	2.19172e-05
SLC25A28	1.41018e-09	0.390494	0.652	0.429	2.19621e-05
SLC35E1	1.4122e-09	-0.354268	0.824	0.931	2.19937e-05
TRMT5	1.42344e-09	-0.286236	0.225	0.495	2.21686e-05
EBF1	1.44299e-09	0.300207	0.342	0.138	2.24731e-05
AFAP1L2	1.45329e-09	0.331053	0.364	0.156	2.26336e-05
COPZ2	1.45574e-09	0.302788	0.348	0.142	2.26717e-05
PGM3	1.46043e-09	-0.3655	0.807	0.927	2.27448e-05
PARP11	1.47182e-09	-0.297015	0.294	0.569	2.29222e-05
ATL3	1.48832e-09	0.408325	0.738	0.532	2.31792e-05
LARGE1	1.56598e-09	0.335932	0.439	0.218	2.43885e-05
SAR1B	1.58316e-09	-0.382547	0.652	0.835	2.46562e-05
SDHAF3	1.62213e-09	-0.305597	0.246	0.525	2.5263e-05
SMIM14	1.67566e-09	-0.37021	0.604	0.807	2.60967e-05
TRAC	1.67843e-09	0.335032	0.38	0.17	2.61399e-05
PIGW	1.6951e-09	-0.298084	0.176	0.436	2.63995e-05
GPBP1L1	1.71219e-09	-0.353271	0.754	0.922	2.66657e-05
TRAM1	1.71788e-09	-0.318675	0.925	0.977	2.67543e-05
WNK1	1.74916e-09	0.403943	0.941	0.865	2.72414e-05
INPP5F	1.76187e-09	0.34914	0.396	0.183	2.74393e-05
MAP2K1	1.76286e-09	-0.375326	0.695	0.851	2.74549e-05
GDF15	1.80783e-09	-0.434388	0.754	0.888	2.81552e-05
PLCH2	1.81228e-09	0.406373	0.406	0.197	2.82245e-05
IER5	1.82213e-09	0.333765	0.396	0.181	2.83778e-05
CTNNBIP1	1.85096e-09	0.371213	0.684	0.45	2.88269e-05
NYNRIN	1.85769e-09	0.260902	0.241	0.071	2.89317e-05
DHCR24	1.86223e-09	-0.317929	0.941	0.979	2.90023e-05
TIGD2	1.86359e-09	-0.328907	0.176	0.429	2.90236e-05
SLCO5A1	1.88362e-09	-0.297618	0.15	0.394	2.93355e-05
TRIM27	1.89554e-09	-0.36665	0.802	0.917	2.95211e-05
SLC25A42	1.90247e-09	-0.318132	0.235	0.493	2.9629e-05
PLEKHG5	1.92932e-09	0.303428	0.337	0.135	3.00472e-05
CCDC85B	1.94344e-09	0.382202	0.642	0.461	3.02671e-05
CSDE1	1.99245e-09	0.422924	0.872	0.752	3.10304e-05
ANXA4	2.03041e-09	0.436334	0.679	0.484	3.16215e-05
MKNK2	2.03083e-09	0.410695	0.941	0.807	3.16282e-05
SYNE4	2.03429e-09	-0.389975	0.471	0.697	3.16821e-05
UNC13B	2.04014e-09	-0.376459	0.535	0.755	3.17732e-05
DIO2	2.06074e-09	0.386628	0.487	0.264	3.20939e-05
DAAM2	2.07001e-09	0.3299	0.305	0.115	3.22383e-05
ARHGEF10L	2.11089e-09	0.370866	0.551	0.323	3.2875e-05
PPIC	2.11693e-09	0.330464	0.46	0.234	3.29691e-05
SSPO	2.13501e-09	-0.305818	0.112	0.351	3.32507e-05
OTULINL	2.14632e-09	0.34293	0.481	0.252	3.34269e-05
NARS2	2.15051e-09	-0.365667	0.283	0.521	3.34921e-05
COL4A6	2.17461e-09	0.271604	0.278	0.094	3.38673e-05
JPT2	2.21135e-09	-0.323911	0.818	0.927	3.44395e-05
PUS3	2.25672e-09	-0.301707	0.171	0.422	3.51462e-05
PTPRC	2.25751e-09	0.371732	0.471	0.25	3.51584e-05
C4orf3	2.26946e-09	0.387539	0.93	0.867	3.53446e-05
SH3GLB1	2.27489e-09	0.413431	0.668	0.477	3.54292e-05
BICDL1	2.29473e-09	-0.310233	0.166	0.413	3.57382e-05
AP1S2	2.36618e-09	-0.340953	0.316	0.571	3.68509e-05
TADA3	2.39542e-09	-0.385583	0.797	0.917	3.73063e-05
SRSF6	2.40889e-09	-0.395891	0.679	0.803	3.75161e-05
ISCU	2.42022e-09	0.382043	0.754	0.541	3.76925e-05
SPCS3	2.46091e-09	-0.344483	0.866	0.933	3.83262e-05
COX7A2	2.48824e-09	-0.314829	0.936	0.972	3.87519e-05
TMEM87B	2.51836e-09	-0.358922	0.818	0.92	3.92209e-05
ICAM3	2.56704e-09	-0.321503	0.273	0.525	3.99791e-05
MTUS2	2.61407e-09	-0.286345	0.059	0.268	4.07116e-05
NT5E	2.6365e-09	0.268021	0.305	0.112	4.10609e-05
VCAN	2.63658e-09	0.328205	0.492	0.266	4.10621e-05
ALG6	2.66559e-09	-0.311929	0.267	0.534	4.15139e-05
P4HTM	2.71931e-09	-0.379974	0.62	0.787	4.23506e-05
BRINP3	2.73091e-09	-0.299542	0.209	0.466	4.25312e-05
SLC37A1	2.79893e-09	-0.386453	0.668	0.807	4.35905e-05
YTHDF3	2.8448e-09	-0.386062	0.594	0.766	4.4305e-05
LRATD2	2.92258e-09	-0.346994	0.316	0.576	4.55163e-05
ALKBH7	2.98921e-09	-0.338937	0.765	0.888	4.6554e-05
CCDC3	3.0218e-09	0.307571	0.358	0.154	4.70615e-05
NEDD9	3.07699e-09	0.428364	0.733	0.528	4.79211e-05
RAB19	3.11665e-09	-0.291027	0.176	0.429	4.85387e-05
UBXN4	3.17124e-09	-0.340424	0.861	0.943	4.93889e-05
ZMYND8	3.21421e-09	-0.360526	0.476	0.695	5.00581e-05
VPS37B	3.26179e-09	0.435029	0.599	0.399	5.07992e-05
SLAIN2	3.2931e-09	-0.366022	0.738	0.83	5.12867e-05
C7orf25	3.3915e-09	-0.318919	0.273	0.544	5.28192e-05
PSMB10	3.39752e-09	0.360423	0.481	0.266	5.29129e-05
BBS12	3.43752e-09	-0.266207	0.064	0.275	5.3536e-05
C9orf85	3.49768e-09	-0.300766	0.278	0.541	5.44729e-05
TMEM268	3.51324e-09	-0.337229	0.465	0.704	5.47153e-05
KCNN4	3.51339e-09	0.307769	0.39	0.174	5.47175e-05
FERMT1	3.53666e-09	0.305073	0.299	0.112	5.50799e-05
B3GALNT1	3.58918e-09	-0.304693	0.214	0.472	5.58978e-05
PIM1	3.78133e-09	0.344714	0.508	0.28	5.88905e-05
ALDH1L1	3.83878e-09	-0.324679	0.294	0.548	5.97852e-05
CYP1B1	3.8403e-09	0.409525	0.84	0.7	5.98088e-05
HAAO	3.93295e-09	0.282443	0.299	0.112	6.12517e-05
WDYHV1	4.05518e-09	-0.367104	0.406	0.642	6.31553e-05
FAM189A1	4.12861e-09	-0.271845	0.064	0.275	6.4299e-05
CEACAM1	4.14811e-09	0.347288	0.385	0.181	6.46027e-05
ITGA8	4.18806e-09	0.319694	0.374	0.167	6.52248e-05
HDAC2	4.21195e-09	-0.345907	0.781	0.906	6.55969e-05
CHD9	4.28719e-09	0.392323	0.668	0.498	6.67687e-05
APBB1	4.32774e-09	0.345497	0.455	0.236	6.74002e-05
TTF1	4.34086e-09	-0.307004	0.193	0.438	6.76046e-05
FGF2	4.38597e-09	0.300517	0.326	0.131	6.8307e-05
OR51T1	4.46663e-09	-0.253849	0.021	0.204	6.95633e-05
VPS36	4.5298e-09	-0.351675	0.765	0.915	7.05471e-05
MED12L	4.54766e-09	-0.287011	0.15	0.394	7.08253e-05
ITGB3	4.60036e-09	0.290003	0.321	0.128	7.1646e-05
FAM174B	4.62127e-09	-0.410323	0.572	0.755	7.19717e-05
CHD7	4.66035e-09	-0.313118	0.262	0.518	7.25804e-05
LMBR1L	4.77553e-09	0.34405	0.572	0.351	7.4374e-05
MOGS	4.81212e-09	-0.350849	0.743	0.888	7.4944e-05
PLEKHA2	4.98593e-09	0.362466	0.428	0.22	7.76509e-05
YIPF2	5.01173e-09	-0.382665	0.535	0.736	7.80527e-05
DNAJC16	5.03755e-09	-0.306313	0.251	0.523	7.84548e-05
LAYN	5.11919e-09	0.292094	0.332	0.135	7.97262e-05
FAM43A	5.12602e-09	0.422337	0.599	0.42	7.98327e-05
PREP	5.20415e-09	-0.401108	0.487	0.706	8.10495e-05
CAPN13	5.30675e-09	-0.271845	0.064	0.273	8.26473e-05
SRSF12	5.34485e-09	-0.303744	0.123	0.356	8.32407e-05
RFLNB	5.68065e-09	0.365025	0.401	0.197	8.84704e-05
[truncated: 960 more rows]

## Sheet: mouseKidney.C3_vs_C1
rownames.i.	p_val	avg_log2FC	pct.1	pct.2	p_val_adj
Egfl6	1.43552e-125	-2.38689	0.236	0.995	2.23826e-121
Tmem207	1.61859e-125	-2.76637	0.453	1	2.52371e-121
Pla1a	4.35414e-125	-2.46608	0.393	1	6.78897e-121
Pcsk6	7.80608e-125	-2.64812	0.43	1	1.21712e-120
Cck	1.76748e-124	-3.19528	0.684	1	2.75585e-120
Slc4a4	1.96147e-124	3.02268	1	0.875	3.05832e-120
Clcnka	2.06758e-124	-2.6667	0.838	1	3.22377e-120
Ranbp3l	2.37464e-124	-2.6196	0.858	1	3.70254e-120
Ppp1r1b	3.04936e-124	-3.23864	0.946	1	4.75456e-120
Slc5a2	3.39483e-124	3.43826	1	0.868	5.29323e-120
Slc5a3	3.99974e-124	-2.65075	0.889	1	6.23639e-120
Pah	4.25559e-124	2.94121	1	0.98	6.63532e-120
Nccrp1	4.29908e-124	-4.09928	0.943	1	6.70313e-120
Cldn19	4.32819e-124	-2.72401	0.786	1	6.74852e-120
Ptger3	5.74236e-124	-2.77218	0.952	1	8.95349e-120
Plau	5.83607e-124	-2.40921	1	1	9.09961e-120
Epcam	5.92629e-124	-2.34969	1	1	9.24028e-120
Slc12a1	6.16714e-124	-3.39288	1	1	9.61581e-120
Igfbp4	7.17654e-124	2.7442	1	0.935	1.11897e-119
Cldn10	8.8546e-124	-2.06298	1	1	1.38061e-119
Cyp2d26	9.52105e-124	2.76811	1	0.625	1.48452e-119
Miox	9.95762e-124	3.27464	1	1	1.55259e-119
Slc34a1	1.18333e-123	3.37014	1	1	1.84505e-119
Cyfip2	1.62836e-123	-1.75855	1	1	2.53894e-119
Maf	1.78434e-123	2.53016	1	0.853	2.78214e-119
Twsg1	1.90342e-123	-1.97942	0.997	1	2.96781e-119
Gatm	1.90884e-123	3.58517	1	0.998	2.97626e-119
Gpx1	3.34244e-123	1.76299	1	1	5.21153e-119
Cd82	3.38067e-123	-1.90649	0.997	1	5.27115e-119
Igfbp5	3.48223e-123	-2.06754	1	1	5.42949e-119
Aldob	3.74439e-123	2.50729	1	1	5.83825e-119
Apela	4.15724e-123	-2.59599	0.86	1	6.48198e-119
Aldoc	4.99937e-123	-2.36442	0.41	1	7.79502e-119
Ugt2b38	5.67793e-123	2.67381	1	0.922	8.85302e-119
Spink1	6.16036e-123	2.23465	1	0.985	9.60523e-119
Gpx3	1.02779e-122	3.43702	1	1	1.60254e-118
Sorl1	1.06573e-122	-1.67219	1	1	1.66169e-118
Slc22a6	1.38205e-122	2.78762	1	0.988	2.15489e-118
Cd24a	1.44576e-122	-2.02134	0.994	1	2.25423e-118
Clu	1.66944e-122	3.78725	1	0.85	2.60298e-118
Pck1	1.8157e-122	2.08724	1	0.995	2.83104e-118
Rap1gap	2.22174e-122	-1.77829	0.997	1	3.46413e-118
Acsm2	2.54349e-122	2.17832	1	1	3.96581e-118
Sim2	3.86907e-122	-2.36286	0.33	0.99	6.03265e-118
Akr1a1	4.11763e-122	1.41413	1	1	6.42021e-118
Calb1	6.59135e-122	4.66423	1	0.965	1.02772e-117
Cyp4b1	7.16651e-122	2.66762	1	1	1.1174e-117
Bckdhb	7.94099e-122	-1.86071	0.969	1	1.23816e-117
Gpx6	8.0436e-122	-2.45228	0.718	1	1.25416e-117
Tspan8	1.17091e-121	-1.94116	0.912	1	1.82568e-117
Ndrg1	1.20149e-121	2.17186	1	0.955	1.87337e-117
Cdkl1	1.3405e-121	-1.61631	0.986	1	2.09011e-117
Fbp1	1.36798e-121	2.28583	1	1	2.13296e-117
Spp2	1.4756e-121	3.00698	0.997	0.71	2.30076e-117
Scin	2.82448e-121	-2.16977	0.538	0.998	4.40394e-117
Inmt	3.24649e-121	2.39691	1	0.978	5.06192e-117
Hk1	5.88553e-121	-1.56175	0.997	1	9.17672e-117
Acmsd	7.42085e-121	2.25238	0.997	0.515	1.15706e-116
Spint2	8.75905e-121	-1.22939	1	1	1.36571e-116
Paqr5	1.02731e-120	-1.71742	0.991	1	1.60179e-116
Akr1c21	1.18738e-120	2.00694	1	1	1.85136e-116
Umod	1.36286e-120	-2.05356	1	1	2.12498e-116
Pcx	1.44811e-120	2.14642	1	0.973	2.25789e-116
Hspa5	1.54939e-120	0.939927	1	1	2.41581e-116
Esrrb	1.87216e-120	-2.09245	0.718	1	2.91908e-116
Scel	2.33362e-120	-2.08164	0.148	0.975	3.63857e-116
Cyp2e1	2.47766e-120	2.5737	1	0.895	3.86317e-116
Slc22a1	2.59026e-120	2.06113	1	0.917	4.03874e-116
Ckb	2.72636e-120	-2.07162	0.866	1	4.25094e-116
Tmem72	2.90111e-120	-1.69163	0.986	1	4.52341e-116
Fmo1	3.50358e-120	2.09215	1	0.953	5.46278e-116
Slc22a8	4.11016e-120	2.88338	0.994	0.652	6.40856e-116
Alpl	4.46486e-120	2.53	0.989	0.478	6.96162e-116
Dnase1	4.57079e-120	2.51029	1	0.95	7.12678e-116
Irx1	5.74642e-120	-1.95519	0.929	1	8.95982e-116
Gas2	6.07524e-120	2.08723	1	0.983	9.47251e-116
S100g	6.94311e-120	4.91997	1	1	1.08257e-115
Cyba	8.95024e-120	1.74031	1	0.998	1.39552e-115
Pdzk1	1.23177e-119	1.93299	1	1	1.92058e-115
Dst	1.80568e-119	-1.39398	0.997	1	2.81541e-115
Tmem52b	2.20132e-119	3.45729	0.991	0.65	3.4323e-115
Glyat	3.38234e-119	2.04887	1	0.97	5.27375e-115
Tcn2	7.77654e-119	1.39448	1	1	1.21252e-114
Litaf	1.00045e-118	-1.82862	0.897	1	1.5599e-114
Kcnj15	1.19509e-118	1.89585	1	0.99	1.86339e-114
Khk	1.85742e-118	1.65677	1	1	2.89609e-114
Slc22a12	3.3638e-118	1.8123	1	1	5.24484e-114
Kl	4.26105e-118	2.5638	1	0.882	6.64383e-114
Pth1r	4.61941e-118	1.92157	1	0.975	7.20258e-114
Idh1	7.27256e-118	2.15533	1	0.815	1.13394e-113
Fth1	8.16613e-118	0.993434	1	1	1.27326e-113
Sord	9.31872e-118	1.53711	1	1	1.45298e-113
Wfdc15b	1.20824e-117	-2.06087	0.991	1	1.88389e-113
Folr1	1.60146e-117	1.5955	1	0.993	2.497e-113
Slc8a1	1.7336e-117	3.91571	1	0.718	2.70303e-113
Tnn	2.55897e-117	-2.2309	0.291	0.983	3.98995e-113
Slc12a3	4.59388e-117	4.07782	1	0.84	7.16277e-113
Ifitm1	7.01328e-117	-2.09945	0.47	0.99	1.09351e-112
Cgnl1	1.04028e-116	-1.25213	1	1	1.62201e-112
Pgam2	1.26404e-116	3.00475	0.986	0.448	1.97089e-112
Tmem86a	1.26965e-116	-2.11525	0.638	0.998	1.97964e-112
Aktip	1.83445e-116	-1.4917	0.989	1	2.86028e-112
Pax2	5.27584e-116	-1.6638	0.932	1	8.22608e-112
Spon1	6.17753e-116	-2.00812	0.578	1	9.63201e-112
Igfbp3	6.37912e-116	1.98466	1	0.97	9.94632e-112
Sfxn1	6.68313e-116	1.77465	1	0.95	1.04203e-111
Galnt11	7.05472e-116	1.53724	1	0.998	1.09997e-111
Lrp2	9.27502e-116	1.88921	1	0.963	1.44616e-111
Atp5b	1.96258e-115	-0.64755	1	1	3.06006e-111
Fxyd2	2.05943e-115	-0.873707	1	1	3.21107e-111
C130074G19Rik	3.82232e-115	1.56322	1	0.99	5.95977e-111
Slc13a3	5.0222e-115	2.26467	0.994	0.672	7.83061e-111
Dao	6.52769e-115	1.78809	1	0.925	1.0178e-110
Lgmn	6.62665e-115	1.56289	1	1	1.03323e-110
Fa2h	8.72741e-115	-2.0241	0.368	0.99	1.36078e-110
Ehf	1.07775e-114	-1.92479	0.715	1	1.68043e-110
Hist1h1c	1.26282e-114	-1.07623	1	1	1.96899e-110
Susd2	1.28933e-114	1.98751	1	0.728	2.01032e-110
Aqp1	2.15827e-114	-1.66244	1	1	3.36518e-110
Elfn1	3.26274e-114	-1.81409	0.157	0.958	5.08727e-110
Angpt2	3.51425e-114	-2.36552	0.456	0.993	5.47942e-110
Adgrg1	3.70111e-114	-1.33057	1	1	5.77076e-110
Igsf11	6.21867e-114	2.08169	0.989	0.573	9.69615e-110
Dcxr	6.40032e-114	1.66859	1	0.993	9.97938e-110
Slc16a7	6.42447e-114	-1.58259	0.974	1	1.0017e-109
Slc13a1	6.96918e-114	2.05027	1	0.75	1.08663e-109
Xylb	8.01428e-114	1.73257	1	0.96	1.24959e-109
Dab2	1.08244e-113	1.63976	1	0.995	1.68775e-109
Aldh6a1	1.30768e-113	1.08982	1	1	2.03894e-109
Gcnt1	2.94825e-113	1.58258	1	1	4.59691e-109
Eps8l2	8.72058e-113	-1.22932	1	1	1.35971e-108
Atp5j	1.14505e-112	-0.744077	1	1	1.78536e-108
Prox1	1.23488e-112	-2.02926	0.43	0.988	1.92543e-108
Keg1	1.62129e-112	1.50301	1	1	2.52791e-108
Pecr	3.86399e-112	1.67516	1	0.985	6.02474e-108
4931406C07Rik	4.03977e-112	1.5688	1	0.973	6.29881e-108
Fxyd4	4.2135e-112	-2.5981	0.875	1	6.5697e-108
Manf	5.85606e-112	1.1283	1	1	9.13077e-108
P3h2	7.07806e-112	-1.09195	0.997	1	1.10361e-107
Slc26a1	1.09375e-111	2.01722	0.983	0.48	1.70538e-107
Bag1	1.19087e-111	-0.961691	1	1	1.85681e-107
Tnfaip8	1.88743e-111	1.65987	1	0.965	2.94288e-107
Pou3f3	4.2787e-111	-1.31443	0.974	1	6.67134e-107
Pkm	8.46795e-111	-1.13469	1	1	1.32032e-106
Cgref1	1.4513e-110	1.77095	1	0.877	2.26287e-106
Fam151a	2.33533e-110	2.03527	0.963	0.325	3.64125e-106
Rab11fip3	4.51292e-110	1.71564	1	0.92	7.03654e-106
Ctsl	4.92652e-110	0.875069	1	1	7.68142e-106
Emx1	7.68386e-110	2.30542	0.954	0.3	1.19807e-105
Bicdl1	7.85531e-110	-1.71655	0.735	1	1.2248e-105
Nox4	8.59159e-110	1.93086	0.969	0.328	1.3396e-105
Pbld1	2.0455e-109	1.51873	1	0.9	3.18934e-105
Ivns1abp	3.24265e-109	-1.11454	1	1	5.05594e-105
Selenop	4.25511e-109	0.969334	1	1	6.63456e-105
Cmbl	5.93416e-109	1.81371	1	0.76	9.25254e-105
Npy	6.10099e-109	-1.83037	0.162	0.938	9.51267e-105
Slc14a2	8.06772e-109	-2.67802	0.513	0.983	1.25792e-104
Dpep1	1.29366e-108	1.7679	1	0.91	2.01708e-104
Tnc	2.11111e-108	-2.12322	0.422	0.985	3.29165e-104
Timp3	4.33809e-108	0.927453	1	1	6.76395e-104
Cyp2j5	6.26005e-108	1.48125	1	0.995	9.76068e-104
Cd81	6.52279e-108	-0.762568	1	1	1.01703e-103
Elovl7	8.36531e-108	-1.39549	0.96	1	1.30432e-103
Gpd1	9.55205e-108	1.74527	0.997	0.713	1.48936e-103
Cryl1	1.72247e-107	1.62377	1	0.92	2.68568e-103
Sod3	1.99594e-107	1.34611	1	1	3.11207e-103
Tmem8	2.65398e-107	1.36773	1	0.973	4.13809e-103
Rasgef1b	2.77155e-107	-1.86333	0.339	0.97	4.3214e-103
Folh1	3.38836e-107	1.93896	0.963	0.358	5.28314e-103
Tmem106b	3.53171e-107	-0.95851	1	1	5.50664e-103
Wwc1	3.69504e-107	-1.07246	1	1	5.76131e-103
Esam	5.84844e-107	-1.73153	0.675	0.993	9.11889e-103
Nat8f1	6.82882e-107	1.84299	0.997	0.657	1.06475e-102
Msra	7.52665e-107	1.3545	1	0.99	1.17356e-102
Plvap	1.10195e-106	-1.17049	1	1	1.71816e-102
Slc38a2	1.98558e-106	-1.48207	0.875	1	3.09591e-102
Cox5b	2.04812e-106	-0.688578	1	1	3.19342e-102
Slc25a10	3.89117e-106	1.42025	1	0.978	6.06712e-102
Akr7a5	7.20406e-106	1.23965	1	1	1.12326e-101
Ypel3	1.05869e-105	-1.00501	1	1	1.65071e-101
Mal	1.91509e-105	-1.0037	1	1	2.98601e-101
Qdpr	2.25273e-105	1.35077	1	0.99	3.51245e-101
Hnf4a	2.34959e-105	1.53461	1	0.978	3.66347e-101
Cdh16	2.39621e-105	-0.787426	1	1	3.73617e-101
Capn2	2.03301e-104	-1.29685	0.98	1	3.16986e-100
Hsp90b1	2.26414e-104	0.60041	1	1	3.53025e-100
Wnt7b	2.43747e-104	-1.74395	0.467	0.995	3.8005e-100
Pdgfra	2.78226e-104	-1.63449	0.721	1	4.33811e-100
Vdr	2.99116e-104	1.81899	0.994	0.757	4.66381e-100
Cotl1	3.84276e-104	1.70367	0.997	0.848	5.99163e-100
Fis1	4.26229e-104	-0.862161	1	1	6.64576e-100
Ndrg2	4.378e-104	-1.20379	0.994	1	6.82618e-100
Anxa2	6.38509e-104	-1.38452	0.963	1	9.95563e-100
Ndst1	7.56278e-104	-1.25687	0.977	1	1.17919e-99
Habp2	1.20319e-103	1.89523	0.98	0.565	1.87601e-99
Asl	1.72929e-103	1.6037	0.997	0.927	2.69631e-99
Idh2	3.33484e-103	-0.831779	1	1	5.19968e-99
Tkfc	3.8581e-103	1.56166	0.997	0.925	6.01555e-99
Cat	7.83949e-103	1.15098	1	1	1.22233e-98
Btg1	8.62066e-103	-1.28726	0.974	1	1.34413e-98
Lrrc66	9.3604e-103	-1.76897	0.387	0.975	1.45947e-98
Snx29	1.21412e-102	1.23241	1	0.995	1.89306e-98
Atp1b3	1.46184e-102	-1.26447	0.952	1	2.27929e-98
Lrpap1	7.71025e-102	1.07777	1	1	1.20218e-97
Slc5a12	8.93906e-102	1.89641	0.92	0.23	1.39378e-97
Cndp2	1.2361e-101	1.68781	1	0.998	1.92733e-97
Gm2a	2.27624e-101	1.2708	1	0.988	3.54912e-97
Etnk1	2.49342e-101	-1.02198	1	1	3.88774e-97
Acss1	3.18377e-101	1.77566	0.989	0.708	4.96414e-97
Guca2b	3.51828e-101	1.45231	1	0.993	5.4857e-97
Sostdc1	4.42665e-101	-1.2365	0.997	1	6.90204e-97
Hgd	4.45442e-101	1.42003	1	0.953	6.94533e-97
Abca3	4.75131e-101	1.33211	1	0.925	7.40825e-97
Errfi1	5.76566e-101	1.40657	1	0.927	8.98981e-97
Wnt5a	6.01535e-101	-1.62007	0.521	0.98	9.37913e-97
Klk1	7.66175e-101	3.55791	1	1	1.19462e-96
Slc7a9	8.12381e-101	1.74285	0.952	0.345	1.26666e-96
Pfkl	1.25489e-100	-1.43495	0.806	0.998	1.95663e-96
Ppp1r1a	2.56793e-100	-1.33983	0.994	1	4.00392e-96
Sardh	2.76084e-100	1.3122	1	0.953	4.30469e-96
Slc2a1	4.41862e-100	-1.33441	0.912	1	6.88952e-96
Dusp15	1.25494e-99	-1.60516	0.442	0.985	1.95671e-95
Tinagl1	2.52139e-99	-1.22557	0.997	1	3.93135e-95
Rida	4.17816e-99	1.03527	1	1	6.51459e-95
Hnmt	5.07535e-99	-1.46768	0.658	0.995	7.91348e-95
Slc7a8	7.34805e-99	1.84791	0.972	0.578	1.14571e-94
Wnk1	8.45041e-99	1.89032	1	0.978	1.31759e-94
Slco1a6	8.48528e-99	1.73753	0.974	0.505	1.32302e-94
Defb42	8.63234e-99	-1.52634	0.063	0.85	1.34595e-94
Spag5	1.55509e-98	-1.56349	0.103	0.873	2.42469e-94
Slc16a14	2.33474e-98	1.64823	0.903	0.195	3.64032e-94
Aldh8a1	3.30617e-98	1.3761	1	0.98	5.15498e-94
Clec2h	9.16245e-98	1.75593	0.9	0.22	1.42861e-93
Socs5	1.27604e-97	-1.4489	0.735	0.998	1.9896e-93
Enpp2	1.59316e-97	-1.02906	0.997	1	2.48405e-93
Nipsnap2	2.04974e-97	-1.0597	0.997	1	3.19595e-93
Ndufb7	2.6017e-97	-0.677095	1	1	4.05658e-93
Laptm4b	2.84252e-97	-1.14148	0.974	1	4.43206e-93
Hoxb6	7.03719e-97	-1.2874	0.909	1	1.09724e-92
Tns3	7.75593e-97	-1.01661	0.994	1	1.20931e-92
Alx1	8.01216e-97	-1.43416	0.103	0.868	1.24926e-92
Trabd2b	8.86142e-97	1.52222	0.997	0.835	1.38167e-92
Dnajc12	9.87793e-97	1.19288	1	0.99	1.54017e-92
Cideb	1.13844e-96	1.21782	1	0.99	1.77506e-92
Mettl7b	1.24772e-96	1.47715	1	0.887	1.94544e-92
Klhdc8a	2.33919e-96	-1.4364	0.692	0.998	3.64726e-92
Amn	2.68338e-96	1.55765	0.983	0.627	4.18392e-92
Ddah1	3.44419e-96	1.52615	0.991	0.777	5.37018e-92
Ces1d	3.67142e-96	1.62764	0.966	0.57	5.72448e-92
Nrep	5.71144e-96	-1.48519	0.689	0.998	8.90527e-92
Slc34a3	6.49771e-96	1.79964	0.892	0.2	1.01312e-91
Hao2	6.64723e-96	1.38179	1	0.887	1.03644e-91
Hagh	7.00623e-96	1.36387	0.994	0.845	1.09241e-91
Cpt1b	1.09091e-95	-1.51705	0.65	0.985	1.70095e-91
Cpn1	1.19045e-95	1.71039	0.929	0.32	1.85615e-91
Sept4	1.2967e-95	-1.45172	0.652	0.988	2.02182e-91
Shmt2	1.34996e-95	1.36383	0.997	0.92	2.10486e-91
Enah	2.15857e-95	-1.40176	0.823	0.998	3.36565e-91
Lrp6	2.83685e-95	-0.960291	0.997	1	4.42321e-91
Enpp6	2.99983e-95	1.73981	0.9	0.258	4.67733e-91
Acox1	3.83702e-95	1.071	1	1	5.98267e-91
Kcnk1	5.47747e-95	-1.40576	0.778	1	8.54047e-91
Cryab	6.53515e-95	-1.34137	1	1	1.01896e-90
Prom1	1.24864e-94	-1.28526	0.897	1	1.94688e-90
Tns1	1.48893e-94	-0.519998	1	1	2.32153e-90
Ttc36	2.00142e-94	1.18985	1	1	3.12061e-90
Hbb-bs	2.4768e-94	2.53059	1	0.993	3.86183e-90
F13b	3.66178e-94	1.47081	0.98	0.647	5.70945e-90
Htr1b	8.29883e-94	-1.40583	0.128	0.88	1.29395e-89
Comt	1.29312e-93	1.52361	0.98	0.767	2.01623e-89
Slc6a17	2.42301e-93	-1.53102	0.362	0.953	3.77796e-89
Aqp6	3.00858e-93	-2.09378	0.433	0.948	4.69097e-89
Cubn	3.13633e-93	1.45424	0.997	0.897	4.89016e-89
Abcg2	3.29096e-93	1.3028	0.994	0.885	5.13127e-89
Dsp	4.85643e-93	-1.40636	0.724	0.993	7.57215e-89
Slc2a2	6.65292e-93	1.57599	0.875	0.175	1.03732e-88
Cldn2	8.29412e-93	1.32465	1	0.94	1.29322e-88
Cxcl12	1.63001e-92	-1.15452	0.986	1	2.54151e-88
Slc47a1	2.02438e-92	1.50962	0.991	0.782	3.15642e-88
Apom	2.76685e-92	1.47043	0.977	0.532	4.31407e-88
Sptan1	2.96507e-92	-0.847323	1	1	4.62314e-88
Nudt4	3.52497e-92	-0.953811	1	1	5.49613e-88
Dbi	3.93787e-92	0.734725	1	1	6.13993e-88
Car3	6.32253e-92	2.17316	0.937	0.44	9.85808e-88
Id4	1.04981e-91	-1.46383	0.561	0.978	1.63687e-87
Fam43a	1.26044e-91	-1.47592	0.467	0.968	1.96528e-87
Igfbp7	1.58024e-91	-0.432327	1	1	2.46392e-87
Misp	3.40823e-91	-1.60395	0.382	0.94	5.31412e-87
Aass	4.19283e-91	1.31958	1	0.89	6.53746e-87
Hipk1	6.50511e-91	-1.0601	0.974	1	1.01428e-86
Dhcr24	1.88473e-90	1.4581	0.98	0.685	2.93867e-86
Ppp1cb	2.32448e-90	-0.85532	1	1	3.62434e-86
Nus1	3.07605e-90	0.989831	1	1	4.79618e-86
Atp5k	3.55009e-90	-0.612529	1	1	5.53531e-86
Slc4a11	4.01685e-90	-1.51513	0.242	0.932	6.26308e-86
Dgat2	4.37755e-90	1.49062	0.977	0.655	6.82547e-86
Paqr9	4.79901e-90	1.38757	0.986	0.748	7.48262e-86
Atp1a1	5.7953e-90	-0.709823	1	1	9.03603e-86
Arhgap29	6.08506e-90	-1.19325	0.852	1	9.48783e-86
Atp5e	1.21772e-89	-0.489245	1	1	1.89867e-85
Sytl2	1.36785e-89	-1.39718	0.499	0.973	2.13275e-85
Met	1.55216e-89	-0.915407	1	1	2.42013e-85
Paics	1.75198e-89	-0.769472	1	1	2.73169e-85
Ugt3a2	2.1339e-89	1.17876	1	1	3.32717e-85
Tnfrsf1a	2.20276e-89	-0.973561	0.989	1	3.43454e-85
Kcnj1	2.74221e-89	-0.961827	1	1	4.27565e-85
Msrb1	7.3265e-89	1.11681	1	0.985	1.14235e-84
Park7	7.65502e-89	0.895621	1	1	1.19357e-84
Tmem174	8.45211e-89	1.40927	0.994	0.818	1.31785e-84
Hba-a2	2.44317e-88	2.46127	0.997	0.915	3.80939e-84
Serinc3	5.05141e-88	-0.92291	1	1	7.87616e-84
Bdh1	5.12426e-88	-1.07132	0.989	1	7.98975e-84
Aldoa	9.209e-88	-0.574485	1	1	1.43587e-83
Nfe2l1	9.43342e-88	-0.921349	1	1	1.47086e-83
Erbb4	1.31725e-87	-1.434	0.336	0.935	2.05385e-83
Gm13420	1.42773e-87	-1.40298	0.365	0.938	2.22612e-83
H1f0	2.48366e-87	-0.896448	1	1	3.87252e-83
Rnf128	2.96382e-87	-0.853046	1	1	4.62119e-83
Smim24	3.52945e-87	1.45963	0.98	0.66	5.50312e-83
Trac	4.31176e-87	-1.50776	0.168	0.865	6.72289e-83
Gjb2	4.97475e-87	1.4252	0.957	0.54	7.75663e-83
Sdcbp	1.92879e-86	-0.828589	1	1	3.00737e-82
Clcnkb	2.47162e-86	1.65806	0.991	0.97	3.85375e-82
Ccdc107	5.67817e-86	0.965961	1	0.988	8.8534e-82
Ndufv2	7.7162e-86	-0.691916	1	1	1.20311e-81
Ak4	9.96051e-85	1.27423	0.994	0.935	1.55304e-80
Fgf1	1.03834e-84	-0.884406	1	1	1.61898e-80
Cela1	1.10732e-84	1.44246	0.889	0.272	1.72653e-80
Slc37a4	1.2538e-84	1.44257	0.983	0.685	1.95492e-80
S100a11	1.80678e-84	-1.01459	0.994	1	2.81712e-80
Pdzk1ip1	2.40421e-84	0.812941	1	1	3.74865e-80
Nupr1	2.96815e-84	-1.31473	0.858	1	4.62794e-80
Mturn	3.5439e-84	-1.05126	0.937	0.998	5.52565e-80
Tln2	4.28435e-84	-1.20166	0.789	0.995	6.68016e-80
Slc39a13	5.23604e-84	-1.17578	0.875	0.998	8.16404e-80
Ctnnal1	9.75999e-84	-1.2709	0.67	0.978	1.52178e-79
Aspdh	2.59543e-83	1.27562	0.983	0.725	4.04679e-79
Kng2	3.4392e-83	-0.929422	1	1	5.3624e-79
Grhpr	4.12797e-83	1.10708	0.997	0.965	6.43633e-79
Bdh2	4.13679e-83	1.11257	1	0.97	6.45008e-79
Trp53bp2	5.39178e-83	-1.00473	0.972	1	8.40687e-79
Sort1	6.4506e-83	-1.27694	0.65	0.983	1.00578e-78
Aldh2	7.33313e-83	0.756933	1	1	1.14338e-78
Smpd1	1.02162e-82	-0.892554	0.994	1	1.59291e-78
Isoc2a	1.1161e-82	1.28995	0.983	0.752	1.74022e-78
Prodh	1.40015e-82	1.28902	0.989	0.818	2.18311e-78
Acadsb	1.84924e-82	-1.04104	0.969	1	2.88334e-78
Fuca2	1.85485e-82	0.848646	1	1	2.89209e-78
Cox7a2	2.46055e-82	-0.588718	1	1	3.83649e-78
Dapk1	2.54587e-82	-1.00634	0.974	1	3.96952e-78
Arhgap5	2.95113e-82	-0.940754	0.994	1	4.6014e-78
Cdh1	2.95547e-82	-0.911491	0.997	1	4.60817e-78
Aplp2	3.04062e-82	-0.676396	1	1	4.74094e-78
Lynx1	3.87971e-82	-1.34539	0.65	0.99	6.04925e-78
Mal2	6.93108e-82	-1.31851	0.781	0.983	1.08069e-77
G6pc	1.01681e-81	1.35107	0.989	0.825	1.58541e-77
Slc6a20b	2.49682e-81	1.24695	0.989	0.8	3.89304e-77
Gstm5	2.86098e-81	1.13147	1	0.955	4.46085e-77
Slc22a28	6.16204e-81	1.34637	0.966	0.67	9.60785e-77
Cox6c	7.84095e-81	-0.595158	1	1	1.22256e-76
Lgr4	1.11849e-80	-0.812998	1	1	1.74395e-76
Creld2	1.31416e-80	1.1968	0.983	0.865	2.04904e-76
Cyb5a	1.39004e-80	0.676334	1	1	2.16735e-76
Cyp2j13	1.4639e-80	1.518	0.917	0.462	2.28251e-76
Alas1	2.27366e-80	1.06799	0.994	0.943	3.54509e-76
Lcn2	2.5617e-80	-1.35439	0.188	0.858	3.9942e-76
Arsb	2.68078e-80	1.11274	1	0.927	4.17988e-76
Sim1	2.86102e-80	-1.30712	0.598	0.968	4.4609e-76
Car12	2.99089e-80	1.50829	1	0.965	4.66339e-76
Atp1b1	3.56363e-80	-0.476186	1	1	5.55641e-76
Sap30	6.29098e-80	1.20101	1	0.88	9.80889e-76
Bnc2	7.32754e-80	1.50761	0.903	0.395	1.14251e-75
Dag1	7.75602e-80	-0.961629	0.977	1	1.20932e-75
Pdzd3	8.05449e-80	1.31642	0.963	0.57	1.25586e-75
Nbl1	1.01866e-79	-1.34621	0.59	0.978	1.5883e-75
Bicc1	1.92072e-79	-0.778583	1	1	2.99479e-75
Slc22a18	1.97669e-79	1.15838	0.997	0.912	3.08206e-75
Tgfbr3	1.98344e-79	-1.21715	0.641	0.988	3.09257e-75
Acaa1b	2.38151e-79	1.30715	0.966	0.657	3.71326e-75
Pak6	2.53686e-79	-1.28438	0.405	0.94	3.95547e-75
Pipox	3.45947e-79	1.15169	1	0.932	5.39401e-75
Neurl1b	3.50447e-79	-1.21319	0.704	0.983	5.46417e-75
Mpp1	4.51946e-79	1.21773	0.991	0.85	7.04674e-75
Cox7a2l	5.41515e-79	-0.777713	0.997	1	8.4433e-75
Lhfp	7.25517e-79	-1.14339	0.792	0.995	1.13123e-74
Rapgef5	7.52939e-79	-1.31722	0.538	0.97	1.17398e-74
St3gal6	9.70961e-79	-1.22253	0.658	0.985	1.51392e-74
Cyp2j11	1.69544e-78	1.2537	0.991	0.85	2.64353e-74
Traj12	2.80406e-78	-1.31794	0.085	0.765	4.37209e-74
Slc6a19	3.17163e-78	1.46238	0.806	0.175	4.94521e-74
Slc17a1	3.68983e-78	1.09511	1	0.98	5.75319e-74
Jdp2	3.70722e-78	-1.25581	0.51	0.963	5.78029e-74
Cd34	4.56382e-78	-1.16046	0.832	1	7.1159e-74
Thnsl2	9.79287e-78	1.14771	0.986	0.843	1.5269e-73
Sh2d4a	1.28736e-77	-1.20838	0.721	0.985	2.00726e-73
Ghitm	2.13374e-77	-0.586152	1	1	3.32693e-73
Aldh4a1	2.45164e-77	1.07236	1	0.92	3.82259e-73
Pax8	2.76307e-77	-0.951085	0.991	1	4.30818e-73
Gk	2.85439e-77	0.971464	1	0.993	4.45057e-73
Pdia3	3.01135e-77	0.651849	1	1	4.6953e-73
Pfkp	3.04203e-77	-1.13191	0.778	0.998	4.74313e-73
Oat	3.68434e-77	-0.692873	1	1	5.74462e-73
Spa17	4.28291e-77	-1.29612	0.37	0.905	6.67791e-73
Car14	4.49177e-77	1.4112	0.943	0.535	7.00357e-73
Gnas	5.1188e-77	-0.480905	1	1	7.98123e-73
Fermt2	5.20439e-77	-0.950352	0.963	1	8.11468e-73
Ntn4	1.05964e-76	-0.99126	0.954	1	1.65219e-72
Fam107a	1.20841e-76	-1.09718	0.903	1	1.88415e-72
Nrbp2	1.64211e-76	-1.11077	0.821	0.995	2.56038e-72
Tinag	2.31153e-76	1.16998	0.986	0.818	3.60414e-72
Cox7b	2.42213e-76	-0.724601	1	1	3.77659e-72
Hoga1	3.86535e-76	1.18219	0.989	0.843	6.02685e-72
Mprip	3.89727e-76	-0.826235	0.994	1	6.07662e-72
Rab11fip1	4.23395e-76	-1.21635	0.67	0.98	6.60157e-72
Gabrb3	6.33377e-76	1.47042	0.795	0.172	9.87562e-72
Ubc	6.88483e-76	-0.45862	1	1	1.07348e-71
L1cam	7.54013e-76	-1.1927	0.755	0.995	1.17566e-71
Slc5a10	1.03614e-75	1.40456	1	0.91	1.61555e-71
Pcolce	1.18141e-75	-0.753605	1	1	1.84205e-71
Pim3	1.39525e-75	1.00253	0.991	0.955	2.17548e-71
Slc7a7	2.24338e-75	1.48976	0.915	0.537	3.49787e-71
Slc14a1	2.83717e-75	-1.46638	0.154	0.8	4.42372e-71
Lratd1	3.10339e-75	-1.23317	0.285	0.897	4.8388e-71
Calml4	3.81623e-75	1.01305	1	0.993	5.95027e-71
Eef1a1	4.06065e-75	-0.361587	1	1	6.33137e-71
Ggt1	4.25946e-75	1.0558	1	1	6.64134e-71
Pdcd4	4.32193e-75	-0.923076	0.969	1	6.73875e-71
Aqp11	4.38273e-75	1.21878	0.949	0.583	6.83355e-71
Ephx2	7.54232e-75	1.0879	1	0.94	1.176e-70
Serpinf2	8.40443e-75	1.14207	1	0.943	1.31042e-70
Chrna4	1.3674e-74	1.38327	0.786	0.172	2.13206e-70
Pde1a	1.40411e-74	-1.04827	0.84	1	2.18929e-70
Npl	1.65243e-74	1.44601	0.812	0.212	2.57647e-70
Adra2b	1.72488e-74	1.24397	0.949	0.603	2.68943e-70
Plet1	2.18274e-74	-1.18676	0.872	1	3.40332e-70
Slc16a2	2.63303e-74	1.27357	0.932	0.502	4.10542e-70
Atp5l	2.71348e-74	-0.662102	1	1	4.23085e-70
Ppargc1a	3.0401e-74	-0.978689	0.969	1	4.74013e-70
Slc26a4	4.38458e-74	2.54167	0.798	0.22	6.83644e-70
Ndufb10	4.43625e-74	-0.441977	1	1	6.917e-70
Clic5	6.37583e-74	1.19659	0.977	0.77	9.94119e-70
ccdc198	8.10644e-74	-0.80289	0.997	1	1.26396e-69
Slc18a1	8.88431e-74	1.2287	0.969	0.723	1.38524e-69
Prkcq	8.95844e-74	-1.22292	0.239	0.85	1.3968e-69
Trpv5	1.04064e-73	1.81462	0.712	0.088	1.62256e-69
Slc25a15	1.04346e-73	1.232	0.969	0.738	1.62697e-69
Kif1c	1.18871e-73	-0.660732	1	1	1.85343e-69
Pcbp2	1.34294e-73	-0.513094	1	1	2.09391e-69
Slc3a2	1.72316e-73	1.20119	0.98	0.9	2.68675e-69
Sdhc	1.84245e-73	0.717532	1	1	2.87274e-69
Hs6st1	3.61742e-73	-0.89459	0.954	1	5.64028e-69
Atp2a3	3.8863e-73	-1.259	0.481	0.955	6.05952e-69
Ednrb	6.02978e-73	-1.22891	0.556	0.97	9.40163e-69
Slc4a9	6.45503e-73	2.29695	0.88	0.402	1.00647e-68
Capg	1.16599e-72	-1.19199	0.43	0.938	1.81802e-68
Ppp2r3a	1.79788e-72	-1.02384	0.869	1	2.80326e-68
Mpnd	1.90149e-72	-1.00152	0.877	1	2.9648e-68
Ush1c	2.32208e-72	1.10851	0.974	0.84	3.62059e-68
Gnb1	3.01803e-72	-0.662373	1	1	4.70571e-68
St14	5.13133e-72	-1.15255	0.704	0.983	8.00077e-68
Bcam	1.22261e-71	-0.885601	0.963	1	1.9063e-67
Map2	1.42619e-71	-1.16984	0.328	0.897	2.22371e-67
Lipa	1.5739e-71	1.21192	0.966	0.698	2.45403e-67
Itgb1	1.76742e-71	-0.859597	0.983	1	2.75576e-67
Prodh2	1.80899e-71	1.3047	0.775	0.17	2.82058e-67
Aqp2	1.89125e-71	-1.51758	0.963	0.998	2.94883e-67
Cdkn2b	2.6949e-71	-1.19641	0.202	0.838	4.20189e-67
Tnfrsf21	2.78245e-71	1.08891	0.983	0.877	4.3384e-67
Prnp	4.2694e-71	1.04826	0.989	0.892	6.65685e-67
Tspan3	5.69658e-71	-0.639953	1	1	8.88211e-67
Sptbn1	6.16765e-71	-0.486127	1	1	9.6166e-67
Nat8	6.77362e-71	1.3083	0.989	0.84	1.05614e-66
Bsg	8.1853e-71	-0.390513	1	1	1.27625e-66
Herpud1	1.1963e-70	0.830171	1	0.998	1.86527e-66
Hykk	1.22861e-70	1.03807	0.994	0.915	1.91564e-66
Fah	1.45667e-70	0.841347	1	1	2.27124e-66
Msantd3	1.70045e-70	-1.15013	0.251	0.855	2.65133e-66
Epb41l3	2.04299e-70	1.34182	0.812	0.228	3.18543e-66
Haao	2.42839e-70	1.14399	0.983	0.733	3.78635e-66
Cldn15	2.67131e-70	-1.26921	0.276	0.845	4.16511e-66
Pgpep1	3.00567e-70	0.88326	1	0.98	4.68645e-66
Sypl2	3.25913e-70	1.19796	0.943	0.58	5.08164e-66
Lamp2	3.77826e-70	0.581901	1	1	5.89106e-66
Bcat1	3.92256e-70	-1.20922	0.444	0.932	6.11606e-66
Ppfibp1	4.31605e-70	-0.987124	0.897	1	6.72959e-66
Mt2	4.65197e-70	1.50437	0.952	0.703	7.25335e-66
Ltbp1	5.9862e-70	-1.22324	0.43	0.915	9.33368e-66
B4galt5	6.22415e-70	1.10415	0.994	0.94	9.70469e-66
Erich4	8.1593e-70	1.2217	0.92	0.512	1.2722e-65
Slc3a1	1.29583e-69	0.977497	1	0.983	2.02046e-65
Mgat4a	1.60284e-69	-1.17309	0.464	0.927	2.49915e-65
Tesc	2.08897e-69	-1.03688	0.866	0.998	3.25712e-65
Tacc1	3.81855e-69	-0.816964	0.986	1	5.95388e-65
Pla2g7	4.10535e-69	-1.20753	0.242	0.838	6.40106e-65
Ifitm3	6.76243e-69	-0.945149	0.96	1	1.0544e-64
Ces1f	7.56798e-69	1.13902	1	0.985	1.18e-64
Tmem64	9.40242e-69	1.00391	0.989	0.94	1.46603e-64
Vezf1	1.00851e-68	-0.954608	0.934	1	1.57246e-64
Ifi44	1.07179e-68	-1.15535	0.507	0.925	1.67113e-64
Vil1	1.1907e-68	1.09314	0.989	0.8	1.85654e-64
Ndufs2	1.2313e-68	-0.526864	1	1	1.91984e-64
Ifi27	1.82636e-68	-1.01304	0.786	0.995	2.84767e-64
Adgrf5	2.59306e-68	-1.05813	0.963	1	4.04311e-64
Hebp1	2.69713e-68	1.14484	0.932	0.525	4.20537e-64
Mfsd4a	3.4915e-68	-1.11099	0.741	0.985	5.44395e-64
Klhl3	3.83716e-68	1.61843	0.912	0.51	5.98291e-64
Mbnl2	6.36783e-68	-0.860137	0.969	1	9.92872e-64
Man1a	7.87635e-68	0.980176	0.997	0.915	1.22808e-63
Ank3	8.67657e-68	-0.66058	1	1	1.35285e-63
Pyroxd2	8.82038e-68	1.26378	0.88	0.398	1.37527e-63
Gucy2g	1.17432e-67	-1.08082	0.077	0.703	1.831e-63
Aldh7a1	1.32762e-67	0.983648	1	0.963	2.07002e-63
Chd3	1.41958e-67	0.826485	1	0.995	2.21341e-63
Adgrl4	1.91396e-67	-1.01886	0.806	0.993	2.98425e-63
Rgl1	2.0589e-67	0.837177	1	0.998	3.21023e-63
Tmem204	2.29772e-67	-1.0472	0.758	0.99	3.5826e-63
Kctd12	2.40053e-67	-0.981396	0.855	0.988	3.74291e-63
Acsm1	2.78375e-67	1.21868	0.94	0.627	4.34042e-63
Lrba	3.1554e-67	-0.796078	0.994	1	4.9199e-63
Kif12	4.41096e-67	0.987467	0.994	0.927	6.87756e-63
Fam189a2	4.68462e-67	-1.19872	0.405	0.902	7.30426e-63
Aco1	5.06501e-67	0.876415	0.997	0.965	7.89736e-63
Sumo2	8.26951e-67	-0.778353	0.994	1	1.28938e-62
Fhl1	8.39053e-67	1.12713	0.974	0.713	1.30825e-62
Atp5a1	1.41413e-66	-0.356992	1	1	2.20491e-62
Aldh9a1	1.58283e-66	0.962862	0.997	0.95	2.46795e-62
Ccni	2.52078e-66	-0.857391	0.972	1	3.9304e-62
Gal3st1	3.31477e-66	-1.0594	0.718	0.983	5.16838e-62
Smagp	4.63621e-66	-0.914779	0.909	0.998	7.22878e-62
Eng	5.41729e-66	-0.732046	0.997	1	8.44663e-62
Aqp4	5.74357e-66	-1.4233	0.308	0.853	8.95537e-62
Renbp	6.76235e-66	1.14231	0.937	0.603	1.05439e-61
Tmc4	6.85386e-66	-1.03015	0.735	0.993	1.06865e-61
Ahnak	9.62523e-66	-0.853889	0.983	1	1.50077e-61
Marc2	1.02157e-65	0.756824	1	0.998	1.59283e-61
Cacnb4	1.08414e-65	-1.04369	0.308	0.868	1.6904e-61
Mfsd4b5	1.18731e-65	1.17542	0.926	0.59	1.85125e-61
Bst1	1.46638e-65	-1.13643	0.074	0.688	2.28638e-61
Dipk2a	2.17225e-65	-1.11166	0.516	0.938	3.38696e-61
Bmp6	3.14712e-65	1.20812	0.858	0.35	4.90698e-61
Arrdc1	3.9479e-65	-1.12345	0.493	0.932	6.15557e-61
Sgpp2	4.55065e-65	-1.07713	0.604	0.955	7.09537e-61
Sdc4	4.83479e-65	-0.506081	1	1	7.53841e-61
Dcaf11	5.23234e-65	-0.677258	1	1	8.15826e-61
Por	5.75746e-65	0.789732	1	0.993	8.97703e-61
Ppp2r5a	6.35867e-65	-0.877304	0.957	1	9.91444e-61
Cox7a1	8.7654e-65	-0.876497	0.957	0.998	1.3667e-60
Osbpl1a	8.90556e-65	-0.899114	0.934	0.998	1.38855e-60
Myh10	1.02874e-64	-1.04022	0.806	0.988	1.60401e-60
Pter	1.0879e-64	0.964928	1	0.958	1.69625e-60
Afmid	1.20862e-64	1.05441	0.786	0.202	1.88448e-60
Cda	1.28473e-64	1.06218	0.943	0.63	2.00315e-60
Rerg	1.54518e-64	-1.11121	0.325	0.865	2.40924e-60
Tmem30b	1.99481e-64	-1.02103	0.821	0.985	3.1103e-60
Slc17a3	2.13026e-64	1.00072	1	0.995	3.3215e-60
Fmo2	2.34567e-64	0.986066	0.997	0.963	3.65738e-60
Ces1e	2.9221e-64	1.21188	0.801	0.25	4.55613e-60
Chpt1	3.30441e-64	0.697323	1	1	5.15223e-60
Pla2g4a	4.40279e-64	-1.0984	0.293	0.848	6.86483e-60
Hnrnph3	5.08926e-64	-0.845604	0.954	1	7.93517e-60
Cfb	6.26746e-64	1.12019	0.946	0.657	9.77222e-60
Ildr1	7.29911e-64	-1.0062	0.786	0.988	1.13808e-59
Xpnpep1	1.25557e-63	0.824895	0.997	0.993	1.95769e-59
Mfsd1	1.35608e-63	0.78292	1	0.993	2.11441e-59
Hadh	1.51037e-63	0.77306	1	0.99	2.35497e-59
Trim63	2.01885e-63	1.11698	0.715	0.125	3.14779e-59
Sult1d1	2.26302e-63	0.622145	1	1	3.5285e-59
Lamb1	2.52773e-63	-0.804483	0.994	1	3.94124e-59
Bid	2.92017e-63	1.09651	0.929	0.615	4.55313e-59
Fut9	5.48694e-63	0.987426	0.989	0.873	8.55523e-59
Ephx1	7.10163e-63	-0.882328	0.926	0.995	1.10729e-58
Slc6a8	1.06627e-62	1.0341	0.986	0.855	1.66252e-58
Dleu7	1.23403e-62	1.0647	0.721	0.145	1.9241e-58
Phyhd1	1.61476e-62	1.05897	0.943	0.623	2.51774e-58
Bphl	2.24272e-62	0.832853	1	0.985	3.49685e-58
Pvalb	2.27212e-62	2.48509	0.726	0.185	3.54269e-58
Rasgrp1	3.89998e-62	-1.06014	0.157	0.74	6.08085e-58
Efemp1	5.70268e-62	-1.03754	0.641	0.968	8.89161e-58
Rasl11b	7.64862e-62	-1.13134	0.556	0.948	1.19257e-57
Hlf	8.47633e-62	1.12509	0.869	0.41	1.32163e-57
B4galt6	1.07556e-61	-1.06735	0.524	0.93	1.67701e-57
Phb	1.11698e-61	-0.807967	0.972	1	1.74159e-57
Ppl	1.35726e-61	-1.11201	0.236	0.81	2.11625e-57
Tex2	1.44238e-61	0.930088	0.994	0.91	2.24896e-57
Thbs1	1.4991e-61	-0.871023	0.989	1	2.3374e-57
Grem2	2.28094e-61	-1.07865	0.177	0.767	3.55644e-57
Dock1	2.4059e-61	-0.787266	0.977	1	3.75128e-57
Tmem106a	2.90804e-61	1.12951	0.909	0.575	4.53421e-57
Lypd2	2.91747e-61	-1.26706	0.268	0.805	4.54891e-57
Col14a1	3.3719e-61	1.25285	0.872	0.442	5.25746e-57
Fst	4.24289e-61	-1.49092	0.234	0.785	6.61551e-57
Slc51a	4.93543e-61	1.14177	0.741	0.19	7.69533e-57
Amotl2	5.01585e-61	-0.805325	0.991	1	7.82072e-57
Adcy1	5.91903e-61	-1.02956	0.177	0.77	9.22895e-57
Myo15b	7.81977e-61	1.08642	0.929	0.623	1.21926e-56
Atp2c1	8.68371e-61	-0.831906	0.932	0.998	1.35396e-56
Slc4a2	1.38381e-60	-0.749779	0.98	1	2.15763e-56
Stard10	1.45199e-60	0.629115	1	1	2.26394e-56
Lpin2	1.60361e-60	-0.984657	0.758	0.978	2.50035e-56
Hspd1	1.7728e-60	0.623921	1	1	2.76415e-56
A1cf	2.54704e-60	1.02273	0.929	0.645	3.97134e-56
Ermp1	2.68147e-60	-0.835982	0.926	1	4.18094e-56
P2ry2	2.86698e-60	-0.940963	0.123	0.703	4.47019e-56
F2rl1	3.73512e-60	-1.05848	0.319	0.838	5.8238e-56
Sri	4.64964e-60	-0.636746	1	1	7.24972e-56
Tmem123	5.39711e-60	-0.831795	0.929	1	8.41517e-56
Ildr2	6.60826e-60	1.10006	0.803	0.278	1.03036e-55
Ctsz	7.56415e-60	0.871325	0.994	0.953	1.1794e-55
Dcun1d1	8.76029e-60	-0.927808	0.866	0.988	1.3659e-55
Sgms2	1.37757e-59	1.28573	0.94	0.762	2.1479e-55
Tbc1d1	2.39987e-59	1.01881	0.949	0.682	3.74188e-55
Slc22a2	2.47182e-59	1.00965	1	0.973	3.85406e-55
Tango2	2.6309e-59	0.888308	0.989	0.92	4.1021e-55
Man2b1	3.17721e-59	0.888248	0.983	0.882	4.95391e-55
Ifit3	3.37539e-59	-1.13705	0.282	0.818	5.2629e-55
Scn4b	3.7138e-59	1.31567	0.818	0.365	5.79056e-55
Sephs2	3.91417e-59	0.852836	0.997	0.94	6.10298e-55
Piezo1	4.42104e-59	-1.0223	0.695	0.975	6.89329e-55
Fggy	6.63827e-59	1.04816	0.917	0.6	1.03504e-54
Scpep1	8.84004e-59	0.951547	0.991	0.905	1.37834e-54
Dock8	8.9087e-59	-0.8988	0.889	1	1.38904e-54
Agxt2	1.39508e-58	1.10172	0.812	0.318	2.17521e-54
Nipsnap1	1.40284e-58	0.982587	0.963	0.767	2.18731e-54
Cadm4	1.61216e-58	-0.881507	0.852	0.99	2.51368e-54
Tnfaip2	2.14462e-58	-0.854348	0.895	0.995	3.34389e-54
C1galt1	2.62139e-58	-0.784169	0.957	0.995	4.08727e-54
Gstm2	4.8788e-58	-1.00274	0.823	0.983	7.60703e-54
Me1	5.49889e-58	0.929388	0.997	0.943	8.57387e-54
Tbpl2	5.97304e-58	-1.0014	0.043	0.6	9.31316e-54
Epn1	8.68014e-58	0.692639	1	0.99	1.35341e-53
Kank3	9.65121e-58	-1.03338	0.692	0.968	1.50482e-53
Shroom3	9.82212e-58	-0.830717	0.917	1	1.53147e-53
Abca4	1.06263e-57	-0.922854	0.083	0.645	1.65686e-53
Lepr	1.12496e-57	-1.05094	0.202	0.75	1.75403e-53
Ascc1	1.23252e-57	0.882235	0.983	0.88	1.92175e-53
Ccdc117	1.33709e-57	-0.925291	0.843	0.998	2.08479e-53
Kcnn2	1.5932e-57	-1.03629	0.188	0.735	2.48411e-53
Rbms1	1.60485e-57	-0.819676	0.92	0.998	2.50228e-53
Arrdc3	1.71306e-57	-0.855158	0.969	1	2.671e-53
Nmrk1	1.72454e-57	0.95218	0.977	0.815	2.6889e-53
Lamp1	1.93069e-57	0.451079	1	1	3.01034e-53
Sptbn2	1.9656e-57	-0.991845	0.855	0.99	3.06476e-53
Ccs	4.03259e-57	0.924691	0.972	0.82	6.28761e-53
Lactb2	4.75014e-57	1.00549	0.949	0.708	7.40643e-53
Pgm5	6.0936e-57	-1.0526	0.222	0.775	9.50115e-53
Emcn	6.85696e-57	-0.831478	0.937	0.998	1.06914e-52
Slc26a7	7.66182e-57	-1.1423	0.088	0.647	1.19463e-52
Hint1	1.03739e-56	1.08415	0.929	0.645	1.6175e-52
Rph3a	1.04608e-56	-0.911776	0.066	0.623	1.63105e-52
D630023F18Rik	1.15886e-56	0.976506	0.632	0.095	1.8069e-52
Nat8f5	1.20303e-56	1.019	0.652	0.108	1.87576e-52
Eif3f	1.22446e-56	-0.54889	1	1	1.90918e-52
Sema5a	1.27369e-56	-0.9855	0.701	0.953	1.98594e-52
Pkp4	1.32654e-56	-0.660244	0.994	1	2.06834e-52
Wwc2	1.34428e-56	-0.698364	0.989	0.998	2.096e-52
Grhl2	1.5026e-56	-1.01949	0.556	0.932	2.34286e-52
Slc2a13	1.89637e-56	-0.961589	0.091	0.645	2.95682e-52
Wasf3	2.03234e-56	-0.971224	0.182	0.738	3.16882e-52
Ndufs8	2.10925e-56	-0.446867	1	1	3.28875e-52
Ddx6	2.46335e-56	-0.569244	1	1	3.84086e-52
Frmd4a	2.55342e-56	-1.00545	0.473	0.91	3.98129e-52
Slc45a3	2.76892e-56	-1.02826	0.564	0.925	4.3173e-52
C1qtnf12	3.64843e-56	1.00533	0.929	0.645	5.68863e-52
Tril	4.18382e-56	-1.03967	0.581	0.925	6.52342e-52
Gldc	4.22825e-56	1.0358	0.638	0.105	6.59269e-52
Scamp1	7.93325e-56	-0.787862	0.923	0.993	1.23695e-51
Acat2	9.70247e-56	1.01419	0.932	0.662	1.51281e-51
Hgsnat	1.02734e-55	-0.868143	0.781	0.988	1.60182e-51
Kyat3	1.14493e-55	-0.915251	0.775	0.973	1.78517e-51
Btc	1.36952e-55	-1.16616	0.302	0.79	2.13536e-51
Csde1	2.16363e-55	-0.475285	1	1	3.37353e-51
Bckdha	2.48149e-55	0.65955	1	1	3.86914e-51
Bpnt1	3.37638e-55	-0.517902	1	1	5.26445e-51
Nipal3	3.63181e-55	-0.799814	0.923	0.998	5.66272e-51
Myo6	3.76737e-55	-0.588966	1	1	5.87409e-51
Lpar3	6.32157e-55	0.980768	0.684	0.148	9.85659e-51
Isyna1	8.1228e-55	-0.856613	0.886	0.995	1.26651e-50
Dnm2	8.16443e-55	-0.650447	0.997	1	1.273e-50
Rdh16	9.75501e-55	0.979388	0.937	0.672	1.521e-50
Lmbrd1	1.08147e-54	-0.632352	0.994	1	1.68622e-50
Amacr	1.08863e-54	0.810722	1	0.993	1.69739e-50
Capn1	1.20957e-54	-0.880492	0.909	0.995	1.88596e-50
Car15	1.32751e-54	1.65994	0.957	0.838	2.06985e-50
Rbpms2	1.46087e-54	0.933706	0.943	0.703	2.27779e-50
Tcf21	1.7887e-54	-0.99725	0.553	0.932	2.78895e-50
Frem1	2.09133e-54	-0.963952	0.242	0.772	3.26081e-50
Il34	2.13703e-54	-1.01148	0.311	0.825	3.33206e-50
Slc27a2	2.14487e-54	0.832262	1	1	3.34428e-50
Dusp1	2.89731e-54	-1.0105	0.59	0.917	4.51749e-50
Cd47	3.05446e-54	-0.633263	1	1	4.76251e-50
Baiap2	3.22735e-54	0.94904	0.937	0.693	5.03209e-50
Mxra8	3.70239e-54	-0.960614	0.655	0.965	5.77277e-50
Hif1a	3.71559e-54	-0.766634	0.954	1	5.79334e-50
Ccng2	4.19187e-54	-0.912618	0.749	0.975	6.53597e-50
Anks1	4.70482e-54	-0.979846	0.684	0.955	7.33575e-50
Xiap	5.38856e-54	-0.813295	0.883	0.993	8.40184e-50
Scrn2	5.80161e-54	0.953374	0.957	0.755	9.04587e-50
Smim1	6.22898e-54	0.861212	0.98	0.902	9.71223e-50
Calm1	1.00248e-53	-0.539914	1	1	1.56307e-49
Negr1	1.06495e-53	-0.928468	0.199	0.743	1.66046e-49
Glb1	1.26828e-53	0.771789	0.997	0.953	1.97751e-49
Fmnl3	1.31262e-53	-0.979056	0.493	0.9	2.04663e-49
Sdf2l1	1.72565e-53	1.03075	0.88	0.517	2.69064e-49
Elf3	1.84048e-53	-0.897367	0.744	0.975	2.86967e-49
Txnip	2.37736e-53	-0.602132	1	1	3.70678e-49
Ctnna1	2.52137e-53	-0.476394	1	1	3.93132e-49
Enpp1	3.03738e-53	-0.996797	0.584	0.93	4.73589e-49
Tsc22d4	3.25818e-53	-0.720416	0.983	1	5.08015e-49
Ndufb9	3.44069e-53	-0.530378	1	1	5.36473e-49
Shmt1	5.12749e-53	-0.808721	0.9	0.998	7.99479e-49
Oxgr1	6.07586e-53	1.21373	0.635	0.125	9.47348e-49
Mboat2	6.15556e-53	-0.916267	0.439	0.887	9.59776e-49
Pygl	6.65841e-53	-0.970056	0.521	0.92	1.03818e-48
Sfrp1	6.74997e-53	1.46945	0.972	0.948	1.05246e-48
Ptprj	7.77841e-53	-0.71265	0.98	1	1.21281e-48
Trak2	8.6865e-53	-0.66723	0.994	1	1.3544e-48
Tmtc4	1.27886e-52	-0.976708	0.399	0.848	1.994e-48
Atp6v1b2	1.29409e-52	0.802002	0.997	0.912	2.01775e-48
Tnfsf10	1.45808e-52	-0.919201	0.521	0.897	2.27343e-48
Usp53	1.50806e-52	-0.971128	0.362	0.838	2.35137e-48
Ccn2	2.04777e-52	1.22684	0.937	0.733	3.19288e-48
Apcdd1	2.40225e-52	-0.840398	0.117	0.657	3.74558e-48
Psme4	2.68453e-52	0.748807	0.997	0.907	4.18572e-48
Sall3	2.96902e-52	1.0584	0.57	0.07	4.62929e-48
Vav3	3.12971e-52	-0.995896	0.541	0.9	4.87985e-48
Decr1	3.31856e-52	0.620625	1	1	5.17429e-48
Ptpn13	4.1765e-52	-0.880803	0.789	0.963	6.512e-48
Ptms	4.50248e-52	0.319164	1	1	7.02027e-48
Cd59a	4.97549e-52	-0.936616	0.624	0.965	7.75779e-48
Atp6v1d	5.27154e-52	-0.548185	0.997	1	8.21938e-48
Perm1	5.33637e-52	-1.02234	0.271	0.772	8.32047e-48
Epas1	5.43984e-52	0.848475	1	0.973	8.4818e-48
Hsd3b2	6.14519e-52	0.923667	0.687	0.168	9.58159e-48
Slc22a23	6.47272e-52	0.98618	0.949	0.743	1.00923e-47
Vps37d	1.02598e-51	-0.979808	0.333	0.825	1.59971e-47
Lpcat3	1.18118e-51	-0.79146	0.92	0.993	1.8417e-47
Ldhd	1.23732e-51	0.7186	1	1	1.92923e-47
Apeh	1.37964e-51	0.786304	0.991	0.943	2.15113e-47
Cyp7b1	1.39845e-51	-1.26222	0.929	0.993	2.18046e-47
Cfh	1.76284e-51	-0.689067	1	1	2.74861e-47
Espn	1.77023e-51	1.03338	0.829	0.375	2.76014e-47
Cpm	2.01563e-51	-0.933176	0.672	0.953	3.14278e-47
Slc9a3	2.18339e-51	-0.884045	0.783	0.98	3.40434e-47
Slc44a1	2.30858e-51	-0.882432	0.783	0.968	3.59954e-47
Arhgef10l	2.51543e-51	0.965682	0.92	0.593	3.92206e-47
Irx2	2.82366e-51	-0.875601	0.142	0.672	4.40266e-47
Smpdl3a	2.85563e-51	0.559067	1	1	4.4525e-47
0610040J01Rik	4.16064e-51	-0.874599	0.741	0.975	6.48727e-47
Klhdc2	4.60477e-51	-0.733016	0.96	0.998	7.17976e-47
Anxa5	5.99015e-51	-0.676997	0.997	1	9.33984e-47
Hhatl	6.18316e-51	0.890848	0.51	0.032	9.64078e-47
Spr	6.60808e-51	0.669835	1	0.985	1.03033e-46
Plod2	7.91375e-51	-0.916308	0.53	0.922	1.23391e-46
Zfp652	8.66922e-51	-0.901983	0.672	0.953	1.35171e-46
Dok2	8.79765e-51	-0.878096	0.123	0.652	1.37173e-46
Lifr	1.3121e-50	-0.725794	0.974	0.998	2.04583e-46
Slc1a1	1.5265e-50	0.930182	0.977	0.873	2.38011e-46
Aadac	1.71683e-50	1.03522	0.815	0.38	2.67688e-46
Ces2c	2.08563e-50	1.00529	0.92	0.642	3.25191e-46
Ccser2	2.09944e-50	0.735626	1	0.973	3.27345e-46
Slc39a8	2.4233e-50	-1.00901	0.387	0.838	3.77841e-46
Rhof	2.89964e-50	-0.834385	0.142	0.67	4.52111e-46
Echdc2	2.91394e-50	0.785674	0.994	0.935	4.54341e-46
Phf10	4.60421e-50	-0.863651	0.724	0.955	7.17888e-46
Celsr2	5.01714e-50	-0.734099	0.915	0.993	7.82272e-46
Stap2	7.95336e-50	-0.922903	0.282	0.76	1.24009e-45
Apbb2	9.13845e-50	-0.77514	0.926	1	1.42487e-45
Rgs9	1.05539e-49	-0.837201	0.103	0.62	1.64556e-45
P2rx5	1.37375e-49	-0.902046	0.259	0.757	2.14195e-45
Slc19a1	1.98479e-49	0.850076	0.957	0.713	3.09468e-45
Pfn2	2.05105e-49	-0.796775	0.906	0.99	3.19799e-45
Cpd	2.10287e-49	-0.739513	0.937	0.998	3.2788e-45
Atp5o	2.37931e-49	-0.660649	0.986	1	3.70981e-45
Atp4a	2.67182e-49	1.09472	0.764	0.292	4.16591e-45
Acss2	3.18621e-49	0.772682	1	0.97	4.96794e-45
Fcho2	3.57741e-49	-0.709393	0.929	0.995	5.57789e-45
Prelid2	3.58488e-49	-0.880333	0.225	0.738	5.58954e-45
Rhod	3.90225e-49	-0.878546	0.707	0.945	6.08438e-45
Dbndd2	3.94513e-49	-0.95485	0.521	0.9	6.15125e-45
Ptger1	4.0398e-49	-1.11819	0.305	0.765	6.29885e-45
Bcat2	4.24745e-49	-0.696521	0.989	1	6.62262e-45
Nphs2	4.25192e-49	1.51149	0.741	0.31	6.6296e-45
Fads6	6.1639e-49	-0.928417	0.427	0.882	9.61075e-45
Foxc1	7.04538e-49	-0.930322	0.231	0.735	1.09852e-44
Rab5c	1.3763e-48	0.599578	1	1	2.14592e-44
Map3k1	1.43065e-48	-0.741905	0.943	1	2.23068e-44
Enpep	1.43521e-48	0.794993	0.974	0.875	2.23778e-44
Sema6d	1.48145e-48	-0.873947	0.385	0.84	2.30988e-44
Kcne1	1.78354e-48	1.20695	0.541	0.068	2.7809e-44
Castor2	2.07329e-48	0.92978	0.934	0.685	3.23268e-44
Tmsb4x	2.09297e-48	-0.516707	1	1	3.26336e-44
Abhd6	2.25227e-48	-0.897088	0.65	0.922	3.51175e-44
Myof	2.60946e-48	-0.903813	0.61	0.925	4.06867e-44
Tmem45a	2.78353e-48	-0.868931	0.199	0.723	4.34008e-44
Ifit2	2.89066e-48	-0.986045	0.293	0.77	4.50711e-44
Mgat3	3.51554e-48	0.987054	0.843	0.492	5.48142e-44
Timd2	4.97908e-48	0.9968	0.852	0.47	7.76338e-44
Srpx2	5.43498e-48	-0.857907	0.191	0.695	8.47422e-44
Slc9a3r2	5.6117e-48	-0.660859	0.986	1	8.74976e-44
Suclg2	6.2891e-48	0.624701	1	0.998	9.80597e-44
Aifm1	7.23504e-48	-0.56865	0.997	1	1.12809e-43
Rabac1	1.16768e-47	-0.560028	0.994	1	1.82064e-43
Srgap3	1.33709e-47	-0.962521	0.362	0.815	2.08479e-43
Mavs	1.49962e-47	-0.719052	0.952	1	2.3382e-43
St6galnac5	1.51592e-47	-0.77892	0.077	0.58	2.36363e-43
Vasp	1.59416e-47	-0.690989	0.954	1	2.48561e-43
Slc4a1	1.59928e-47	-1.17105	0.305	0.782	2.4936e-43
Anxa4	1.88459e-47	-0.668615	0.997	1	2.93845e-43
Ston2	2.00208e-47	-0.887609	0.313	0.785	3.12164e-43
St5	2.15306e-47	-0.797041	0.818	0.978	3.35705e-43
Upb1	2.46494e-47	0.900012	0.937	0.693	3.84334e-43
Depdc7	2.59177e-47	0.872501	0.689	0.195	4.04108e-43
Mlec	3.28593e-47	0.41036	1	1	5.12342e-43
Cryz	3.28923e-47	0.655194	1	0.998	5.12857e-43
Arid3a	3.36924e-47	-0.877257	0.427	0.855	5.25332e-43
Ptdss2	3.46894e-47	-0.705835	0.946	0.993	5.40877e-43
Glyctk	3.69897e-47	0.856078	0.929	0.655	5.76743e-43
Thap4	4.95544e-47	-0.763275	0.909	0.995	7.72651e-43
Itm2c	5.09926e-47	-0.617342	0.986	1	7.95076e-43
Stk39	6.56141e-47	-0.852235	0.692	0.96	1.02305e-42
Acp5	7.94331e-47	0.981985	0.789	0.368	1.23852e-42
Tspan12	8.76087e-47	-0.865338	0.783	0.978	1.366e-42
Lsm6	8.82374e-47	-0.877661	0.701	0.953	1.3758e-42
Pklr	1.07241e-46	0.951851	0.687	0.21	1.6721e-42
Scube1	1.11367e-46	-0.727605	0.031	0.507	1.73644e-42
Myo5c	1.20326e-46	-0.831602	0.188	0.685	1.87613e-42
Cdh11	1.20573e-46	-0.917883	0.479	0.87	1.87997e-42
Hmx2	1.21906e-46	1.10064	0.51	0.052	1.90076e-42
Sod1	1.52219e-46	0.449832	1	1	2.3734e-42
Lmo2	1.52626e-46	-0.879236	0.496	0.905	2.37974e-42
Tst	1.75553e-46	0.907485	0.846	0.48	2.73723e-42
Sbspon	1.88599e-46	-0.862097	0.171	0.665	2.94063e-42
Plekhb2	1.89224e-46	0.84093	0.977	0.9	2.95038e-42
Spc25	2.20857e-46	0.925495	0.818	0.398	3.4436e-42
Epha4	2.3477e-46	-0.833449	0.245	0.74	3.66053e-42
Ankrd13c	2.81568e-46	0.753239	0.994	0.902	4.3902e-42
Tcp11l2	3.37249e-46	-0.817535	0.698	0.95	5.25839e-42
Osbp	3.40336e-46	-0.844096	0.655	0.953	5.30652e-42
Reep5	3.43891e-46	-0.547285	1	1	5.36195e-42
Sall1	3.69964e-46	-0.822498	0.667	0.927	5.76848e-42
Gstz1	3.79613e-46	0.772047	0.997	0.88	5.91893e-42
Bcap31	4.4796e-46	-0.472501	1	1	6.98459e-42
Adk	8.17519e-46	0.698945	0.997	0.96	1.27468e-41
Colec12	8.96336e-46	-0.90458	0.476	0.865	1.39757e-41
Scp2	1.34095e-45	0.512758	1	1	2.09081e-41
Grtp1	1.57442e-45	0.968199	0.852	0.557	2.45483e-41
Mzt1	2.14548e-45	-0.777962	0.786	0.99	3.34524e-41
Dhrs4	2.36807e-45	0.645107	0.997	0.995	3.6923e-41
Efna5	2.50987e-45	-0.86541	0.353	0.818	3.91339e-41
Sox12	2.72448e-45	-0.867297	0.544	0.9	4.24801e-41
Robo3	3.49773e-45	-0.83983	0.137	0.625	5.45365e-41
Slc36a1	4.70816e-45	0.923566	0.798	0.388	7.34096e-41
Glis2	4.79252e-45	-0.626642	0.991	1	7.4725e-41
Dcun1d4	5.48138e-45	-0.756054	0.838	0.99	8.54656e-41
Cyp39a1	6.45987e-45	-0.882299	0.533	0.875	1.00722e-40
Hoxb9	7.32631e-45	-0.820849	0.259	0.743	1.14232e-40
Prss8	7.48219e-45	0.534444	1	1	1.16662e-40
Tusc3	7.5535e-45	-0.663142	0.952	0.998	1.17774e-40
Psme1	7.89711e-45	-0.693415	0.915	0.993	1.23132e-40
Hspa1b	8.36186e-45	-0.607309	0.997	1	1.30378e-40
Map3k3	8.51901e-45	-0.67172	0.923	0.99	1.32828e-40
Nr1h4	8.56581e-45	0.887628	0.932	0.705	1.33558e-40
Tgm2	1.06038e-44	0.777267	1	0.988	1.65334e-40
Trim16	1.08549e-44	-0.873755	0.199	0.69	1.6925e-40
St3gal4	1.83473e-44	-0.900642	0.439	0.855	2.86071e-40
Lrrc58	1.88537e-44	0.723285	0.983	0.89	2.93967e-40
Tek	1.92743e-44	-0.807287	0.829	0.98	3.00525e-40
Sh3gl2	2.10703e-44	-0.787564	0.806	0.988	3.28528e-40
Cd2ap	2.31292e-44	-0.694413	0.952	0.998	3.60631e-40
Epn3	2.93327e-44	-0.726402	0.9	0.993	4.57355e-40
Mpc2	2.95588e-44	-0.366734	1	1	4.6088e-40
Adap1	2.99597e-44	-0.851563	0.561	0.92	4.67131e-40
4930523C07Rik	4.59704e-44	-0.804311	0.345	0.797	7.1677e-40
Tmem205	4.93464e-44	0.75604	0.994	0.875	7.69409e-40
Tm9sf2	5.70089e-44	-0.524208	0.997	1	8.88882e-40
Tax1bp3	7.11503e-44	-0.756669	0.744	0.973	1.10938e-39
Fitm1	8.64426e-44	0.953178	0.812	0.482	1.34781e-39
Actb	9.21786e-44	-0.342448	1	1	1.43725e-39
Slc2a9	1.00984e-43	0.917281	0.593	0.13	1.57454e-39
Atpif1	1.06349e-43	0.506182	1	1	1.65819e-39
Rab3il1	1.16403e-43	0.938551	0.761	0.335	1.81496e-39
Mrc2	1.33772e-43	-0.804906	0.724	0.96	2.08578e-39
Atp2a2	1.46492e-43	0.444253	1	1	2.28411e-39
H3f3b	1.56489e-43	-0.558772	0.997	1	2.43998e-39
Stag2	1.74331e-43	-0.727507	0.917	0.993	2.71817e-39
Jam2	1.75864e-43	-0.883948	0.402	0.845	2.74207e-39
Cyp20a1	1.79886e-43	-0.88251	0.51	0.868	2.80479e-39
Tmem38a	2.09862e-43	-0.825037	0.573	0.902	3.27217e-39
Pdrg1	2.11183e-43	-0.666791	0.915	0.985	3.29277e-39
Rbpms	2.14519e-43	-0.728696	0.815	0.983	3.34479e-39
Fuca1	2.64547e-43	0.615906	1	0.998	4.12481e-39
Proser2	2.73513e-43	-0.801054	0.151	0.64	4.26462e-39
Slc6a12	2.84776e-43	-0.748611	0.097	0.573	4.44023e-39
Prrg1	3.09804e-43	-0.85669	0.182	0.66	4.83046e-39
Cltb	3.25644e-43	0.524916	1	1	5.07743e-39
Tmem59	3.30397e-43	-0.474841	1	1	5.15155e-39
Myo18a	4.54244e-43	-0.562169	0.991	1	7.08258e-39
Calr	4.58705e-43	0.38684	1	1	7.15213e-39
Fads2	5.04603e-43	0.854346	0.897	0.632	7.86777e-39
Hyou1	5.16105e-43	0.588802	1	0.993	8.04711e-39
Mcoln3	5.18829e-43	-0.908731	0.168	0.64	8.08958e-39
Cnnm2	5.99133e-43	0.972346	0.934	0.797	9.34168e-39
Nlrp6	6.17963e-43	0.871744	0.84	0.522	9.63528e-39
Reck	6.74094e-43	-0.84004	0.325	0.765	1.05105e-38
Insrr	6.92828e-43	1.11097	0.564	0.115	1.08026e-38
Zfp664	6.98694e-43	-0.669632	0.943	0.99	1.0894e-38
Acnat1	8.07679e-43	0.865552	0.704	0.242	1.25933e-38
Arhgdib	8.31436e-43	-0.866443	0.858	0.978	1.29637e-38
Ndufb8	9.21625e-43	-0.52602	1	1	1.437e-38
Tcea3	1.44531e-42	0.851364	0.778	0.338	2.25353e-38
Marveld2	1.60974e-42	-0.831935	0.425	0.828	2.50991e-38
Atp6v1e1	1.6184e-42	0.451348	1	1	2.52341e-38
Fahd1	1.76041e-42	0.591665	0.997	0.99	2.74483e-38
Wasf2	1.78814e-42	-0.591182	0.983	0.998	2.78807e-38
Clec2d	2.08823e-42	-0.635481	0.977	1	3.25597e-38
Lhx1	2.15004e-42	0.870433	0.61	0.148	3.35234e-38
Gcdh	2.32721e-42	0.648649	1	0.988	3.62859e-38
Eci3	2.42403e-42	0.736177	1	0.978	3.77955e-38
Mmd	3.69133e-42	-0.832506	0.613	0.935	5.75552e-38
Thra	4.73292e-42	-0.740673	0.781	0.968	7.37956e-38
Top3b	5.5931e-42	-0.73828	0.778	0.958	8.72076e-38
Cryzl2	6.4504e-42	0.790577	0.98	0.932	1.00575e-37
Gstp1	7.07547e-42	0.85312	0.906	0.698	1.10321e-37
Uqcrc2	7.11798e-42	-0.430656	1	1	1.10984e-37
Mcl1	7.12206e-42	-0.592023	0.989	1	1.11047e-37
Gstt2	7.26794e-42	0.603145	1	0.995	1.13322e-37
Mier1	7.77928e-42	-0.66764	0.883	0.98	1.21295e-37
Farp1	8.93828e-42	-0.802659	0.647	0.935	1.39366e-37
Pdha1	1.10875e-41	-0.365602	1	1	1.72877e-37
Tmem100	1.23503e-41	-0.744888	0.097	0.56	1.92567e-37
Cltrn	1.3477e-41	0.90252	0.772	0.37	2.10134e-37
Nfat5	1.35824e-41	-0.716259	0.866	0.998	2.11776e-37
Anks4b	1.44594e-41	0.847659	0.761	0.318	2.25452e-37
Slc9a3r1	1.70305e-41	0.540171	1	0.995	2.65539e-37
Tfap2b	1.86199e-41	-0.763643	0.248	0.723	2.90321e-37
1700028J19Rik	2.2223e-41	-0.897	0.285	0.73	3.465e-37
Matn2	2.4173e-41	-0.820393	0.615	0.922	3.76906e-37
Gna13	3.04222e-41	-0.590648	0.957	1	4.74343e-37
Dpp7	3.2356e-41	0.865213	0.815	0.422	5.04495e-37
Nedd4	3.29226e-41	-0.406069	1	1	5.1333e-37
Ak2	3.79929e-41	0.566113	1	1	5.92386e-37
Fhl2	4.66542e-41	-0.747176	0.764	0.965	7.27432e-37
Kcnt1	5.00641e-41	-0.697622	0.051	0.492	7.806e-37
Ly6e	6.82312e-41	-0.572125	1	1	1.06386e-36
Slc16a13	6.88126e-41	0.843818	0.863	0.515	1.07293e-36
Muc1	7.80016e-41	-0.911794	0.433	0.833	1.2162e-36
Ptpn14	7.83905e-41	-0.806084	0.652	0.935	1.22227e-36
Snx8	8.19372e-41	0.761176	0.952	0.818	1.27757e-36
Lmo1	1.07317e-40	-0.779211	0.131	0.598	1.67328e-36
Hp1bp3	1.37752e-40	-0.608867	0.974	0.998	2.14783e-36
Rab9	1.72183e-40	-0.805354	0.59	0.902	2.68467e-36
Sft2d2	1.8471e-40	-0.768356	0.781	0.948	2.88e-36
Tmbim6	2.5463e-40	-0.326831	1	1	3.97019e-36
Ncor2	2.66532e-40	-0.606832	0.957	1	4.15577e-36
Blvra	2.87668e-40	0.747911	0.969	0.815	4.48532e-36
Tiam1	3.52498e-40	-0.784325	0.225	0.693	5.49614e-36
Fads3	4.78584e-40	0.81524	0.94	0.745	7.46208e-36
Fndc3b	5.05204e-40	-0.657593	0.917	0.995	7.87714e-36
Mcrip2	6.5045e-40	0.549917	0.997	0.995	1.01418e-35
Myef2	6.51109e-40	-0.838997	0.467	0.84	1.01521e-35
Yipf4	6.65225e-40	-0.58497	0.986	0.995	1.03722e-35
Dek	7.76144e-40	-0.594108	0.986	1	1.21016e-35
Rnf152	7.91009e-40	0.84403	0.795	0.378	1.23334e-35
Polr1d	9.05794e-40	-0.492675	0.997	1	1.41231e-35
Slc5a1	9.09247e-40	-0.774534	0.755	0.965	1.4177e-35
Slc30a2	1.01556e-39	0.775608	0.561	0.125	1.58346e-35
Bok	1.10788e-39	-0.817741	0.447	0.828	1.7274e-35
Phospho1	1.16954e-39	-0.751489	0.199	0.665	1.82354e-35
Tmem150a	1.24435e-39	0.86341	0.832	0.485	1.94019e-35
Lrrfip1	1.39595e-39	-0.638262	0.818	0.985	2.17657e-35
Cndp1	1.56868e-39	0.815132	0.712	0.278	2.44588e-35
Tspo	1.68908e-39	-0.502465	0.997	1	2.63361e-35
Pdzrn4	2.00664e-39	-0.67958	0.054	0.488	3.12875e-35
Lap3	2.02359e-39	0.605014	1	1	3.15517e-35
Gls	2.22721e-39	-0.488085	1	1	3.47267e-35
Vamp8	2.37662e-39	-0.349657	1	1	3.70563e-35
Ubash3b	2.62074e-39	-0.713533	0.171	0.627	4.08626e-35
Nme1	3.32871e-39	0.680162	0.986	0.907	5.19012e-35
Ank2	3.83544e-39	-0.774945	0.291	0.76	5.98022e-35
Add3	3.84781e-39	0.675875	0.989	0.958	5.9995e-35
Acbd4	3.9481e-39	0.771221	0.897	0.672	6.15588e-35
Fam174b	4.25578e-39	-0.842005	0.53	0.895	6.63561e-35
Bag3	4.49956e-39	-0.752058	0.59	0.897	7.01571e-35
Cyb5b	4.50477e-39	0.530594	1	1	7.02384e-35
Ly6g2	4.97527e-39	0.89664	0.821	0.507	7.75744e-35
Chst8	5.04705e-39	-0.798647	0.236	0.682	7.86936e-35
Col4a3	5.85464e-39	-0.558525	1	1	9.12855e-35
Dnajc13	5.87272e-39	0.859167	0.829	0.47	9.15674e-35
Myo7b	7.24277e-39	0.74121	0.593	0.145	1.12929e-34
Kazn	7.35913e-39	-0.73138	0.798	0.968	1.14744e-34
Pgam1	7.719e-39	-0.418954	1	1	1.20355e-34
Arhgap35	8.20415e-39	-0.67015	0.889	0.975	1.27919e-34
Rhobtb1	8.44763e-39	0.716158	0.575	0.135	1.31715e-34
Hs3st3a1	9.04081e-39	-0.671369	0.1	0.542	1.40964e-34
Gna12	9.69936e-39	0.696231	0.974	0.915	1.51232e-34
B3gat2	1.01074e-38	0.885602	0.684	0.275	1.57595e-34
Ttr	1.0219e-38	1.82722	0.846	0.595	1.59335e-34
Slc16a9	1.05498e-38	0.698267	0.991	0.873	1.64493e-34
Blnk	1.16519e-38	-0.772582	0.601	0.905	1.81676e-34
Cyhr1	1.17057e-38	-0.533417	0.994	1	1.82515e-34
Ogdh	1.56949e-38	-0.358262	1	1	2.44715e-34
Malrd1	1.71545e-38	0.705881	0.427	0.038	2.67473e-34
Abi2	1.95066e-38	-0.788789	0.484	0.85	3.04147e-34
Chst9	2.12398e-38	-0.594979	0.04	0.458	3.31172e-34
Ggh	2.35514e-38	-0.727836	0.764	0.965	3.67213e-34
Acot3	2.81031e-38	0.747598	0.484	0.072	4.38184e-34
Ethe1	2.82213e-38	0.794708	0.963	0.815	4.40026e-34
Myl12a	2.88829e-38	-0.487953	0.997	1	4.50342e-34
Shroom4	3.11192e-38	-0.660524	0.826	0.975	4.8521e-34
Uqcrb	4.07171e-38	-0.649225	0.929	0.998	6.34861e-34
Acot4	4.60933e-38	0.852588	0.849	0.578	7.18687e-34
Alkbh6	4.71264e-38	-0.739195	0.744	0.948	7.34795e-34
Prr5	4.77851e-38	0.848115	0.701	0.292	7.45066e-34
Mindy1	4.95256e-38	-0.57398	0.983	1	7.72203e-34
Map4k3	5.15423e-38	-0.653381	0.9	0.993	8.03648e-34
Tmem127	5.28644e-38	-0.58371	0.974	0.993	8.24262e-34
Aspa	6.38199e-38	0.844096	0.792	0.42	9.9508e-34
Mtch1	6.42816e-38	-0.338312	1	1	1.00228e-33
Gdf7	6.6758e-38	-0.592461	0.011	0.402	1.04089e-33
Dhfr	7.8451e-38	0.855954	0.829	0.482	1.22321e-33
Lrrc31	8.13874e-38	-0.730652	0.148	0.595	1.26899e-33
Il6st	8.59392e-38	-0.532129	0.991	1	1.33996e-33
Tmem246	9.26533e-38	-0.768276	0.59	0.875	1.44465e-33
Gpc4	9.62091e-38	0.642854	0.994	0.945	1.50009e-33
Cyb5r1	1.04556e-37	-0.73799	0.732	0.94	1.63023e-33
Stard8	1.18368e-37	-0.617617	0.943	0.995	1.8456e-33
Gabarapl2	1.24355e-37	-0.465397	1	1	1.93895e-33
Sh3yl1	1.24843e-37	-0.744857	0.584	0.887	1.94655e-33
Ptp4a2	1.34164e-37	-0.607667	0.98	0.998	2.09188e-33
Ppp6r1	1.39074e-37	0.596236	0.991	0.97	2.16845e-33
Plekhg1	1.69696e-37	-0.733555	0.268	0.703	2.6459e-33
Ndufb5	1.95254e-37	-0.338479	1	1	3.0444e-33
Cab39l	2.02447e-37	-0.745786	0.709	0.96	3.15655e-33
Hdac11	2.05896e-37	-0.708041	0.746	0.953	3.21034e-33
Gpr137b	2.33868e-37	0.86962	0.832	0.535	3.64648e-33
Trpm6	2.34304e-37	0.707903	0.439	0.05	3.65327e-33
Cyth3	2.36868e-37	-0.730311	0.359	0.785	3.69324e-33
Fgd3	2.44441e-37	-0.761276	0.519	0.877	3.81132e-33
Cldn8	2.82424e-37	-0.61152	0.994	0.998	4.40355e-33
Fh1	3.02499e-37	-0.44066	1	1	4.71656e-33
Egf	3.16766e-37	-0.591601	1	1	4.93901e-33
Edem1	3.5522e-37	0.634746	0.994	0.963	5.53859e-33
Chn2	3.88928e-37	-0.782642	0.427	0.807	6.06417e-33
Casr	4.12321e-37	-0.617328	0.96	1	6.4289e-33
Magi3	4.405e-37	-0.775756	0.462	0.833	6.86827e-33
Ano4	4.50081e-37	-0.562912	0.014	0.402	7.01766e-33
Selenbp1	4.61846e-37	0.617137	1	0.978	7.20111e-33
H3f3a	4.80161e-37	-0.671668	0.835	0.973	7.48667e-33
Tm7sf3	5.17662e-37	0.73784	0.929	0.703	8.07138e-33
Tmem165	5.34451e-37	-0.61166	0.929	1	8.33316e-33
Asb13	5.73653e-37	0.650109	0.983	0.95	8.9444e-33
Mfsd4b1	6.28268e-37	0.75966	0.957	0.797	9.79596e-33
Arf6	7.50722e-37	0.635045	0.991	0.932	1.17053e-32
Slc25a5	7.65335e-37	-0.322726	1	1	1.19331e-32
Senp6	8.34092e-37	-0.658345	0.84	0.975	1.30052e-32
Trim7	8.59624e-37	0.789673	0.897	0.68	1.34033e-32
Igf1	9.17729e-37	-0.752577	0.493	0.853	1.43092e-32
Inpp5a	1.53376e-36	0.793251	0.929	0.75	2.39143e-32
Arhgef12	1.75423e-36	-0.484587	0.997	1	2.73519e-32
Tmed7	1.9353e-36	-0.474056	1	1	3.01752e-32
Gucd1	1.94747e-36	0.724096	0.934	0.7	3.0365e-32
Rem1	2.07586e-36	-0.75733	0.41	0.787	3.23669e-32
Spint1	2.138e-36	-0.617003	0.932	0.998	3.33358e-32
Gpr108	2.17017e-36	-0.70798	0.718	0.95	3.38373e-32
Abcc1	2.30335e-36	-0.752541	0.661	0.917	3.59139e-32
Calcrl	2.39305e-36	-0.765996	0.587	0.89	3.73125e-32
Pnkd	2.55957e-36	-0.429693	1	1	3.99087e-32
Cish	2.60701e-36	-0.782206	0.644	0.885	4.06485e-32
Slc2a5	2.8704e-36	0.810122	0.815	0.495	4.47553e-32
Hist1h1e	2.96266e-36	-0.553057	0.98	0.995	4.61938e-32
Gpm6b	2.99016e-36	-0.75789	0.291	0.708	4.66226e-32
Eddm3b	3.18434e-36	-0.658192	0.068	0.482	4.96503e-32
Slc5a11	3.37886e-36	0.681895	0.573	0.15	5.26832e-32
Iqgap1	3.44278e-36	-0.62264	0.954	0.993	5.36798e-32
Ugt2b34	3.51837e-36	0.601856	0.442	0.055	5.48584e-32
Etfa	3.67047e-36	-0.41293	1	1	5.723e-32
Kmo	3.79989e-36	0.830496	0.803	0.525	5.92478e-32
Fkbp1a	3.85254e-36	-0.462946	1	1	6.00688e-32
Plxdc2	4.18081e-36	-0.702332	0.744	0.945	6.51872e-32
Ryk	4.31887e-36	-0.593763	0.946	0.993	6.73399e-32
Rilpl1	4.79411e-36	-0.756169	0.462	0.828	7.47498e-32
Fam20b	5.1507e-36	-0.551588	0.983	0.995	8.03097e-32
Gcat	5.65505e-36	0.759996	0.923	0.677	8.81735e-32
Atox1	6.24321e-36	0.460329	1	1	9.73442e-32
Arf4	6.64476e-36	-0.369122	1	1	1.03605e-31
Pdgfd	7.36537e-36	-0.73459	0.479	0.843	1.14841e-31
Ube2e3	7.61925e-36	-0.512998	0.997	1	1.18799e-31
Trpv4	8.27527e-36	0.650074	0.986	0.943	1.29028e-31
Cers4	9.48778e-36	-0.768402	0.368	0.76	1.47933e-31
Cetn3	1.10509e-35	-0.680917	0.761	0.968	1.72305e-31
Me3	1.2646e-35	-0.752319	0.524	0.882	1.97176e-31
Gem	1.28974e-35	-0.737746	0.345	0.77	2.01097e-31
Mlxipl	1.29988e-35	0.793391	0.766	0.392	2.02678e-31
Dixdc1	1.35252e-35	-0.730358	0.339	0.743	2.10885e-31
Gm4450	1.40524e-35	0.777103	0.877	0.625	2.19104e-31
Prps2	1.49222e-35	-0.527476	0.986	1	2.32667e-31
Prpsap1	1.63027e-35	-0.606651	0.912	0.98	2.54192e-31
Syvn1	1.64407e-35	0.735595	0.9	0.713	2.56344e-31
AU021092	1.8962e-35	-0.785638	0.496	0.85	2.95655e-31
Serpina1f	2.12243e-35	-0.955507	0.892	0.975	3.3093e-31
Rcan1	2.14373e-35	0.827749	0.846	0.555	3.34251e-31
Adamtsl1	2.165e-35	-0.726709	0.279	0.725	3.37566e-31
Rdx	2.16539e-35	-0.588894	0.917	0.99	3.37628e-31
Pde8b	2.21557e-35	-0.735854	0.265	0.693	3.45451e-31
Srp14	2.43376e-35	-0.480148	0.997	1	3.79472e-31
Fam162a	2.55161e-35	-0.608978	0.926	0.993	3.97847e-31
Dram1	2.5912e-35	-0.753076	0.387	0.772	4.0402e-31
Aqp3	2.70888e-35	-0.899458	0.909	0.983	4.22369e-31
Nfic	2.96077e-35	0.604586	0.977	0.915	4.61643e-31
Tns2	3.36191e-35	-0.587335	0.96	0.998	5.24189e-31
Nek7	3.6468e-35	-0.545108	0.977	1	5.6861e-31
Atp2b4	3.9126e-35	0.875624	0.655	0.245	6.10053e-31
Hoxb5	4.02654e-35	-0.761084	0.399	0.772	6.27818e-31
Cnot6l	4.06951e-35	-0.658978	0.789	0.965	6.34517e-31
Rbms3	4.5671e-35	-0.707251	0.493	0.858	7.12102e-31
Irf2bpl	4.81677e-35	-0.678497	0.769	0.958	7.5103e-31
Plpp1	5.51408e-35	-0.593347	0.963	1	8.59755e-31
Slc4a8	5.5721e-35	-0.770314	0.302	0.7	8.68801e-31
Csrp1	5.85921e-35	-0.288377	0.977	1	9.13569e-31
Myo3b	6.45936e-35	-0.731301	0.296	0.703	1.00714e-30
Hdgf	6.74049e-35	0.414254	1	1	1.05098e-30
Ninj1	7.71773e-35	-0.446059	1	1	1.20335e-30
Anxa9	8.04533e-35	-0.726836	0.199	0.618	1.25443e-30
Slc22a5	8.41005e-35	0.681067	0.934	0.762	1.31129e-30
C2cd2l	9.11685e-35	0.729821	0.892	0.693	1.4215e-30
Cox8a	9.16989e-35	-0.293173	1	1	1.42977e-30
Cggbp1	9.23025e-35	-0.630592	0.903	0.983	1.43918e-30
Hadha	9.87383e-35	-0.582099	0.937	0.998	1.53953e-30
Hipk2	1.00912e-34	-0.542366	0.989	1	1.57341e-30
Epb41l4a	1.40814e-34	-0.700154	0.333	0.745	2.19558e-30
Camk2n1	1.49087e-34	0.489377	1	1	2.32457e-30
Adora2a	1.55036e-34	-0.644361	0.088	0.495	2.41732e-30
Casp3	1.72166e-34	-0.72832	0.507	0.843	2.68442e-30
Cpox	1.72569e-34	0.788349	0.923	0.74	2.6907e-30
Gpc5	1.93439e-34	-0.606836	0.108	0.53	3.0161e-30
Epb41l1	1.98682e-34	-0.560587	0.963	1	3.09786e-30
Plpp2	1.99214e-34	-0.608373	0.949	0.99	3.10614e-30
Itga8	2.09372e-34	-0.709291	0.393	0.79	3.26453e-30
Rac1	2.11951e-34	-0.586598	0.886	0.993	3.30474e-30
Ttc33	2.35755e-34	-0.61779	0.86	0.99	3.6759e-30
Syngr1	2.75341e-34	-0.701128	0.635	0.887	4.29312e-30
Eif3c	3.10867e-34	-0.359558	1	1	4.84705e-30
Fzd4	3.51428e-34	-0.623667	0.912	0.988	5.47946e-30
Fabp3	3.96749e-34	-0.586517	0.966	0.998	6.18612e-30
Mdfic	4.35261e-34	-0.707822	0.439	0.807	6.7866e-30
Fbxo44	4.85941e-34	-0.636982	0.838	0.98	7.57679e-30
Hmgcl	5.30051e-34	0.644285	0.983	0.96	8.26455e-30
Paip2	5.30091e-34	-0.435179	1	1	8.26518e-30
Junb	5.65488e-34	-0.698118	0.501	0.87	8.81709e-30
Nfkbia	6.03566e-34	-0.655591	0.818	0.985	9.4108e-30
Acsm5	6.2406e-34	0.732243	0.684	0.282	9.73034e-30
Ndufs7	6.54004e-34	-0.339089	1	1	1.01972e-29
Acaa2	7.20662e-34	0.4687	1	1	1.12366e-29
Tmem171	7.45199e-34	-0.727948	0.507	0.845	1.16191e-29
Paip1	7.50443e-34	-0.507053	0.991	1	1.17009e-29
Sh3bp4	8.11498e-34	-0.700531	0.541	0.855	1.26529e-29
Stard5	9.48737e-34	0.71756	0.917	0.77	1.47927e-29
Sh3bp5	1.06789e-33	0.736569	0.917	0.767	1.66506e-29
Eef2	1.09627e-33	-0.350313	1	1	1.7093e-29
Dynll2	1.09932e-33	-0.311883	1	1	1.71406e-29
Hacd4	1.13622e-33	-0.691177	0.291	0.72	1.77159e-29
Aco2	1.19036e-33	-0.342078	1	1	1.85601e-29
Syf2	1.35789e-33	-0.526054	0.96	0.995	2.11722e-29
Hpf1	1.39673e-33	-0.634343	0.803	0.97	2.17779e-29
Coch	1.42043e-33	-0.557178	0.026	0.395	2.21473e-29
Afap1l1	1.45532e-33	-0.751563	0.348	0.74	2.26914e-29
Tox3	1.50206e-33	0.919791	0.783	0.48	2.34201e-29
Rarb	1.73232e-33	-0.648793	0.179	0.6	2.70103e-29
Lnx1	1.89123e-33	-0.698073	0.405	0.795	2.94881e-29
Sema4g	2.0797e-33	0.699987	0.641	0.232	3.24266e-29
Pik3r3	2.08897e-33	-0.720571	0.564	0.873	3.25712e-29
Nav3	2.43128e-33	-0.570816	0.051	0.435	3.79085e-29
Tjp1	2.72989e-33	-0.6334	0.869	0.975	4.25645e-29
Cnep1r1	2.76564e-33	-0.639309	0.866	0.96	4.31218e-29
Snx21	2.99759e-33	-0.723415	0.587	0.87	4.67385e-29
Bmf	3.32817e-33	-0.707783	0.456	0.815	5.18928e-29
St3gal2	3.53918e-33	-0.676204	0.692	0.938	5.51829e-29
Xylt1	3.60569e-33	0.747285	0.678	0.308	5.62198e-29
Sema4b	3.7496e-33	-0.710777	0.373	0.752	5.84637e-29
Gsr	3.75726e-33	0.483778	1	1	5.85833e-29
Cdr2	4.23396e-33	0.704724	0.94	0.812	6.60159e-29
Fem1c	4.3068e-33	-0.704371	0.459	0.835	6.71516e-29
Slit2	4.74695e-33	-0.665027	0.772	0.963	7.40144e-29
Glb1l	5.00666e-33	0.754493	0.766	0.445	7.80638e-29
Klf5	5.08481e-33	-0.693799	0.225	0.655	7.92823e-29
Ocln	5.27673e-33	-0.717812	0.348	0.745	8.22748e-29
Rnpepl1	5.88206e-33	0.582973	0.991	0.965	9.17131e-29
Fat1	7.76691e-33	-0.593965	0.838	0.978	1.21102e-28
Grsf1	8.81382e-33	-0.488497	0.994	1	1.37425e-28
Chst2	1.05938e-32	-0.715256	0.276	0.672	1.65178e-28
Ampd3	1.08517e-32	-0.708075	0.732	0.925	1.69199e-28
Pgap1	1.1798e-32	-0.677615	0.718	0.938	1.83955e-28
Kif5b	1.29803e-32	-0.528366	0.983	1	2.02388e-28
Cldn7	1.38941e-32	-0.573571	0.943	1	2.16636e-28
Fbxl3	1.3999e-32	-0.570807	0.957	0.995	2.18272e-28
Sel1l3	1.60491e-32	0.740832	0.698	0.3	2.50237e-28
Ctsa	1.79875e-32	0.472494	1	0.998	2.80462e-28
Gp2	2.04808e-32	-0.7132	0.234	0.637	3.19336e-28
Cytip	2.17291e-32	-0.699123	0.51	0.828	3.388e-28
Tbx2	2.48333e-32	0.794136	0.912	0.775	3.87201e-28
Sphk1	2.5204e-32	-0.629885	0.185	0.6	3.92981e-28
Stat5a	2.67777e-32	-0.685246	0.433	0.802	4.17518e-28
Ddo	2.88833e-32	-0.604846	0.889	0.985	4.50349e-28
Cmc2	2.99922e-32	-0.628413	0.812	0.96	4.67639e-28
Atp11a	3.05802e-32	0.653058	1	0.998	4.76806e-28
Mif	3.24024e-32	0.501249	1	0.995	5.05218e-28
Prxl2a	3.42302e-32	0.515425	1	0.993	5.33717e-28
Sugct	3.45611e-32	0.684877	0.917	0.728	5.38876e-28
Setbp1	3.63391e-32	-0.733525	0.567	0.863	5.66599e-28
Iffo1	3.989e-32	0.777638	0.715	0.33	6.21964e-28
Mt1	4.58015e-32	0.699056	1	1	7.14137e-28
Hspg2	4.83055e-32	-0.603332	0.846	0.985	7.5318e-28
Efhd1	5.21878e-32	-0.531482	0.974	1	8.13712e-28
Nipal2	5.63643e-32	-0.670241	0.339	0.735	8.78833e-28
Slc16a4	6.04941e-32	0.65633	0.937	0.745	9.43224e-28
Epb41l4b	6.81229e-32	-0.618511	0.917	0.985	1.06217e-27
Tex264	7.12392e-32	-0.468367	0.994	0.998	1.11076e-27
Clic1	7.13595e-32	-0.473936	0.989	1	1.11264e-27
Adck1	7.69719e-32	-0.698897	0.661	0.91	1.20015e-27
Eid1	7.86142e-32	-0.495902	0.986	1	1.22575e-27
Ksr2	9.02356e-32	0.601915	0.453	0.082	1.40695e-27
Sdha	1.02257e-31	-0.311421	1	1	1.59439e-27
Tmem37	1.09079e-31	0.676079	0.584	0.195	1.70077e-27
Pllp	1.13903e-31	0.7471	0.786	0.465	1.77598e-27
Slc22a22	1.2693e-31	0.729475	0.553	0.168	1.9791e-27
Snrnp25	1.59186e-31	-0.660612	0.57	0.885	2.48202e-27
Neu1	1.60718e-31	0.66577	0.929	0.8	2.50591e-27
Ripor3	1.61816e-31	-0.724805	0.425	0.782	2.52304e-27
Chmp5	1.68567e-31	-0.431926	0.997	1	2.6283e-27
Filip1l	1.85612e-31	-0.707244	0.439	0.823	2.89406e-27
Mff	1.98696e-31	-0.494832	0.989	0.998	3.09806e-27
Eps8	2.22428e-31	0.533263	0.997	0.975	3.4681e-27
Epha2	2.22736e-31	-0.663605	0.302	0.71	3.47289e-27
Bmpr1a	2.35236e-31	-0.60954	0.858	0.968	3.6678e-27
Evc	2.44567e-31	0.664117	0.943	0.807	3.81329e-27
Hesx1	2.59424e-31	-0.509442	0.026	0.372	4.04495e-27
Acox3	2.99537e-31	0.695789	0.883	0.698	4.67037e-27
Cav1	3.11859e-31	1.04299	0.772	0.48	4.8625e-27
Zfp7	3.67991e-31	-0.653782	0.413	0.792	5.73771e-27
Plin2	3.72119e-31	0.724378	0.92	0.75	5.80208e-27
Pon2	3.84247e-31	-0.65013	0.675	0.907	5.99118e-27
Ppm1k	4.15907e-31	-0.657962	0.712	0.938	6.48481e-27
Cluh	4.97497e-31	0.483854	1	1	7.75697e-27
Krt7	5.24279e-31	-0.423836	1	1	8.17455e-27
Hint2	5.25782e-31	0.431569	1	1	8.19799e-27
Smarcd3	5.4672e-31	-0.626155	0.43	0.807	8.52446e-27
Zfp91	5.47524e-31	-0.478129	0.989	1	8.537e-27
Pctp	5.64632e-31	0.733504	0.826	0.578	8.80375e-27
Clk1	5.7035e-31	-0.552336	0.946	0.985	8.8929e-27
Htra1	5.7841e-31	0.688765	0.94	0.843	9.01857e-27
Nhlrc4	6.1129e-31	-0.693109	0.197	0.59	9.53123e-27
Gipc1	6.26504e-31	-0.610864	0.866	0.98	9.76846e-27
Myrf	6.4467e-31	0.544565	0.382	0.045	1.00517e-26
Uap1l1	6.49505e-31	0.73228	0.786	0.445	1.01271e-26
Sycn	7.43476e-31	-0.497694	0.006	0.33	1.15923e-26
Pik3r1	7.60271e-31	-0.543864	0.954	0.993	1.18542e-26
Mreg	8.1764e-31	0.584325	0.436	0.078	1.27486e-26
Tbc1d9	8.73505e-31	-0.617885	0.191	0.605	1.36197e-26
Nub1	9.08441e-31	-0.624585	0.818	0.958	1.41644e-26
Npepps	9.2004e-31	-0.599331	0.849	0.98	1.43453e-26
Naca	1.10786e-30	-0.364027	1	1	1.72737e-26
Arhgef37	1.10907e-30	-0.614994	0.074	0.44	1.72926e-26
Micos10	1.12017e-30	0.628208	0.963	0.848	1.74657e-26
Mettl7a1	1.12236e-30	0.566125	0.991	0.963	1.74999e-26
Serping1	1.13628e-30	-0.55109	0.917	1	1.77169e-26
Ren1	1.23168e-30	2.21483	0.806	0.552	1.92044e-26
Tacc2	1.23628e-30	-0.542841	0.932	0.995	1.9276e-26
Hmox2	1.44125e-30	-0.557161	0.892	0.983	2.2472e-26
Specc1	1.4643e-30	-0.661597	0.792	0.95	2.28313e-26
Ywhaz	1.52592e-30	-0.325212	1	1	2.37922e-26
Macf1	1.53117e-30	-0.469916	0.991	1	2.38739e-26
Nfix	1.53123e-30	-0.634084	0.618	0.897	2.38749e-26
Cnn2	1.8162e-30	-0.597077	0.88	0.98	2.83182e-26
Pnmal2	1.8369e-30	-0.699554	0.311	0.69	2.8641e-26
Esyt1	1.8998e-30	-0.644205	0.618	0.927	2.96217e-26
2310061I04Rik	2.02321e-30	-0.52299	0.977	1	3.15458e-26
Susd3	2.0881e-30	0.738027	0.724	0.378	3.25576e-26
Scmh1	2.24749e-30	-0.693228	0.587	0.868	3.50429e-26
Preb	2.26837e-30	0.506858	1	0.978	3.53685e-26
Nrcam	2.27901e-30	-0.555457	0.046	0.4	3.55344e-26
Dusp11	2.32236e-30	0.648841	0.932	0.795	3.62102e-26
Bmpr1b	2.45172e-30	-0.714847	0.35	0.743	3.82272e-26
Atp8b1	2.70401e-30	-0.730724	0.462	0.805	4.2161e-26
Tmem106c	2.71422e-30	-0.670033	0.627	0.907	4.23201e-26
Slk	2.79453e-30	-0.55349	0.889	0.99	4.35724e-26
Lsm14a	2.83893e-30	-0.521773	0.974	0.998	4.42646e-26
Sesn1	2.8581e-30	-0.599351	0.724	0.95	4.45636e-26
Hnrnpa3	2.90422e-30	-0.413941	0.997	1	4.52826e-26
Acy3	2.93506e-30	0.623557	1	1	4.57635e-26
Pcsk7	3.38579e-30	-0.656917	0.447	0.797	5.27912e-26
Zadh2	3.43215e-30	-0.591035	0.769	0.953	5.3514e-26
Becn1	3.83599e-30	-0.474575	0.997	1	5.98108e-26
Fmn1	4.02223e-30	-0.63437	0.721	0.92	6.27146e-26
Rassf6	4.68426e-30	-0.656933	0.689	0.943	7.3037e-26
Ell2	4.85166e-30	0.733525	0.843	0.59	7.56471e-26
Sinhcaf	4.99094e-30	-0.614025	0.199	0.59	7.78187e-26
Plcb4	5.32324e-30	-0.649632	0.402	0.777	8.29999e-26
Ppib	5.3573e-30	0.403449	1	1	8.35311e-26
Prkar1a	5.44668e-30	-0.332257	1	1	8.49246e-26
Gimap6	5.48955e-30	-0.642959	0.795	0.963	8.55931e-26
Scnn1g	5.54853e-30	1.39672	0.778	0.54	8.65127e-26
Stxbp1	5.56683e-30	-0.657708	0.493	0.818	8.67981e-26
Hsd11b1	5.66821e-30	-0.522074	0.994	1	8.83787e-26
Rasef	6.15184e-30	-0.614818	0.148	0.537	9.59194e-26
Tlr3	6.3239e-30	-0.641372	0.365	0.733	9.86023e-26
Slc31a2	6.69171e-30	-0.64747	0.652	0.912	1.04337e-25
Atp8a1	7.04636e-30	-0.675857	0.319	0.693	1.09867e-25
Tent5c	7.29692e-30	0.650564	0.484	0.12	1.13774e-25
Igfbp2	7.95341e-30	-0.844876	0.296	0.66	1.24009e-25
Dnaja1	8.06357e-30	0.432769	1	1	1.25727e-25
Mtmr11	8.10208e-30	0.716619	0.823	0.547	1.26328e-25
Uroc1	8.24121e-30	1.06257	0.684	0.388	1.28497e-25
Gnb5	8.5257e-30	-0.673706	0.675	0.892	1.32933e-25
Cblc	8.73988e-30	-0.68594	0.473	0.807	1.36272e-25
Erg	9.89965e-30	-0.662024	0.422	0.782	1.54355e-25
Adam17	1.06149e-29	-0.632053	0.627	0.92	1.65507e-25
Ntan1	1.09278e-29	-0.659468	0.499	0.825	1.70386e-25
Tmbim4	1.3303e-29	0.348637	1	1	2.07421e-25
Hmgcs2	1.33551e-29	0.608432	0.462	0.102	2.08232e-25
Chic2	1.34085e-29	-0.623975	0.755	0.94	2.09066e-25
Myo1b	1.59133e-29	-0.698184	0.453	0.78	2.4812e-25
Hoxb2	1.63057e-29	-0.673283	0.692	0.905	2.54238e-25
Gpc3	1.71305e-29	0.846623	0.729	0.4	2.67099e-25
Plpp3	1.78211e-29	-0.486675	0.991	0.998	2.77867e-25
Fam234a	1.87501e-29	-0.476299	0.986	0.995	2.92352e-25
Ndufb1-ps	1.96377e-29	-0.326268	1	1	3.0619e-25
Xpr1	2.06376e-29	0.737228	0.826	0.565	3.21781e-25
Hmgn3	2.08097e-29	-0.636497	0.667	0.938	3.24464e-25
Sec61b	2.26833e-29	0.532458	0.991	0.97	3.53678e-25
Nptn	2.42434e-29	-0.505864	0.969	0.998	3.78003e-25
Txndc12	2.42679e-29	-0.569013	0.852	0.975	3.78384e-25
Serpinb9	2.46962e-29	-0.764677	0.519	0.8	3.85063e-25
Syne4	2.57224e-29	0.670709	0.692	0.318	4.01064e-25
Arntl	2.71996e-29	-0.620308	0.724	0.915	4.24096e-25
Ttyh2	2.86793e-29	0.701459	0.621	0.245	4.47168e-25
B230219D22Rik	2.9389e-29	-0.55542	0.915	0.988	4.58233e-25
Pts	3.09383e-29	-0.541063	0.96	0.98	4.8239e-25
B3galnt1	3.28708e-29	0.703102	0.516	0.152	5.12522e-25
Camk2d	3.34293e-29	-0.604125	0.769	0.943	5.21229e-25
Mpzl2	3.46816e-29	-0.660657	0.399	0.76	5.40755e-25
Tmem150c	3.47144e-29	-0.738896	0.291	0.655	5.41267e-25
Cdipt	3.62823e-29	-0.537438	0.954	0.995	5.65714e-25
Puf60	3.69189e-29	-0.418078	1	1	5.7564e-25
Slc38a10	3.71258e-29	-0.564533	0.889	0.973	5.78865e-25
Xbp1	3.86304e-29	-0.472109	0.994	1	6.02325e-25
Sowahb	3.95013e-29	-0.629864	0.276	0.66	6.15904e-25
Dnajb11	3.99334e-29	0.432712	1	0.998	6.22641e-25
Ndufa6	4.12071e-29	0.489552	0.997	0.988	6.42501e-25
Tmem50b	4.13575e-29	-0.568106	0.909	0.983	6.44846e-25
Capns1	4.52423e-29	-0.324171	1	1	7.05418e-25
Gstm1	4.82152e-29	-0.418442	0.994	1	7.51771e-25
Ptgds	5.11421e-29	-0.575128	0.128	0.51	7.97408e-25
Jup	5.43698e-29	-0.382985	0.997	1	8.47734e-25
Bambi	6.64387e-29	-0.636658	0.182	0.562	1.03591e-24
Lgals1	7.58e-29	0.811892	0.786	0.482	1.18187e-24
Igip	7.67709e-29	-0.655108	0.709	0.917	1.19701e-24
Myo10	8.19079e-29	-0.524024	0.952	0.998	1.27711e-24
Stau2	8.38944e-29	-0.619077	0.684	0.905	1.30808e-24
Frem2	8.73835e-29	-0.69459	0.328	0.7	1.36248e-24
Utrn	9.14005e-29	-0.616613	0.661	0.94	1.42512e-24
Pttg1	9.37129e-29	-0.533328	0.949	1	1.46117e-24
AA986860	9.37738e-29	-0.651006	0.333	0.693	1.46212e-24
Kcnn1	9.99351e-29	-0.636384	0.185	0.555	1.55819e-24
Slc22a4	1.01074e-28	-0.703434	0.59	0.845	1.57594e-24
Grip2	1.03191e-28	0.752733	0.368	0.048	1.60896e-24
Tmem184b	1.11935e-28	-0.634382	0.481	0.802	1.74529e-24
Grk5	1.13013e-28	-0.642333	0.544	0.87	1.7621e-24
Pdk1	1.19787e-28	-0.61447	0.764	0.94	1.86772e-24
Slc25a45	1.2556e-28	0.684519	0.858	0.603	1.95772e-24
Tkt	1.31837e-28	0.476843	1	0.995	2.05561e-24
Rwdd4a	1.36814e-28	-0.57204	0.875	0.98	2.1332e-24
Slc51b	1.48722e-28	0.720086	0.627	0.272	2.31888e-24
Klf13	1.60173e-28	-0.613722	0.721	0.96	2.49741e-24
Mfsd6	1.73614e-28	-0.654267	0.305	0.688	2.70699e-24
Emp1	1.75353e-28	-0.634842	0.598	0.882	2.73411e-24
Rhcg	1.77017e-28	0.975558	0.789	0.532	2.76005e-24
Pepd	2.01557e-28	0.507879	1	0.993	3.14267e-24
Egln3	2.02482e-28	-0.616123	0.262	0.637	3.15709e-24
Epb41	2.05969e-28	-0.391456	1	1	3.21147e-24
Macc1	2.09807e-28	-0.532055	0.06	0.402	3.27131e-24
Cap1	2.20144e-28	-0.397857	1	1	3.43248e-24
Gpc1	2.29819e-28	-0.621922	0.393	0.745	3.58333e-24
Stxbp4	2.38645e-28	-0.662911	0.282	0.637	3.72095e-24
Pde7a	2.42933e-28	-0.6196	0.664	0.915	3.78781e-24
Ndufv1	2.49303e-28	-0.299622	1	1	3.88713e-24
Plxnd1	2.51694e-28	-0.612842	0.843	0.988	3.92441e-24
Myo1e	2.58798e-28	-0.607222	0.724	0.925	4.03517e-24
Cyc1	2.65698e-28	-0.252879	1	1	4.14277e-24
Prex2	2.71603e-28	-0.622655	0.687	0.922	4.23483e-24
Gprc5a	2.8023e-28	-0.581989	0.105	0.468	4.36934e-24
Mr1	2.8233e-28	-0.598828	0.265	0.642	4.40208e-24
Mfrp	2.90511e-28	-0.470836	0.023	0.34	4.52964e-24
Atp9a	3.27459e-28	-0.609071	0.709	0.925	5.10574e-24
Def8	3.4653e-28	0.562845	0.997	0.932	5.40309e-24
Cadps2	3.64811e-28	0.64824	0.516	0.162	5.68814e-24
Plxnb1	3.7907e-28	-0.623214	0.721	0.922	5.91046e-24
Mid1ip1	3.79384e-28	-0.612925	0.746	0.955	5.91536e-24
Sec62	3.88236e-28	-0.378088	1	1	6.05338e-24
Fmnl1	4.33037e-28	0.64638	0.707	0.348	6.75192e-24
Fam171a2	4.53737e-28	-0.712347	0.459	0.797	7.07467e-24
Grina	4.61214e-28	0.337459	1	1	7.19124e-24
Serpinb8	4.74621e-28	-0.630795	0.274	0.635	7.40029e-24
BC034090	4.77731e-28	-0.531283	0.906	0.983	7.44878e-24
Nsdhl	4.86339e-28	0.723538	0.801	0.54	7.58299e-24
Nrp1	4.93806e-28	-0.579469	0.815	0.965	7.69943e-24
Nfe2l2	5.07346e-28	-0.440707	0.994	1	7.91053e-24
Efcab2	5.0797e-28	-0.660911	0.553	0.838	7.92027e-24
Ndufa5	5.37059e-28	-0.352864	1	1	8.37382e-24
Nipal1	6.10029e-28	-0.545372	0.066	0.41	9.51157e-24
Mvd	6.66254e-28	0.702452	0.761	0.452	1.03882e-23
Tcf4	7.01551e-28	-0.600316	0.832	0.975	1.09386e-23
Ash1l	7.01896e-28	-0.531886	0.909	0.983	1.0944e-23
Amotl1	7.12093e-28	-0.64264	0.684	0.917	1.1103e-23
Ddc	8.34371e-28	0.617285	0.516	0.158	1.30095e-23
Angpt1	8.44988e-28	0.630141	0.601	0.228	1.31751e-23
Coasy	8.76448e-28	0.599327	0.963	0.865	1.36656e-23
Fermt1	8.7982e-28	-0.641891	0.368	0.723	1.37182e-23
Igfals	8.83327e-28	0.51374	0.427	0.085	1.37728e-23
Vcl	8.85327e-28	-0.446888	0.963	0.995	1.3804e-23
Snx3	9.55086e-28	-0.34204	1	1	1.48917e-23
Sept7	9.88037e-28	-0.625296	0.607	0.87	1.54055e-23
Ehhadh	1.00358e-27	0.536654	1	1	1.56478e-23
Lrch4	1.06063e-27	-0.570351	0.852	0.98	1.65373e-23
Ier3	1.09505e-27	0.860327	0.886	0.767	1.7074e-23
Slc15a2	1.13405e-27	-0.51343	0.954	0.988	1.7682e-23
Mmgt2	1.20268e-27	-0.620035	0.33	0.703	1.87522e-23
Ppp1r11	1.25686e-27	-0.561827	0.832	0.968	1.9597e-23
Stard13	1.28459e-27	-0.640787	0.291	0.652	2.00293e-23
Itga3	1.2912e-27	-0.589919	0.798	0.94	2.01323e-23
Itgb5	1.31804e-27	-0.411498	1	1	2.05509e-23
Ezh1	1.32751e-27	-0.612925	0.624	0.882	2.06985e-23
Hnrnpk	1.37032e-27	-0.375016	1	1	2.1366e-23
Rab12	1.38533e-27	-0.567601	0.84	0.963	2.16001e-23
Robo4	1.4539e-27	-0.64261	0.453	0.792	2.26693e-23
Fkbp4	1.52508e-27	0.346632	1	1	2.3779e-23
Nr0b2	1.62956e-27	-0.547706	0.114	0.475	2.54081e-23
Atp6v0e	1.68319e-27	-0.291491	1	1	2.62443e-23
Hnf1a	1.73402e-27	0.685952	0.826	0.605	2.70369e-23
Mettl26	1.73654e-27	0.409788	1	0.998	2.70761e-23
AW549877	1.78469e-27	-0.482399	0.96	0.993	2.78269e-23
Mpzl1	1.82923e-27	-0.598912	0.661	0.912	2.85214e-23
Plat	1.85969e-27	-0.593599	0.527	0.853	2.89964e-23
Hes6	2.07224e-27	0.629039	0.937	0.863	3.23104e-23
Tmem98	2.0796e-27	-0.611213	0.627	0.892	3.24251e-23
Myo1d	2.09469e-27	-0.640852	0.652	0.897	3.26605e-23
Snx7	2.36589e-27	0.57783	0.932	0.833	3.68889e-23
Mapk4	2.38841e-27	0.670709	0.687	0.345	3.72401e-23
Ephb2	2.53565e-27	-0.509172	0.037	0.358	3.95358e-23
Axin2	2.62287e-27	-0.507603	0.083	0.438	4.08957e-23
Lad1	2.67086e-27	-0.438328	1	1	4.16441e-23
4930556J24Rik	2.85991e-27	-0.612653	0.205	0.57	4.45917e-23
Ust	2.89797e-27	-0.590904	0.114	0.47	4.51851e-23
Acadl	2.92766e-27	-0.333833	1	1	4.56481e-23
Pmpcb	3.02674e-27	0.342396	1	1	4.7193e-23
Hnrnpa1	3.07887e-27	-0.5815	0.821	0.955	4.80057e-23
Spaca6	3.09017e-27	-0.613987	0.342	0.708	4.8182e-23
Uqcr11	3.46623e-27	-0.307018	1	1	5.40454e-23
Ifngr2	3.52036e-27	-0.597191	0.732	0.948	5.48894e-23
Large2	3.62142e-27	-0.658701	0.53	0.805	5.64651e-23
Plekha6	4.01581e-27	-0.509216	0.954	0.995	6.26145e-23
Irf2bp2	4.25577e-27	0.539665	0.983	0.927	6.63559e-23
Tcf7l2	4.28775e-27	-0.633096	0.336	0.69	6.68545e-23
Atp5c1	4.29621e-27	-0.349636	1	1	6.69866e-23
Lsm8	4.51502e-27	-0.558316	0.849	0.963	7.03982e-23
Kidins220	4.70532e-27	-0.34862	1	1	7.33653e-23
March6	4.75669e-27	0.413155	1	0.993	7.41663e-23
Usp54	5.85516e-27	-0.607845	0.276	0.64	9.12937e-23
Rora	6.73951e-27	-0.569983	0.795	0.935	1.05082e-22
Ywhaq	6.9288e-27	-0.391239	1	1	1.08034e-22
Nr3c1	7.16252e-27	-0.507942	0.923	0.985	1.11678e-22
Pml	7.24546e-27	-0.660811	0.61	0.858	1.12971e-22
Tm2d3	7.30402e-27	-0.511911	0.94	0.998	1.13884e-22
Kansl1	7.80252e-27	-0.566865	0.746	0.95	1.21657e-22
Ro60	8.18867e-27	-0.608715	0.738	0.93	1.27678e-22
Mme	8.20208e-27	-0.65019	0.413	0.76	1.27887e-22
Rragd	8.55036e-27	0.730857	0.886	0.72	1.33317e-22
Hbp1	9.01869e-27	-0.474483	0.966	1	1.40619e-22
Gm7694	9.30544e-27	-0.649939	0.422	0.755	1.4509e-22
Papss1	9.48664e-27	0.552588	0.986	0.98	1.47916e-22
Galnt14	9.56039e-27	0.666863	0.915	0.693	1.49066e-22
Abat	1.00972e-26	0.601851	0.923	0.782	1.57436e-22
Akap12	1.06241e-26	-0.643638	0.373	0.745	1.65652e-22
Eif4a2	1.09293e-26	-0.382288	1	1	1.7041e-22
Id2	1.10769e-26	0.675268	0.832	0.603	1.72712e-22
Scnn1a	1.11392e-26	0.674124	0.983	0.985	1.73682e-22
Ptdss1	1.13345e-26	-0.468156	0.98	0.995	1.76727e-22
Pigc	1.15504e-26	-0.627175	0.647	0.895	1.80093e-22
Retreg1	1.18268e-26	0.620342	0.932	0.752	1.84404e-22
Crb3	1.25324e-26	-0.594922	0.772	0.935	1.95405e-22
Cenpb	1.29263e-26	0.433027	0.997	0.998	2.01547e-22
Map3k7cl	1.3374e-26	0.819252	0.766	0.485	2.08528e-22
Slc16a5	1.3596e-26	0.827251	0.889	0.745	2.11988e-22
Mepce	1.54089e-26	-0.546482	0.835	0.963	2.40255e-22
Apobec3	1.63979e-26	-0.597523	0.479	0.807	2.55676e-22
Fcgbp	1.85203e-26	-0.713685	0.14	0.49	2.88768e-22
Dynlt3	1.98479e-26	-0.410457	1	1	3.09469e-22
Atf4	2.0294e-26	-0.435183	0.997	1	3.16425e-22
Ar	2.05724e-26	0.683453	0.684	0.36	3.20766e-22
Copz2	2.29944e-26	-0.54921	0.866	0.965	3.58528e-22
Efna4	2.34543e-26	-0.608842	0.214	0.573	3.657e-22
Elf5	2.56355e-26	-0.54215	0.12	0.48	3.99708e-22
Shisa4	2.61797e-26	0.581588	0.484	0.138	4.08194e-22
Ttc3	2.6259e-26	-0.479259	0.969	0.995	4.09431e-22
Siae	2.68384e-26	-0.625354	0.333	0.688	4.18464e-22
Pdia4	2.68655e-26	0.419318	1	1	4.18887e-22
Tsc22d2	2.74977e-26	0.692467	0.61	0.275	4.28743e-22
Zfp618	2.83823e-26	-0.668267	0.567	0.815	4.42538e-22
Treh	2.89166e-26	0.69045	0.798	0.56	4.50868e-22
Steap2	2.9422e-26	0.639158	0.917	0.807	4.58747e-22
Nepn	2.96855e-26	0.388298	0.274	0.01	4.62856e-22
Tspan13	2.97275e-26	-0.613344	0.553	0.835	4.63511e-22
Psca	3.00636e-26	-0.984022	0.63	0.823	4.68752e-22
Slc23a1	3.37373e-26	0.563068	0.997	0.965	5.26031e-22
Ltc4s	3.41208e-26	0.593371	0.37	0.062	5.32012e-22
Btbd1	3.42175e-26	-0.616215	0.405	0.743	5.33519e-22
Sec63	3.48844e-26	-0.528068	0.877	0.973	5.43918e-22
Fmr1	3.57421e-26	-0.503982	0.883	0.995	5.57292e-22
Slc8b1	3.69226e-26	-0.625459	0.436	0.75	5.75697e-22
Dynlrb1	3.83473e-26	-0.399059	1	1	5.9791e-22
Tlr2	4.00191e-26	-0.501288	0.046	0.36	6.23978e-22
Klf9	4.57282e-26	0.577191	0.929	0.8	7.12993e-22
Slco4a1	4.66341e-26	-0.531236	0.137	0.49	7.27118e-22
Sec31a	4.79045e-26	0.464757	0.997	0.97	7.46928e-22
Ptov1	4.81659e-26	-0.49451	0.929	0.983	7.51003e-22
Cxadr	4.91465e-26	-0.599495	0.684	0.905	7.66292e-22
Tbc1d4	5.10979e-26	-0.593081	0.513	0.825	7.96719e-22
Fam163a	5.11515e-26	0.501604	0.37	0.062	7.97554e-22
Ccdc28b	5.92906e-26	0.629719	0.9	0.767	9.2446e-22
Gpi1	6.10915e-26	-0.252178	1	1	9.52539e-22
S1pr3	6.30353e-26	-0.469422	0.444	0.812	9.82847e-22
Lrrc19	6.82108e-26	0.600179	0.624	0.278	1.06354e-21
Stab1	6.92897e-26	-0.554696	0.564	0.877	1.08036e-21
Selenow	7.01671e-26	-0.367633	1	1	1.09405e-21
Polr2a	7.20177e-26	-0.537241	0.877	0.97	1.1229e-21
Kcmf1	7.35631e-26	-0.470139	0.972	0.995	1.147e-21
Tpd52l1	7.57301e-26	-0.645197	0.521	0.825	1.18078e-21
Flot1	7.74945e-26	-0.559767	0.84	0.958	1.20829e-21
Vamp4	7.88582e-26	-0.580758	0.689	0.877	1.22956e-21
Pja2	7.90056e-26	-0.444822	0.977	1	1.23186e-21
Rasd2	9.13467e-26	0.516526	0.373	0.065	1.42428e-21
Whrn	9.8512e-26	0.606182	0.652	0.31	1.536e-21
Phyhipl	9.96673e-26	-0.69051	0.541	0.818	1.55401e-21
Muc20	1.00184e-25	-0.517377	0.077	0.412	1.56207e-21
Spry2	1.01088e-25	-0.59711	0.487	0.802	1.57616e-21
Pnpla8	1.01635e-25	-0.437369	0.989	0.998	1.5847e-21
Cisd3	1.02411e-25	0.62064	0.846	0.647	1.59678e-21
Furin	1.06879e-25	0.412569	0.997	0.998	1.66645e-21
Lancl3	1.10507e-25	-0.564302	0.162	0.517	1.72302e-21
Snx13	1.24008e-25	-0.542407	0.829	0.95	1.93353e-21
Rab28	1.24828e-25	-0.527576	0.923	0.983	1.94632e-21
Pcmtd2	1.29481e-25	-0.496275	0.923	0.988	2.01886e-21
Tmtc1	1.33306e-25	-0.61185	0.615	0.885	2.07851e-21
Tcea1	1.33594e-25	-0.514364	0.926	0.983	2.083e-21
Samd4	1.34106e-25	-0.535703	0.353	0.735	2.09098e-21
Brox	1.37763e-25	-0.595621	0.632	0.887	2.148e-21
Nfib	1.57624e-25	-0.560152	0.912	0.99	2.45767e-21
Sco2	1.59299e-25	-0.572627	0.647	0.89	2.48379e-21
Gsk3a	1.67882e-25	-0.485382	0.937	0.988	2.61761e-21
Pamr1	1.71236e-25	0.71095	0.536	0.198	2.66991e-21
Pura	1.75052e-25	-0.369105	0.997	1	2.72941e-21
Herpud2	1.75149e-25	-0.548933	0.886	0.963	2.73092e-21
Tardbp	1.76862e-25	-0.490311	0.934	0.995	2.75764e-21
Csf1r	1.77731e-25	-0.628746	0.387	0.74	2.77119e-21
Pafah1b3	1.81293e-25	-0.613292	0.584	0.853	2.82672e-21
Adra1a	1.94429e-25	0.438272	0.333	0.043	3.03154e-21
Rfwd3	1.9543e-25	-0.58063	0.709	0.912	3.04715e-21
Aldh1a3	1.96583e-25	-0.735058	0.259	0.618	3.06513e-21
Lyplal1	2.05543e-25	0.693982	0.695	0.382	3.20482e-21
Slc44a4	2.17904e-25	0.547377	0.972	0.932	3.39756e-21
Xpc	2.21443e-25	-0.546025	0.772	0.945	3.45273e-21
Rgmb	2.51439e-25	-0.616026	0.519	0.823	3.92044e-21
Hspa4	2.6194e-25	-0.533421	0.849	0.98	4.08417e-21
Brd7	2.67691e-25	-0.572847	0.672	0.907	4.17384e-21
Hist3h2a	2.69604e-25	-0.641263	0.524	0.805	4.20367e-21
Zfp622	2.82992e-25	-0.562567	0.823	0.955	4.41241e-21
Lnx2	2.95772e-25	-0.60422	0.479	0.812	4.61168e-21
Tpbg	3.14612e-25	-0.514696	0.117	0.46	4.90544e-21
Txndc17	3.32393e-25	0.644994	0.846	0.652	5.18267e-21
Pxdc1	3.3387e-25	-0.540109	0.145	0.502	5.2057e-21
Psenen	3.35253e-25	-0.449646	0.966	0.998	5.22727e-21
Zfr	3.50248e-25	-0.535455	0.909	0.978	5.46107e-21
Gsta3	3.60223e-25	0.540831	0.966	0.868	5.6166e-21
Gfod2	3.62086e-25	-0.618176	0.544	0.795	5.64564e-21
Abcc9	3.86305e-25	-0.62901	0.288	0.637	6.02327e-21
Capza2	3.93432e-25	-0.389027	1	1	6.13439e-21
Prxl2c	4.00646e-25	-0.496017	0.923	0.993	6.24687e-21
Esrp1	4.04161e-25	-0.619476	0.504	0.802	6.30168e-21
Smim5	4.04894e-25	-0.564524	0.778	0.968	6.3131e-21
Tfdp2	4.29557e-25	-0.623572	0.601	0.863	6.69765e-21
Ubxn2a	4.31506e-25	-0.540304	0.846	0.97	6.72805e-21
Casp7	4.31557e-25	-0.566688	0.319	0.662	6.72884e-21
Dnajc10	4.58246e-25	-0.528192	0.866	0.98	7.14498e-21
Dock6	4.59558e-25	-0.595224	0.712	0.935	7.16542e-21
Rab22a	4.63103e-25	-0.468999	0.98	0.998	7.2207e-21
Casc4	4.77714e-25	0.597186	0.94	0.815	7.44851e-21
Nceh1	4.90679e-25	-0.407977	1	1	7.65067e-21
Sema4a	5.2651e-25	0.662806	0.761	0.488	8.20934e-21
Itgb8	6.13667e-25	0.520082	0.989	0.943	9.5683e-21
Golph3l	6.26844e-25	-0.587184	0.729	0.902	9.77375e-21
Sbno1	6.65624e-25	-0.434347	0.969	0.998	1.03784e-20
Hcar1	6.69401e-25	-0.468397	0.071	0.392	1.04373e-20
Hoxa11	7.24159e-25	-0.512725	0.142	0.492	1.12911e-20
Slc5a9	7.66001e-25	0.554559	0.573	0.228	1.19435e-20
Eif4ebp1	8.1563e-25	-0.598622	0.578	0.815	1.27173e-20
Gadd45a	8.30445e-25	-0.47448	0.966	1	1.29483e-20
Phf3	9.15798e-25	-0.528223	0.832	0.955	1.42791e-20
Pi16	9.6194e-25	0.727833	0.365	0.068	1.49986e-20
Crybg3	9.92483e-25	-0.623162	0.501	0.792	1.54748e-20
Rheb	1.12837e-24	-0.391253	1	1	1.75936e-20
Klk1b9	1.148e-24	0.397116	0.265	0.013	1.78997e-20
Adh1	1.23989e-24	0.493052	1	1	1.93323e-20
Mplkip	1.25205e-24	-0.574013	0.593	0.868	1.9522e-20
Shank2	1.25774e-24	-0.582664	0.764	0.92	1.96107e-20
Gsn	1.29369e-24	-0.419803	0.852	0.98	2.01712e-20
Arrb1	1.30773e-24	-0.576377	0.533	0.845	2.03901e-20
Wac	1.36625e-24	-0.482984	0.966	0.998	2.13025e-20
Ric3	1.38738e-24	-0.455327	0.046	0.348	2.16321e-20
Ctnnbip1	1.38745e-24	0.686106	0.809	0.598	2.16331e-20
Stk25	1.41021e-24	-0.421546	0.994	1	2.1988e-20
Bag4	1.41395e-24	-0.597494	0.464	0.782	2.20464e-20
Cacnb3	1.48881e-24	-0.617639	0.359	0.682	2.32135e-20
Rgcc	1.5453e-24	-0.585606	0.598	0.865	2.40943e-20
Manea	1.62551e-24	-0.603862	0.499	0.802	2.53449e-20
Sdf4	1.65989e-24	-0.289111	1	1	2.5881e-20
Dad1	1.66283e-24	-0.415134	0.994	1	2.59268e-20
B3gnt2	1.66946e-24	-0.542823	0.749	0.935	2.60303e-20
Slc36a4	1.79674e-24	-0.610793	0.425	0.743	2.80147e-20
Serbp1	1.98341e-24	-0.318266	1	1	3.09253e-20
Lnpep	2.08587e-24	-0.50001	0.906	0.983	3.25229e-20
Tmem163	2.14656e-24	0.519998	0.342	0.055	3.34692e-20
Defb1	2.17222e-24	0.682795	1	1	3.38692e-20
Cacul1	2.19273e-24	0.517902	0.96	0.922	3.4189e-20
Aacs	2.26547e-24	0.542836	0.989	0.917	3.53231e-20
Fut8	2.28651e-24	0.597576	0.934	0.82	3.56513e-20
Fat4	2.28992e-24	-0.62996	0.276	0.605	3.57045e-20
Zfp326	2.30347e-24	-0.563544	0.627	0.885	3.59156e-20
Atad1	2.42928e-24	-0.456277	0.966	0.995	3.78774e-20
Loxl2	2.48695e-24	-0.570267	0.556	0.838	3.87765e-20
Mpst	2.52533e-24	0.637996	0.812	0.585	3.93749e-20
Aspn	2.57661e-24	-0.471985	0.051	0.355	4.01745e-20
Rftn2	2.74592e-24	-0.602109	0.319	0.657	4.28144e-20
Snai2	2.96172e-24	-0.604501	0.373	0.713	4.61791e-20
Slc6a6	3.13025e-24	-0.404172	1	1	4.88068e-20
Mbtps1	3.1306e-24	-0.47338	0.972	0.988	4.88124e-20
Ctsd	3.14675e-24	0.413424	1	0.993	4.90641e-20
Atp6v1b1	3.27017e-24	0.748449	0.575	0.26	5.09885e-20
Smarca5	3.43372e-24	-0.567826	0.288	0.63	5.35386e-20
Mif4gd	3.53357e-24	-0.393064	0.997	1	5.50955e-20
Stub1	4.2834e-24	-0.411999	0.994	1	6.67868e-20
Ogfrl1	4.31171e-24	-0.585819	0.288	0.632	6.72282e-20
Sertad4	4.46453e-24	-0.510019	0.134	0.478	6.9611e-20
Smim22	4.50634e-24	-0.57291	0.667	0.915	7.02628e-20
Sh3bgrl	4.5651e-24	-0.370377	0.986	0.998	7.11791e-20
Nav2	4.83777e-24	-0.512447	0.145	0.49	7.54304e-20
Fam117a	4.93323e-24	-0.639191	0.496	0.765	7.6919e-20
Arhgap10	4.98513e-24	0.636468	0.832	0.598	7.77282e-20
Sav1	5.17703e-24	-0.552823	0.843	0.938	8.07202e-20
Dnajc9	5.22136e-24	-0.562809	0.738	0.91	8.14115e-20
Ehd1	5.34506e-24	0.619091	0.738	0.425	8.33402e-20
Uso1	6.03783e-24	0.549819	0.934	0.825	9.41418e-20
Enpp3	6.50669e-24	0.653386	0.635	0.31	1.01452e-19
Nsmce4a	6.75404e-24	-0.445363	0.98	0.998	1.05309e-19
Lztr1	6.99828e-24	0.507058	0.98	0.948	1.09117e-19
Ddit4l	7.02785e-24	-0.578272	0.521	0.815	1.09578e-19
Sp5	7.15393e-24	0.554903	0.564	0.222	1.11544e-19
Dync1i2	7.39751e-24	-0.427946	0.986	0.998	1.15342e-19
Tfec	7.50365e-24	0.616167	0.558	0.228	1.16997e-19
Zfp608	7.71978e-24	-0.589568	0.325	0.652	1.20367e-19
Dyrk1a	7.90965e-24	-0.493636	0.835	0.97	1.23327e-19
Narf	8.20713e-24	-0.481148	0.88	0.983	1.27966e-19
Zdhhc14	8.39479e-24	-0.561823	0.268	0.62	1.30892e-19
Gsta4	8.5735e-24	0.685179	0.897	0.78	1.33678e-19
Psmc3	8.64111e-24	-0.378454	1	1	1.34732e-19
Ppic	8.64345e-24	-0.542342	0.906	0.96	1.34769e-19
Maged1	8.64354e-24	0.569796	0.937	0.838	1.3477e-19
Tmem213	8.87118e-24	0.663093	0.957	0.96	1.3832e-19
Itm2a	9.30838e-24	-0.550557	0.148	0.48	1.45136e-19
Gys2	9.56872e-24	0.507297	0.453	0.132	1.49195e-19
Smad1	1.04252e-23	-0.580587	0.521	0.805	1.6255e-19
Gm11127	1.06171e-23	0.422651	0.33	0.05	1.65542e-19
Tnfsf15	1.0799e-23	-0.501942	0.108	0.43	1.68377e-19
Prkaa1	1.13062e-23	-0.556274	0.615	0.887	1.76287e-19
Fkbp11	1.17553e-23	0.430069	0.316	0.043	1.83289e-19
Parp8	1.1959e-23	-0.608348	0.37	0.695	1.86464e-19
4833439L19Rik	1.21123e-23	0.385192	1	1	1.88855e-19
Pheta1	1.23169e-23	-0.575927	0.419	0.73	1.92045e-19
Tmem25	1.31312e-23	0.589911	0.915	0.772	2.04741e-19
Ptk2b	1.39747e-23	0.590966	0.658	0.34	2.17894e-19
Rasa1	1.41082e-23	-0.556172	0.413	0.743	2.19975e-19
Ifitm2	1.4458e-23	-0.518528	0.832	0.945	2.2543e-19
Dpy19l3	1.49756e-23	-0.548437	0.234	0.568	2.335e-19
Dtnb	1.50923e-23	-0.587039	0.655	0.87	2.35319e-19
Lamtor5	1.51364e-23	0.544982	0.94	0.85	2.36006e-19
Rtp4	1.51906e-23	-0.579832	0.447	0.79	2.36852e-19
Tmem184c	1.55375e-23	-0.559587	0.595	0.85	2.42261e-19
Gmpr	1.58498e-23	-0.455098	0.972	0.998	2.4713e-19
Itgb1bp1	1.61478e-23	-0.553565	0.829	0.935	2.51776e-19
Gpr182	1.62702e-23	-0.558836	0.268	0.61	2.53685e-19
Gdf10	1.62874e-23	0.782244	0.521	0.208	2.53953e-19
Myo5a	1.69206e-23	-0.64887	0.826	0.958	2.63827e-19
Myo9a	1.69957e-23	-0.547436	0.45	0.76	2.64997e-19
Hook2	1.70496e-23	0.554197	0.952	0.835	2.65837e-19
Jag1	1.72931e-23	-0.575228	0.689	0.93	2.69633e-19
Unc50	1.75453e-23	-0.519715	0.915	0.983	2.73567e-19
Hexb	1.86152e-23	0.597892	0.991	0.97	2.90247e-19
Cntn1	1.86717e-23	-0.426919	0.023	0.295	2.91129e-19
Adamts9	1.90687e-23	-0.592868	0.567	0.848	2.9732e-19
Map7	1.93366e-23	0.448525	0.994	0.995	3.01497e-19
Mfap3l	1.96833e-23	-0.517968	0.94	0.988	3.06902e-19
Kmt2e	1.99864e-23	-0.519379	0.803	0.922	3.11628e-19
Osbpl6	2.08736e-23	0.61408	0.809	0.535	3.25462e-19
Insig2	2.10207e-23	-0.575924	0.701	0.91	3.27755e-19
Erlin1	2.12598e-23	0.644474	0.63	0.3	3.31483e-19
Tspan1	2.20107e-23	-0.537906	0.823	0.963	3.43191e-19
Ddit4	2.27407e-23	-0.545191	0.59	0.863	3.54574e-19
Mok	2.40582e-23	-0.600633	0.43	0.743	3.75115e-19
Dclre1b	2.50228e-23	-0.526649	0.177	0.517	3.90155e-19
Smchd1	2.62394e-23	-0.550972	0.672	0.902	4.09124e-19
Mylip	2.6787e-23	-0.584835	0.578	0.83	4.17663e-19
Rsl24d1	2.72173e-23	-0.562166	0.652	0.865	4.24371e-19
Nup153	2.82404e-23	-0.495143	0.812	0.983	4.40324e-19
Ggt6	3.00028e-23	0.469983	0.402	0.098	4.67803e-19
Dpp4	3.03667e-23	0.621054	0.786	0.562	4.73478e-19
Pdp2	3.29362e-23	0.599641	0.635	0.315	5.13541e-19
Bmp3	3.30491e-23	-0.559208	0.177	0.515	5.15301e-19
Pan3	3.32369e-23	-0.539656	0.678	0.917	5.1823e-19
Tmem259	3.50243e-23	-0.360234	1	1	5.46098e-19
Dpyd	3.61843e-23	0.555253	0.544	0.208	5.64185e-19
Ss18	3.856e-23	-0.566667	0.578	0.845	6.01227e-19
Bnip3l	4.10837e-23	-0.561157	0.658	0.887	6.40576e-19
Kcnip3	4.1204e-23	-0.495888	0.125	0.448	6.42453e-19
Armt1	4.15018e-23	-0.588375	0.35	0.667	6.47096e-19
Fam81a	4.56393e-23	-0.531761	0.781	0.965	7.11608e-19
Gnai2	4.56576e-23	-0.320242	1	1	7.11893e-19
Avpr2	4.60973e-23	-0.598622	0.501	0.812	7.18749e-19
Atg16l2	4.81048e-23	-0.554498	0.271	0.613	7.5005e-19
Inava	5.21436e-23	0.548115	0.501	0.175	8.13023e-19
Slc35g1	5.22242e-23	-0.601173	0.681	0.892	8.1428e-19
Immt	5.22972e-23	-0.292404	1	1	8.15419e-19
Ctf1	5.27228e-23	-0.582085	0.356	0.672	8.22054e-19
Spsb4	5.42551e-23	0.596913	0.521	0.202	8.45946e-19
Nphs1	5.46744e-23	0.719746	0.479	0.175	8.52483e-19
Plaur	5.62131e-23	-0.523242	0.199	0.54	8.76475e-19
Fam13a	5.74896e-23	-0.500837	0.846	0.985	8.96377e-19
Cd9	5.98882e-23	0.621722	0.98	0.932	9.33777e-19
Aldh3a2	6.03572e-23	0.46395	0.991	0.927	9.4109e-19
Tmem9b	6.06168e-23	-0.440684	0.98	0.998	9.45137e-19
Pnp	6.70703e-23	0.430866	0.991	0.978	1.04576e-18
Svbp	6.77035e-23	-0.569396	0.721	0.897	1.05563e-18
Tmem242	6.80204e-23	-0.413015	0.997	0.998	1.06057e-18
Zcchc24	7.14359e-23	-0.557907	0.439	0.757	1.11383e-18
Bicd1	7.26537e-23	-0.571321	0.55	0.833	1.13282e-18
Shroom2	7.52712e-23	-0.556929	0.67	0.895	1.17363e-18
Naa38	7.58803e-23	-0.36626	1	1	1.18313e-18
Mapk3	7.79024e-23	-0.506014	0.832	0.965	1.21465e-18
Tead1	7.82923e-23	-0.497175	0.903	0.983	1.22073e-18
Vegfa	9.1947e-23	0.530668	0.969	0.91	1.43364e-18
Ube2z	9.59067e-23	-0.497771	0.812	0.958	1.49538e-18
Icosl	9.65044e-23	-0.560176	0.416	0.73	1.5047e-18
Mmp11	9.86348e-23	-0.509022	0.177	0.512	1.53791e-18
Slfn5	9.909e-23	-0.50265	0.809	0.958	1.54501e-18
Ehd4	1.10759e-22	-0.522742	0.863	0.955	1.72695e-18
Krt23	1.14496e-22	-0.537789	0.14	0.462	1.78522e-18
Cib1	1.18355e-22	0.516871	0.991	0.955	1.84539e-18
Snx33	1.2194e-22	-0.556987	0.456	0.748	1.90129e-18
Fam49a	1.2816e-22	-0.528706	0.191	0.525	1.99826e-18
Atp6v1f	1.31082e-22	0.439107	0.994	1	2.04383e-18
Agpat3	1.3371e-22	-0.271384	1	1	2.08481e-18
Chn1	1.35655e-22	-0.54078	0.402	0.705	2.11513e-18
Plekhg6	1.4319e-22	-0.57168	0.219	0.535	2.23262e-18
Dkk3	1.43902e-22	-0.57809	0.467	0.777	2.24372e-18
Alad	1.50445e-22	0.501069	0.977	0.922	2.34573e-18
B4galnt1	1.62537e-22	-0.596699	0.365	0.68	2.53427e-18
Kat7	1.6322e-22	-0.513957	0.843	0.965	2.54493e-18
Cept1	1.72338e-22	-0.479075	0.96	0.995	2.68709e-18
Mecom	1.80899e-22	-0.545151	0.732	0.945	2.82058e-18
Pigp	1.82159e-22	-0.511323	0.863	0.96	2.84023e-18
Churc1	1.91101e-22	-0.474549	0.92	0.98	2.97965e-18
Ncam1	1.91613e-22	-0.474771	0.222	0.565	2.98763e-18
Mib1	1.91955e-22	-0.412564	0.989	0.998	2.99296e-18
Plekha7	1.93318e-22	-0.511714	0.866	0.975	3.01421e-18
Hsd17b11	2.00844e-22	0.413687	1	1	3.13156e-18
Phf6	2.03256e-22	-0.595515	0.479	0.762	3.16917e-18
Ahcyl2	2.06623e-22	0.39876	1	1	3.22167e-18
Chmp4c	2.08091e-22	-0.557288	0.45	0.75	3.24455e-18
Pea15a	2.10473e-22	-0.51039	0.786	0.948	3.2817e-18
Appl1	2.12109e-22	-0.521781	0.726	0.932	3.3072e-18
Fibin	2.13558e-22	-0.472287	0.094	0.402	3.3298e-18
Adm	2.15045e-22	0.542581	0.43	0.13	3.35298e-18
Abca13	2.2114e-22	-0.45854	0.926	1	3.44802e-18
Sqor	2.32009e-22	0.503781	0.98	0.89	3.61749e-18
Ntf3	2.33317e-22	-0.497555	0.142	0.46	3.63787e-18
B3galt5	2.33339e-22	0.53515	0.473	0.162	3.63822e-18
Klhl9	2.35129e-22	-0.390608	0.997	1	3.66613e-18
C1qc	2.40796e-22	-0.563383	0.621	0.865	3.75449e-18
Ralgapa1	2.65898e-22	-0.46412	0.957	0.995	4.14587e-18
Fbxo40	2.73459e-22	0.547902	0.541	0.225	4.26377e-18
Slc22a19	2.7483e-22	-0.708968	0.732	0.902	4.28514e-18
Tgoln1	2.79836e-22	0.461313	0.977	0.97	4.3632e-18
Ndufs3	2.82442e-22	-0.496426	0.843	0.963	4.40384e-18
Cdc42ep3	3.17144e-22	-0.546499	0.444	0.752	4.94491e-18
Osgin1	3.37949e-22	0.594712	0.849	0.67	5.2693e-18
Map3k5	3.53657e-22	-0.458191	0.929	0.983	5.51423e-18
Nedd4l	3.55432e-22	-0.435723	0.974	1	5.5419e-18
Agtr1a	3.56725e-22	0.613673	0.638	0.358	5.56205e-18
Pcca	3.79757e-22	0.516193	0.952	0.87	5.92118e-18
Parp12	4.00194e-22	-0.551513	0.729	0.93	6.23982e-18
Ehmt2	4.18392e-22	-0.399185	0.986	0.998	6.52356e-18
Casd1	4.67567e-22	-0.564754	0.501	0.795	7.29031e-18
Ralyl	4.8347e-22	-0.414812	0.037	0.308	7.53826e-18
Fam241a	4.95741e-22	-0.60578	0.595	0.838	7.72959e-18
Sgce	5.33448e-22	-0.538997	0.382	0.71	8.31753e-18
Creg1	5.55231e-22	0.533584	0.929	0.848	8.65716e-18
Golph3	5.72187e-22	-0.381691	0.991	1	8.92154e-18
Myom1	5.86192e-22	0.627068	0.271	0.028	9.1399e-18
Slc35f5	5.8667e-22	-0.582592	0.613	0.845	9.14737e-18
Coq8a	5.87589e-22	0.557819	0.855	0.623	9.16169e-18
Rtn4	5.94113e-22	-0.555741	0.641	0.887	9.2634e-18
Hnrnpul1	6.01409e-22	-0.354776	1	1	9.37717e-18
Pde6a	6.16025e-22	0.412403	0.293	0.038	9.60506e-18
Pi4k2a	6.16776e-22	0.571019	0.863	0.748	9.61677e-18
Ccdc120	6.24254e-22	-0.51139	0.188	0.515	9.73337e-18
Gsk3b	6.84927e-22	-0.443032	0.949	0.995	1.06794e-17
P3h4	7.00932e-22	-0.520092	0.316	0.67	1.09289e-17
Pclo	7.21398e-22	-0.529957	0.228	0.552	1.1248e-17
Kcnh5	7.4978e-22	-0.422699	0.063	0.355	1.16906e-17
Alkbh7	7.55815e-22	-0.502171	0.855	0.955	1.17847e-17
Xpnpep2	7.60466e-22	0.373786	0.296	0.04	1.18572e-17
Ubtf	8.20568e-22	-0.453432	0.9	0.98	1.27943e-17
Serpine2	8.37616e-22	-0.558458	0.536	0.828	1.30601e-17
Tmtc3	8.3819e-22	-0.535355	0.57	0.848	1.30691e-17
Acer2	8.39145e-22	-0.559358	0.513	0.78	1.30839e-17
Siva1	8.45063e-22	-0.536933	0.382	0.715	1.31762e-17
Cnbp	8.58967e-22	-0.274634	1	1	1.3393e-17
Sucnr1	8.7087e-22	0.608547	0.524	0.215	1.35786e-17
Epb41l5	9.00285e-22	-0.41717	0.989	0.998	1.40372e-17
Esyt2	9.23642e-22	-0.471932	0.855	0.97	1.44014e-17
Tbc1d13	9.39708e-22	0.449536	0.986	0.965	1.46519e-17
Adssl1	9.4041e-22	-0.543538	0.262	0.59	1.46629e-17
Akr1c18	9.55795e-22	-0.557714	0.131	0.438	1.49028e-17
Fcamr	9.6097e-22	0.445553	0.382	0.09	1.49834e-17
Prrx1	9.73837e-22	-0.491638	0.171	0.5	1.51841e-17
Sh3glb1	9.73943e-22	-0.369466	0.994	0.998	1.51857e-17
Osbp2	9.97946e-22	0.419604	0.33	0.06	1.556e-17
C1galt1c1	1.01942e-21	-0.488788	0.88	0.968	1.58948e-17
Hspb7	1.02349e-21	0.549651	0.393	0.102	1.59582e-17
Baiap2l2	1.03603e-21	-0.363965	1	1	1.61538e-17
Prpf8	1.04514e-21	-0.369202	0.994	1	1.62958e-17
Lima1	1.07331e-21	-0.467235	0.909	0.98	1.67351e-17
Sorbs1	1.12674e-21	0.597184	0.709	0.435	1.75682e-17
Ralbp1	1.13215e-21	-0.494847	0.826	0.943	1.76525e-17
Glis1	1.13499e-21	0.419734	0.387	0.092	1.76968e-17
Extl3	1.18306e-21	-0.51865	0.746	0.912	1.84462e-17
Miga2	1.19532e-21	-0.482464	0.823	0.968	1.86374e-17
Rnf43	1.23744e-21	-0.488671	0.165	0.485	1.92941e-17
Evpl	1.25108e-21	-0.597487	0.501	0.757	1.95068e-17
Colgalt2	1.31997e-21	-0.598596	0.407	0.7	2.05809e-17
Tsc22d1	1.34607e-21	0.362448	1	1	2.0988e-17
Syt7	1.34784e-21	0.599405	0.353	0.078	2.10155e-17
Penk	1.37359e-21	-0.497758	0.108	0.412	2.1417e-17
Aif1l	1.43912e-21	-0.358842	1	1	2.24387e-17
Mymx	1.44601e-21	0.393558	0.242	0.015	2.25462e-17
Gchfr	1.55112e-21	0.546309	0.806	0.578	2.41851e-17
Nectin2	1.58342e-21	-0.499931	0.803	0.935	2.46886e-17
Hbb-bt	1.61578e-21	0.978953	0.573	0.265	2.51932e-17
Prdx2	1.70317e-21	-0.388283	0.986	1	2.65558e-17
Tmem88	1.72859e-21	-0.540463	0.342	0.667	2.69521e-17
Ctcf	1.82402e-21	-0.453182	0.923	0.978	2.84401e-17
Znrf3	1.90721e-21	-0.579733	0.561	0.825	2.97373e-17
Rb1	1.95993e-21	-0.483474	0.829	0.963	3.05593e-17
Tmbim1	2.09102e-21	-0.499424	0.744	0.927	3.26032e-17
Pbxip1	2.3843e-21	-0.369703	0.974	0.998	3.7176e-17
Abca8a	2.45529e-21	0.604961	0.553	0.242	3.82829e-17
Gatad2a	2.47804e-21	0.478671	0.952	0.863	3.86375e-17
Ppp1r14b	2.49605e-21	0.538919	0.838	0.608	3.89185e-17
Plekhh2	2.59203e-21	-0.500796	0.188	0.515	4.04149e-17
Corin	2.67893e-21	-0.425526	0.023	0.275	4.17699e-17
Mpped2	2.70097e-21	-0.586898	0.467	0.762	4.21135e-17
Prima1	2.97247e-21	0.487111	0.439	0.138	4.63468e-17
Mettl9	3.14461e-21	-0.454007	0.932	0.998	4.90308e-17
BC067074	3.16334e-21	-0.55313	0.291	0.615	4.93228e-17
Pomgnt1	3.17861e-21	-0.443877	0.912	0.983	4.95608e-17
Ankrd13a	3.24825e-21	-0.378896	0.986	0.998	5.06467e-17
Top1mt	3.35237e-21	0.505003	0.59	0.272	5.22702e-17
Crocc	3.41443e-21	0.603566	0.772	0.55	5.32377e-17
Tmem68	3.4913e-21	-0.535767	0.416	0.705	5.44364e-17
Pam	3.5861e-21	0.554939	1	0.993	5.59145e-17
Clptm1	3.64088e-21	-0.401426	0.977	0.998	5.67685e-17
Aebp1	3.65238e-21	-0.528757	0.741	0.907	5.69479e-17
Dnajc28	3.71122e-21	-0.557885	0.316	0.62	5.78653e-17
Rasip1	3.75386e-21	-0.517868	0.573	0.85	5.85301e-17
Tspan9	3.78902e-21	-0.454474	0.877	0.983	5.90784e-17
Scx	4.0194e-21	-0.497168	0.128	0.432	6.26706e-17
Nmnat3	4.14363e-21	0.493384	0.473	0.162	6.46075e-17
Nbeal1	4.43668e-21	-0.495384	0.775	0.948	6.91767e-17
Kdm1a	4.50763e-21	-0.535785	0.615	0.87	7.0283e-17
Acta2	4.63086e-21	2.23782	0.783	0.657	7.22043e-17
Prss23	4.89513e-21	-0.449199	0.934	1	7.63249e-17
Rnf13	5.09286e-21	-0.401143	0.983	0.995	7.94079e-17
Dab1	5.29163e-21	-0.497074	0.131	0.44	8.2507e-17
Dglucy	5.35134e-21	0.567407	0.954	0.848	8.34382e-17
Fgf9	5.51008e-21	-0.544942	0.593	0.845	8.59132e-17
Slc25a25	5.57088e-21	0.564315	0.726	0.438	8.68612e-17
Cdca7l	5.92891e-21	-0.501739	0.191	0.507	9.24435e-17
Ttc39b	6.85621e-21	-0.568252	0.416	0.72	1.06902e-16
Soga1	6.86296e-21	-0.557547	0.53	0.79	1.07007e-16
Pde2a	7.07898e-21	-0.579464	0.57	0.812	1.10376e-16
Rapgef1	7.68416e-21	-0.407734	0.952	0.99	1.19811e-16
Snrnp70	8.11262e-21	0.436368	0.983	0.95	1.26492e-16
Tmx4	8.14302e-21	-0.511328	0.769	0.94	1.26966e-16
Evi5	8.23176e-21	0.444117	0.983	0.958	1.2835e-16
Mcee	8.60605e-21	-0.4633	0.843	0.968	1.34186e-16
Col27a1	8.92935e-21	0.61589	0.675	0.388	1.39226e-16
Alkbh5	9.15975e-21	0.434575	0.994	0.975	1.42819e-16
Itga6	9.36284e-21	0.529638	0.903	0.772	1.45985e-16
Eif2ak4	9.36693e-21	-0.547339	0.37	0.675	1.46049e-16
Spry1	9.84969e-21	-0.484856	0.783	0.94	1.53576e-16
Map1lc3b	1.05039e-20	-0.334699	1	1	1.63777e-16
Prom2	1.08322e-20	-0.519156	0.496	0.8	1.68895e-16
Itpripl2	1.08483e-20	-0.524934	0.598	0.86	1.69147e-16
Sema3d	1.09274e-20	-0.447449	0.168	0.482	1.70379e-16
Glrx2	1.15502e-20	-0.435874	0.926	0.988	1.80091e-16
Ncoa1	1.16842e-20	-0.543538	0.524	0.785	1.8218e-16
Sectm1b	1.19884e-20	0.420749	0.293	0.045	1.86923e-16
Ap1m2	1.23512e-20	-0.526192	0.385	0.703	1.9258e-16
Luc7l3	1.26007e-20	-0.420918	0.957	0.995	1.9647e-16
Kat6b	1.26172e-20	-0.513745	0.524	0.815	1.96728e-16
Prrg4	1.34885e-20	-0.490431	0.142	0.445	2.10313e-16
Rab11a	1.43079e-20	-0.346128	1	1	2.23089e-16
Veph1	1.54058e-20	-0.550857	0.789	0.927	2.40207e-16
Ppip5k1	1.62839e-20	-0.546913	0.641	0.87	2.53899e-16
Son	1.71087e-20	-0.382477	0.989	1	2.66759e-16
Pcbd1	1.72125e-20	0.332905	1	1	2.68377e-16
Gramd3	1.7622e-20	-0.530628	0.584	0.828	2.74763e-16
Eef1g	1.79098e-20	-0.346202	1	1	2.79249e-16
Rsad2	1.84944e-20	-0.492294	0.866	0.965	2.88365e-16
Tgfb1	1.89779e-20	-0.530862	0.729	0.907	2.95904e-16
Stk32b	1.98721e-20	-0.486969	0.393	0.718	3.09846e-16
Cttn	2.04591e-20	-0.442315	0.954	0.99	3.18998e-16
Pcyox1	2.23975e-20	-0.383163	0.997	1	3.49222e-16
Epha7	2.30069e-20	-0.498313	0.148	0.452	3.58723e-16
Rxra	2.31801e-20	0.503618	0.963	0.877	3.61424e-16
Klf11	2.35525e-20	-0.507883	0.268	0.585	3.6723e-16
Traf2	2.40604e-20	-0.518689	0.519	0.802	3.7515e-16
Bmp4	2.46402e-20	-0.519526	0.484	0.767	3.8419e-16
Sh2d3c	2.64531e-20	-0.50769	0.291	0.605	4.12456e-16
Nrp2	2.77589e-20	-0.51638	0.584	0.853	4.32817e-16
Zfp638	2.77837e-20	-0.507595	0.692	0.885	4.33204e-16
Msh2	2.91454e-20	-0.528681	0.339	0.642	4.54434e-16
Pak1	2.99925e-20	0.596994	0.755	0.525	4.67643e-16
Iscu	3.06002e-20	-0.287718	1	1	4.77118e-16
Tenm2	3.06162e-20	-0.359597	0.017	0.252	4.77368e-16
Akr1c14	3.13334e-20	-0.663447	0.946	0.983	4.8855e-16
Skp1a	3.25303e-20	-0.257328	1	1	5.07212e-16
Diaph1	3.28625e-20	-0.463085	0.875	0.963	5.12392e-16
Ctps2	3.30445e-20	-0.474505	0.866	0.968	5.15229e-16
Slc4a7	3.34158e-20	-0.451725	0.128	0.428	5.21019e-16
Gdpd3	3.40666e-20	-0.478773	0.191	0.505	5.31167e-16
Col4a5	3.43022e-20	-0.544876	0.524	0.8	5.3484e-16
Sugt1	3.53818e-20	-0.471066	0.9	0.988	5.51674e-16
Esr1	3.68467e-20	-0.534516	0.479	0.745	5.74514e-16
Entpd5	3.71152e-20	0.348554	1	1	5.787e-16
Npnt	3.86571e-20	-0.417025	1	1	6.02742e-16
Cyb561	4.03982e-20	-0.531473	0.755	0.93	6.29889e-16
Tanc1	4.11807e-20	-0.454932	0.758	0.965	6.4209e-16
Ddx5	4.16731e-20	0.332253	0.997	1	6.49767e-16
Pias2	4.41954e-20	-0.43182	0.96	0.993	6.89094e-16
Casp6	4.65046e-20	-0.501316	0.644	0.863	7.25099e-16
Slc35a1	4.69454e-20	-0.509069	0.724	0.917	7.31973e-16
Ap2a2	4.7327e-20	0.384598	1	0.985	7.37923e-16
Cln3	4.81375e-20	-0.508857	0.282	0.593	7.50561e-16
Stx6	5.00033e-20	-0.467097	0.903	0.978	7.79652e-16
Rarg	5.08246e-20	-0.494007	0.456	0.757	7.92457e-16
Nid1	5.10722e-20	-0.474578	0.801	0.95	7.96318e-16
Rflnb	5.7378e-20	-0.522441	0.33	0.647	8.94638e-16
Npepl1	5.7925e-20	0.535229	0.84	0.655	9.03167e-16
Dlg1	5.84248e-20	-0.396713	0.969	0.998	9.10959e-16
Bptf	5.90835e-20	-0.43905	0.946	0.998	9.2123e-16
Rasa4	5.9731e-20	-0.50154	0.291	0.613	9.31325e-16
Mkks	6.02493e-20	-0.502633	0.63	0.885	9.39407e-16
Ubl7	6.24854e-20	-0.447702	0.917	0.968	9.74273e-16
Sept2	6.43103e-20	-0.348966	0.994	1	1.00273e-15
Zfp503	6.56286e-20	0.479951	0.949	0.89	1.02328e-15
Acsm3	6.86509e-20	-0.676716	1	1	1.0704e-15
Adtrp	7.05392e-20	0.593283	0.749	0.52	1.09985e-15
Elovl2	7.17229e-20	0.427536	0.387	0.11	1.1183e-15
Nr2f2	7.48048e-20	-0.502212	0.769	0.9	1.16636e-15
Agps	7.50782e-20	0.523549	0.983	0.965	1.17062e-15
Higd1b	7.51823e-20	-0.447315	0.103	0.388	1.17224e-15
Zfp106	8.06696e-20	-0.422963	0.94	0.99	1.2578e-15
Sp4	8.24648e-20	-0.506616	0.365	0.67	1.28579e-15
Gipc2	8.41864e-20	0.430296	0.989	0.968	1.31263e-15
Pip4k2c	8.84104e-20	-0.321685	0.997	1	1.37849e-15
Nkd1	8.93834e-20	-0.478896	0.248	0.575	1.39367e-15
Eepd1	8.96421e-20	-0.494333	0.248	0.555	1.3977e-15
Zc4h2	9.06288e-20	-0.490761	0.239	0.545	1.41308e-15
Psmb4	9.06742e-20	-0.274397	1	1	1.41379e-15
Ptpn21	9.20422e-20	-0.523973	0.558	0.805	1.43512e-15
Rp9	9.53107e-20	-0.447571	0.946	0.98	1.48609e-15
[truncated: 2,925 more rows]

## Sheet: mouseKidney.C5_vs_C6
rownames.i.	p_val	avg_log2FC	pct.1	pct.2	p_val_adj
Tnn	1.04438e-86	-3.05712	0.175	1	1.6284e-82
Grem2	2.92273e-84	-2.24694	0.114	0.975	4.55712e-80
Igfbp2	9.40473e-84	-4.1022	0.193	0.99	1.46639e-79
Ppl	9.82454e-84	-2.44488	0.146	0.985	1.53184e-79
Fcgbp	1.37187e-83	-2.57096	0.086	0.959	2.13902e-79
Aqp4	4.40609e-83	-3.14305	0.229	0.995	6.86997e-79
Capg	1.06042e-82	-2.46036	0.254	1	1.65341e-78
Lypd2	1.17399e-82	-3.36455	0.236	0.995	1.83049e-78
Hacd4	1.3956e-82	-2.46488	0.161	0.985	2.17602e-78
Rasgef1b	2.01385e-82	-2.55534	0.243	0.995	3.13999e-78
Sptssb	7.46127e-82	-2.61115	0.104	0.959	1.16336e-77
Tnc	1.4894e-81	-3.26289	0.314	0.995	2.32228e-77
Muc1	2.29884e-80	-2.68955	0.318	1	3.58436e-76
Ptger1	5.26547e-80	-2.28629	0.15	0.97	8.20992e-76
Wnt7b	7.4596e-80	-2.73794	0.421	1	1.1631e-75
Aldh1a3	1.88808e-79	-3.89994	0.164	0.959	2.94389e-75
Sbspon	1.90304e-79	-2.15162	0.129	0.959	2.96721e-75
Wnt5a	1.91006e-79	-2.65962	0.446	1	2.97817e-75
Nbl1	3.99216e-79	-2.79984	0.5	1	6.22457e-75
Scel	5.07256e-79	-1.9988	0.157	0.964	7.90913e-75
Dsp	5.17501e-79	-2.85691	0.586	1	8.06887e-75
Mal2	5.34932e-79	-2.71431	0.482	1	8.34066e-75
Psca	5.463e-79	-4.60575	0.561	1	8.51791e-75
Spon1	5.65992e-79	-3.31794	0.579	1	8.82494e-75
Cck	9.09034e-79	-4.10692	0.668	1	1.41737e-74
L1cam	2.17305e-78	-2.24865	0.661	1	3.38823e-74
Ehf	2.4874e-78	-2.82492	0.729	1	3.87836e-74
Ltbp1	2.98392e-78	-2.14027	0.339	1	4.65252e-74
Apela	3.65102e-78	-3.43788	0.811	1	5.69267e-74
Aldoc	3.94097e-78	-2.1128	0.336	0.995	6.14476e-74
Fam171a2	4.34462e-78	-2.29789	0.268	0.985	6.77413e-74
Fxyd4	6.01127e-78	-3.58595	0.911	1	9.37278e-74
Ranbp3l	6.58105e-78	-2.47609	0.886	1	1.02612e-73
Plet1	6.79361e-78	-3.38379	0.825	1	1.05926e-73
Hoxb6	7.11974e-78	-2.21709	0.789	1	1.11011e-73
Cyp2d26	7.85327e-78	3.09882	1	0.777	1.22448e-73
Pax2	8.40981e-78	-2.65722	0.929	1	1.31126e-73
Scin	9.0063e-78	-2.53017	0.461	0.995	1.40426e-73
Nupr1	1.00009e-77	-3.54861	0.839	1	1.55934e-73
Tacstd2	1.00464e-77	-2.7278	0.889	1	1.56643e-73
Btg1	1.02238e-77	-2.54872	0.964	1	1.5941e-73
Epcam	1.1511e-77	-2.95123	0.986	1	1.7948e-73
Thbs1	1.1587e-77	-2.54016	0.971	1	1.80665e-73
Cd24a	1.17726e-77	-2.6326	0.939	1	1.83559e-73
Spp2	1.33384e-77	3.35786	1	0.858	2.07972e-73
Tinagl1	1.44089e-77	-2.45151	0.986	1	2.24664e-73
S100a11	1.47105e-77	-2.54023	1	1	2.29366e-73
Anxa2	1.5618e-77	-2.35132	0.964	1	2.43516e-73
Sorl1	1.58092e-77	-2.03275	0.996	1	2.46497e-73
Bcam	1.77827e-77	-2.45663	0.918	1	2.77268e-73
Fmo1	1.82785e-77	2.42631	1	0.97	2.84998e-73
Cd82	1.86726e-77	-2.38302	0.982	1	2.91143e-73
Maf	1.95304e-77	2.7365	1	0.919	3.04518e-73
Serinc3	2.06165e-77	-2.08461	1	1	3.21452e-73
Dao	2.09187e-77	2.23026	1	0.975	3.26164e-73
Slc5a2	2.12089e-77	3.59676	1	0.964	3.30689e-73
Ndrg1	2.1983e-77	2.4688	1	0.98	3.42758e-73
Slc4a4	2.20411e-77	2.93295	1	0.929	3.43664e-73
Spint2	2.21252e-77	-1.97428	1	1	3.44976e-73
Igfbp4	2.24255e-77	2.77358	1	0.98	3.49659e-73
Mal	2.33771e-77	-3.03179	1	1	3.64496e-73
Twsg1	2.35678e-77	-2.21295	0.961	1	3.67469e-73
Gas2	2.3585e-77	2.30499	1	0.99	3.67738e-73
Lgmn	2.36417e-77	2.29829	1	1	3.68621e-73
Kcnj15	2.40068e-77	2.16537	1	0.99	3.74313e-73
Pah	2.43087e-77	3.08097	1	1	3.79021e-73
Sord	2.43806e-77	2.30574	1	1	3.80143e-73
Gatm	2.53304e-77	3.79011	1	1	3.94951e-73
Aqp2	2.53367e-77	-3.4767	0.95	1	3.95049e-73
Cyba	2.55093e-77	1.99646	1	1	3.9774e-73
Aldh6a1	2.56666e-77	1.63781	1	1	4.00193e-73
Slc22a8	2.61212e-77	3.07266	1	0.792	4.07282e-73
Cldn8	2.62581e-77	-2.25807	0.936	1	4.09417e-73
Tcn2	2.62923e-77	1.95289	1	1	4.0995e-73
Pdzk1	2.65015e-77	2.50895	1	1	4.13211e-73
Fbp1	2.67077e-77	2.69291	1	1	4.16427e-73
Dab2	2.67307e-77	2.03612	1	0.995	4.16785e-73
Dbi	2.67725e-77	1.52855	1	1	4.17437e-73
Dnase1	2.70084e-77	2.6082	1	0.99	4.21115e-73
Igfbp5	2.73373e-77	-2.70061	1	1	4.26243e-73
Ugt2b38	2.75094e-77	2.41906	1	0.995	4.28927e-73
Akr1c21	2.75348e-77	2.39186	1	1	4.29323e-73
Litaf	2.76683e-77	-2.40853	0.861	1	4.31405e-73
Spink1	2.76777e-77	2.4349	1	1	4.31551e-73
Akr1a1	2.78421e-77	1.78577	1	1	4.34115e-73
Cyp2j5	2.78505e-77	2.05867	1	1	4.34245e-73
Acsm2	2.78713e-77	2.4707	1	1	4.34569e-73
Selenop	2.79267e-77	1.76704	1	1	4.35434e-73
Miox	2.79731e-77	3.23367	1	1	4.36157e-73
Gpx1	2.80229e-77	1.91335	1	1	4.36933e-73
Galnt11	2.83103e-77	1.93541	1	1	4.41415e-73
Slc34a1	2.83105e-77	3.1515	1	1	4.41418e-73
Aldob	2.8577e-77	2.84818	1	1	4.45572e-73
Gpx3	2.87078e-77	3.50828	1	1	4.47612e-73
Glyat	2.87727e-77	2.32427	1	1	4.48624e-73
Fth1	2.88636e-77	1.33943	1	1	4.50041e-73
Cryab	2.934e-77	-3.91015	1	1	4.5747e-73
Gstm2	2.93499e-77	-2.81419	0.764	1	4.57624e-73
Keg1	3.07168e-77	2.0682	1	1	4.78937e-73
Pth1r	3.07492e-77	1.84145	1	0.985	4.79441e-73
Dpep1	3.23157e-77	2.35813	1	0.868	5.03866e-73
Slc38a2	3.29888e-77	-2.20713	0.861	1	5.14362e-73
Sult1d1	3.31634e-77	1.67742	1	1	5.17084e-73
Tmsb4x	3.33878e-77	-2.20081	1	1	5.20583e-73
Hnf4a	3.36829e-77	2.08713	1	0.99	5.25184e-73
Tmem30b	3.57526e-77	-2.76696	0.629	0.995	5.57454e-73
Pck1	3.75595e-77	2.31926	1	0.995	5.85628e-73
Hspa1b	4.20056e-77	-2.78767	0.989	1	6.54951e-73
Slc22a12	4.2379e-77	2.15985	1	1	6.60774e-73
Lrp2	4.40159e-77	2.18864	1	0.98	6.86296e-73
Pax8	4.71645e-77	-2.14167	0.996	1	7.35388e-73
Tns3	4.74998e-77	-2.11081	1	1	7.40617e-73
Ephx1	4.81018e-77	-2.30065	0.843	1	7.50003e-73
Khk	5.05493e-77	1.96081	1	1	7.88165e-73
Xylb	5.32826e-77	2.24362	1	0.99	8.30783e-73
Slc22a1	5.49044e-77	2.24874	1	0.929	8.56069e-73
Krt7	6.76861e-77	-1.95901	1	1	1.05536e-72
Alpl	7.04479e-77	2.65262	1	0.64	1.09842e-72
Idh1	8.05814e-77	2.03945	1	0.939	1.25642e-72
Folr1	8.36355e-77	1.49594	1	1	1.30404e-72
Gls	8.5209e-77	-1.61713	1	1	1.32858e-72
Acmsd	1.01013e-76	2.47656	1	0.675	1.575e-72
Pecr	1.1373e-76	2.00486	1	0.98	1.77327e-72
Nus1	1.15567e-76	1.48293	1	1	1.80193e-72
Rida	1.22606e-76	1.57392	1	1	1.91167e-72
Hnrnph3	1.23095e-76	-2.13534	0.95	1	1.9193e-72
Cryl1	1.3034e-76	2.08445	1	0.898	2.03227e-72
Akr7a5	1.4117e-76	1.67586	1	1	2.20112e-72
Sod3	1.41437e-76	1.8808	1	0.995	2.20528e-72
Adgrf5	1.44029e-76	-1.95864	0.936	1	2.2457e-72
Sfxn1	1.47304e-76	1.88816	1	0.99	2.29677e-72
Snx29	1.85042e-76	1.63871	1	1	2.88518e-72
Cgref1	1.8984e-76	1.98946	1	0.929	2.95999e-72
Dcxr	2.22519e-76	1.91873	1	0.99	3.46952e-72
Hspa5	2.35002e-76	0.946246	1	1	3.66414e-72
Fam174b	2.66218e-76	-2.31937	0.35	0.995	4.15087e-72
Gnb1	3.17759e-76	-1.40281	1	1	4.9545e-72
Lrpap1	3.49054e-76	1.4039	1	1	5.44244e-72
Cideb	3.5271e-76	1.7631	1	0.985	5.49945e-72
Hif1a	3.63721e-76	-1.99474	0.936	1	5.67114e-72
Itm2c	3.89639e-76	-1.79731	0.971	1	6.07526e-72
Gcnt1	4.16046e-76	1.84624	1	1	6.48699e-72
Folh1	4.81434e-76	2.22246	1	0.447	7.50652e-72
Atp8b1	4.87402e-76	-2.09219	0.25	0.985	7.59957e-72
Pkm	4.97987e-76	-1.65987	0.989	1	7.76462e-72
Cotl1	4.98161e-76	2.05394	1	0.878	7.76732e-72
Msra	5.06858e-76	1.62759	1	0.995	7.90293e-72
Fam151a	5.38534e-76	2.33894	1	0.431	8.39682e-72
Ttc36	5.38964e-76	1.74674	1	1	8.40352e-72
Ly6e	5.425e-76	-1.90837	0.996	1	8.45866e-72
Slc13a1	5.54789e-76	2.34336	1	0.807	8.65028e-72
Clcnka	5.63522e-76	-2.38188	0.807	1	8.78643e-72
Akr1b3	6.59856e-76	-3.32866	0.868	1	1.02885e-71
Pcx	7.85381e-76	1.84362	1	0.995	1.22457e-71
4931406C07Rik	8.13489e-76	1.88158	1	0.995	1.26839e-71
Epn3	8.19892e-76	-2.04561	0.7	1	1.27838e-71
Guca2b	8.33189e-76	1.95123	1	1	1.29911e-71
Pdcd4	1.07142e-75	-1.8712	0.943	1	1.67056e-71
Slc22a6	1.13412e-75	2.42246	1	0.995	1.76832e-71
Vcan	1.17686e-75	-2.66577	0.132	0.929	1.83495e-71
Cat	1.25358e-75	1.49601	1	1	1.95458e-71
Gjb4	1.26424e-75	-1.93361	0.071	0.904	1.9712e-71
Cldn19	1.29746e-75	-2.35349	0.782	1	2.023e-71
Rab11fip1	1.69473e-75	-2.15751	0.493	0.995	2.64242e-71
Slc5a3	1.7002e-75	-2.09684	0.857	1	2.65094e-71
Slc7a8	1.76375e-75	2.25903	1	0.543	2.75004e-71
Rab11fip3	1.92276e-75	1.90187	1	0.954	2.99797e-71
Cdkl1	2.09644e-75	-1.66831	0.989	1	3.26877e-71
Cyp2e1	2.14993e-75	2.2249	1	0.99	3.35217e-71
Capn2	2.30078e-75	-1.75569	0.971	1	3.58737e-71
Jam2	2.33737e-75	-2.13437	0.243	0.98	3.64443e-71
Fam241a	2.33991e-75	-2.13545	0.386	0.995	3.64839e-71
Proser2	2.50401e-75	-1.78839	0.118	0.939	3.90425e-71
Tnfaip8	2.77315e-75	1.70393	1	0.995	4.3239e-71
Habp2	2.78253e-75	2.13084	1	0.68	4.33853e-71
Calml4	2.91185e-75	1.60481	1	0.995	4.54015e-71
Igsf11	3.20708e-75	2.32756	0.996	0.64	5.00047e-71
Cdh16	3.90043e-75	-1.1576	1	1	6.08154e-71
Cubn	3.9264e-75	1.93627	1	0.898	6.12204e-71
Car12	4.0509e-75	1.90194	1	0.964	6.31616e-71
Tmem8	4.18696e-75	1.67821	1	0.964	6.52831e-71
Qdpr	4.22669e-75	1.60346	1	0.99	6.59025e-71
Inmt	4.88567e-75	1.94322	1	1	7.61774e-71
Adgrg1	5.40471e-75	-1.64189	1	1	8.42703e-71
Arhgdib	6.31538e-75	-2.23455	0.811	1	9.84694e-71
Slc26a1	6.54307e-75	2.299	1	0.558	1.0202e-70
Nccrp1	7.2315e-75	-2.51643	0.975	1	1.12754e-70
Krt23	7.36125e-75	-1.90249	0.075	0.904	1.14777e-70
Slc5a12	8.20773e-75	2.35146	0.989	0.325	1.27975e-70
Gem	8.66146e-75	-2.20467	0.229	0.98	1.3505e-70
H1f0	9.06238e-75	-1.6418	1	1	1.41301e-70
Aldh8a1	9.6381e-75	1.81695	1	0.975	1.50277e-70
Cldn2	9.99254e-75	1.89257	1	0.929	1.55804e-70
Tiam1	1.14801e-74	-1.96666	0.146	0.939	1.78998e-70
Capn1	1.21949e-74	-1.85271	0.782	1	1.90142e-70
Dnajc12	1.23488e-74	1.51024	1	0.995	1.92543e-70
Myof	1.31575e-74	-2.07047	0.482	0.995	2.05152e-70
Asl	1.32395e-74	1.95659	1	0.929	2.06431e-70
Nox4	1.46849e-74	2.33806	0.993	0.396	2.28967e-70
Hgd	1.50096e-74	1.81407	1	0.985	2.34029e-70
Pdgfra	1.67318e-74	-1.9946	0.714	1	2.60883e-70
Cyp4b1	1.69652e-74	2.33603	1	1	2.64521e-70
Slc17a1	1.78158e-74	1.62383	1	0.985	2.77784e-70
Myh10	1.78929e-74	-2.16588	0.707	1	2.78986e-70
Lepr	2.2976e-74	-1.90351	0.154	0.944	3.58242e-70
Elf3	3.37316e-74	-2.03314	0.661	1	5.25943e-70
Prox1	3.5766e-74	-2.1277	0.264	0.985	5.57664e-70
Pgm5	3.72561e-74	-1.86271	0.175	0.964	5.80896e-70
Cldn7	4.45339e-74	-1.99685	0.75	1	6.94372e-70
Atp5g3	4.68016e-74	0.90544	1	1	7.2973e-70
Ypel3	5.17352e-74	-1.26197	1	1	8.06655e-70
S100a6	5.21871e-74	-2.6611	0.968	1	8.13702e-70
Ctsl	7.33599e-74	0.927869	1	1	1.14383e-69
Ctnnal1	7.47897e-74	-2.12663	0.436	0.995	1.16612e-69
Bdh2	8.18957e-74	1.63793	1	0.985	1.27692e-69
Errfi1	8.81905e-74	1.70597	1	0.97	1.37507e-69
Alx1	8.93216e-74	-1.61941	0.075	0.898	1.3927e-69
Nfat5	9.03857e-74	-1.63589	0.857	1	1.40929e-69
Plvap	9.47923e-74	-1.53005	1	1	1.478e-69
Cgnl1	9.73996e-74	-1.23872	1	1	1.51865e-69
Rapgef5	1.04968e-73	-1.96053	0.464	0.995	1.63666e-69
G6pc	1.04991e-73	2.09313	1	0.777	1.63702e-69
Ptbp3	1.10661e-73	-1.6761	0.971	1	1.72542e-69
Dag1	1.12545e-73	-1.74492	0.936	1	1.75481e-69
Tkfc	1.13526e-73	1.93017	1	0.914	1.77009e-69
Sptbn2	1.2278e-73	-2.2915	0.646	0.995	1.91439e-69
Slc4a11	1.4716e-73	-2.00096	0.218	0.954	2.29453e-69
Scd2	1.54533e-73	-1.9912	0.911	1	2.40947e-69
Ugt3a2	1.57805e-73	1.65447	1	1	2.46049e-69
Pdgfa	1.76977e-73	-2.07283	0.554	0.995	2.75942e-69
Tinag	1.80333e-73	1.90109	1	0.665	2.81175e-69
Cd2ap	1.97787e-73	-1.7257	0.918	1	3.0839e-69
Hao2	2.06644e-73	1.88598	1	0.898	3.222e-69
Cxcl12	2.4166e-73	-1.66279	0.993	1	3.76797e-69
Atp10b	2.4666e-73	-1.6071	0.039	0.868	3.84592e-69
Sim2	2.90923e-73	-1.97934	0.304	0.985	4.53607e-69
Slc27a2	2.91527e-73	1.36101	1	1	4.54549e-69
Angpt2	3.278e-73	-2.1574	0.429	0.99	5.11107e-69
Atp1b3	3.43991e-73	-1.63483	0.946	1	5.3635e-69
Ptpn14	3.93118e-73	-2.04927	0.454	1	6.1295e-69
Anxa4	4.11245e-73	-1.55547	0.993	1	6.41213e-69
Cmbl	4.12807e-73	1.81657	1	0.838	6.43648e-69
Slc25a10	4.48942e-73	1.50989	1	0.99	6.9999e-69
Cdh1	4.49429e-73	-1.76348	0.968	1	7.0075e-69
Gk	4.69332e-73	1.4885	1	0.995	7.31783e-69
Slc25a39	4.79743e-73	0.89541	1	1	7.48016e-69
Efemp1	5.18326e-73	-2.0019	0.439	0.995	8.08174e-69
Clec2h	5.29235e-73	2.16233	0.986	0.345	8.25184e-69
Prrg1	6.23638e-73	-1.76113	0.15	0.939	9.72377e-69
Sardh	8.01965e-73	1.72433	1	0.949	1.25042e-68
Bmpr1b	8.02112e-73	-1.90783	0.171	0.954	1.25065e-68
Mettl7b	9.79023e-73	1.71857	0.996	0.888	1.52649e-68
Hipk1	1.04611e-72	-1.45338	0.982	1	1.63109e-68
Gpd1	1.14041e-72	1.89297	1	0.817	1.77812e-68
Sdcbp	1.31723e-72	-1.31696	1	1	2.05382e-68
Amotl2	1.35497e-72	-1.58226	0.957	1	2.11267e-68
Igfbp3	1.44547e-72	2.34012	0.996	0.949	2.25377e-68
Ahnak	1.67089e-72	-1.51172	0.996	1	2.60526e-68
Srgap3	1.90641e-72	-1.88704	0.175	0.944	2.97247e-68
Anxa1	2.17237e-72	-1.80101	0.386	0.995	3.38716e-68
Hk1	2.36761e-72	-1.50248	0.975	1	3.69158e-68
Aktip	2.43354e-72	-1.56315	0.957	1	3.79438e-68
Laptm4b	3.26469e-72	-1.7063	0.918	1	5.09031e-68
Slc7a9	3.62127e-72	2.01018	0.993	0.426	5.64629e-68
Grhl2	4.35786e-72	-2.01297	0.293	0.964	6.79477e-68
Fah	5.64973e-72	1.41965	1	1	8.80906e-68
Cpn1	6.18831e-72	2.11504	0.989	0.386	9.64881e-68
Itgb1	6.26119e-72	-1.45183	1	1	9.76245e-68
Lynx1	6.78134e-72	-1.98568	0.407	1	1.05735e-67
Amn	1.03405e-71	1.92622	0.996	0.665	1.61229e-67
Cyb5a	1.06503e-71	1.03868	1	1	1.66059e-67
Emcn	1.1646e-71	-2.06035	0.925	1	1.81584e-67
Bcat1	1.3146e-71	-2.03775	0.443	0.985	2.04972e-67
Mprip	1.72762e-71	-1.35523	0.996	1	2.69371e-67
Rasl11b	1.74735e-71	-1.93242	0.521	0.995	2.72447e-67
Smim24	2.84e-71	1.9614	0.996	0.619	4.42813e-67
Csrp1	2.86825e-71	-1.59222	0.968	1	4.47218e-67
Shmt2	3.08763e-71	1.61701	1	0.929	4.81423e-67
Sh2d4a	4.09193e-71	-1.89606	0.446	0.995	6.38013e-67
Slc3a1	4.1278e-71	1.55606	1	1	6.43607e-67
Paqr5	4.42988e-71	-1.56078	0.954	1	6.90707e-67
Acer2	5.88776e-71	-1.96423	0.357	0.995	9.1802e-67
Aqp1	6.34154e-71	-1.65967	1	1	9.88773e-67
Elf5	6.4469e-71	-1.99542	0.061	0.858	1.0052e-66
Ctnna1	6.96271e-71	-1.11023	1	1	1.08563e-66
Enpp6	8.2567e-71	1.97997	0.982	0.365	1.28738e-66
Pbld1	9.08554e-71	1.47178	1	0.944	1.41662e-66
Slc13a3	9.70012e-71	2.26821	1	0.777	1.51244e-66
Manf	1.06236e-70	1.11508	1	1	1.65643e-66
Ccdc107	1.28953e-70	1.20344	1	1	2.01063e-66
Slc6a8	1.49814e-70	1.78719	0.996	0.701	2.33591e-66
F13b	1.71658e-70	1.84783	0.996	0.706	2.6765e-66
Atp2a3	1.83048e-70	-1.76527	0.382	0.985	2.85409e-66
Plat	1.87597e-70	-2.04922	0.418	0.995	2.92501e-66
Ggt1	1.90807e-70	1.421	1	1	2.97506e-66
Slc47a1	2.06558e-70	1.89216	1	0.792	3.22066e-66
Klf5	2.21411e-70	-1.9091	0.168	0.929	3.45225e-66
Aplp2	2.91692e-70	-1.09046	1	1	4.54806e-66
Abcg2	2.91752e-70	1.62205	1	0.883	4.549e-66
Trabd2b	3.04104e-70	1.76064	1	0.782	4.74158e-66
Slc6a20b	3.2774e-70	1.7168	0.996	0.782	5.11012e-66
Dipk2a	3.29382e-70	-1.7676	0.325	0.985	5.13573e-66
Pou3f3	3.41093e-70	-1.60707	0.918	1	5.31833e-66
Gstm5	3.88101e-70	1.47244	1	0.949	6.05128e-66
Scx	4.83993e-70	-1.59927	0.054	0.853	7.54642e-66
Pipox	5.97361e-70	1.57091	1	0.954	9.31405e-66
Mboat2	8.34397e-70	-1.85789	0.218	0.944	1.30099e-65
Scp2	8.50626e-70	1.03242	1	1	1.3263e-65
Eef1a1	8.97392e-70	-0.571377	1	1	1.39921e-65
Gm2a	1.10185e-69	1.2979	1	1	1.71801e-65
Dhcr24	1.23557e-69	1.76951	1	0.731	1.92651e-65
Slc34a3	1.37e-69	2.26342	0.964	0.299	2.1361e-65
Slc17a3	1.5417e-69	1.48874	1	1	2.40382e-65
Ptp4a2	1.84668e-69	-1.58166	0.968	1	2.87934e-65
Msrb1	1.90538e-69	1.34715	1	0.985	2.97087e-65
Cacnb3	2.06242e-69	-1.77321	0.143	0.914	3.21572e-65
Ociad2	2.12551e-69	-1.80283	0.232	0.97	3.3141e-65
AU021092	2.27798e-69	-2.01893	0.454	0.98	3.55183e-65
Esrp1	2.69302e-69	-1.76585	0.286	0.964	4.19895e-65
Calm1	2.70956e-69	-1.04276	1	1	4.22474e-65
Actb	3.0537e-69	-0.864509	1	1	4.76133e-65
Slc7a7	3.06439e-69	2.02328	0.989	0.548	4.778e-65
Slc31a2	3.57463e-69	-1.72999	0.561	0.995	5.57356e-65
Cldn10	3.92069e-69	-1.21626	1	1	6.11313e-65
Ptprj	4.83662e-69	-1.53674	0.925	1	7.54126e-65
Grhpr	5.68715e-69	1.47704	1	0.954	8.86741e-65
Car14	6.83017e-69	1.94559	0.989	0.548	1.06496e-64
Acsm1	7.05161e-69	1.79606	0.993	0.579	1.09949e-64
Susd2	7.56191e-69	1.72057	1	0.878	1.17905e-64
Mpp1	8.06649e-69	1.51503	1	0.878	1.25773e-64
Slc22a18	9.0144e-69	1.57541	1	0.893	1.40553e-64
Aif1l	1.11998e-68	-1.31721	0.996	1	1.74627e-64
Sort1	1.26374e-68	-1.81383	0.407	0.98	1.97042e-64
Nat8f1	1.37451e-68	1.89083	0.996	0.766	2.14314e-64
Slc37a4	1.74289e-68	1.65858	1	0.761	2.71751e-64
Tmem174	2.13949e-68	1.67903	0.996	0.863	3.3359e-64
Pter	2.14011e-68	1.58275	1	0.949	3.33686e-64
Cdkn2b	2.43769e-68	-1.75516	0.121	0.888	3.80085e-64
Cldn15	2.99534e-68	-1.63356	0.243	0.964	4.67034e-64
Car2	3.80455e-68	1.04845	1	1	5.93205e-64
Comt	3.94419e-68	1.80178	1	0.843	6.14979e-64
Alas1	4.23534e-68	1.58272	1	0.878	6.60375e-64
Mdh1	5.56426e-68	0.722538	1	1	8.67579e-64
Bphl	5.57047e-68	1.26485	1	0.985	8.68547e-64
Fuca2	6.05969e-68	1.1416	1	1	9.44827e-64
Mbnl2	6.26751e-68	-1.44354	0.946	1	9.7723e-64
Ifitm1	6.78636e-68	-1.828	0.468	0.99	1.05813e-63
Slc44a1	7.03744e-68	-1.70621	0.686	0.995	1.09728e-63
Serpinf2	7.25311e-68	1.48348	1	0.98	1.1309e-63
Kl	7.96583e-68	1.71199	1	0.848	1.24203e-63
Lgals3	8.89711e-68	-1.7685	0.857	1	1.38724e-63
Wwc1	9.97333e-68	-1.26676	1	1	1.55504e-63
Epb41l4b	1.02027e-67	-1.78983	0.711	0.995	1.5908e-63
Lhfp	1.25166e-67	-1.6271	0.821	0.995	1.95159e-63
Igfbp7	1.31429e-67	-0.63224	1	1	2.04924e-63
Isoc2a	1.36704e-67	1.69695	1	0.68	2.13149e-63
Pik3r3	1.36907e-67	-1.7651	0.293	0.959	2.13465e-63
Atp6v0e	1.45669e-67	-0.872231	1	1	2.27126e-63
Pdzk1ip1	1.5193e-67	0.774501	1	1	2.3689e-63
Dcaf11	1.61083e-67	-1.09115	0.996	1	2.51161e-63
Acox1	1.66096e-67	1.25002	1	1	2.58977e-63
Aass	1.84445e-67	1.60841	0.996	0.934	2.87587e-63
Smpdl3a	2.24753e-67	1.09807	1	1	3.50434e-63
Cdhr5	2.27739e-67	1.4091	1	0.97	3.55091e-63
Sdhb	2.36552e-67	0.825749	1	1	3.68831e-63
Slco1a6	2.49904e-67	1.93679	0.993	0.589	3.89651e-63
Aspdh	2.51339e-67	1.73409	0.996	0.716	3.91887e-63
Ddah1	2.7636e-67	1.74443	0.993	0.777	4.30901e-63
Cd34	2.84718e-67	-1.58818	0.836	1	4.43932e-63
Aldh4a1	3.17649e-67	1.5276	1	0.924	4.95279e-63
Slc18a1	3.20814e-67	1.64087	0.996	0.711	5.00213e-63
Spr	3.49078e-67	1.25448	1	0.98	5.44283e-63
Bnc2	4.27076e-67	1.85129	0.979	0.437	6.65897e-63
Itm2b	4.65319e-67	-0.701015	1	1	7.25526e-63
Hspg2	5.17687e-67	-1.5528	0.789	0.99	8.07178e-63
Tmem123	5.1981e-67	-1.40699	0.896	1	8.10489e-63
Slc2a2	5.2707e-67	1.9273	0.961	0.284	8.21807e-63
Rgl1	5.40852e-67	1.22073	1	1	8.43296e-63
Bsnd	6.99117e-67	-1.79176	0.596	1	1.09006e-62
Lrch4	7.5645e-67	-1.45162	0.746	1	1.17946e-62
Pla2g4a	8.32962e-67	-1.52998	0.168	0.934	1.29876e-62
Mmd	8.4245e-67	-1.86996	0.5	0.985	1.31355e-62
Epha2	9.165e-67	-1.82191	0.229	0.939	1.42901e-62
Tmbim1	9.25571e-67	-1.75856	0.568	0.99	1.44315e-62
Ddx6	9.44827e-67	-0.991288	1	1	1.47317e-62
Pea15a	1.00757e-66	-1.65878	0.661	0.995	1.57101e-62
Slc12a1	1.04625e-66	-1.87364	1	1	1.63132e-62
Paqr9	1.17944e-66	1.71624	1	0.766	1.83898e-62
Cd81	1.45496e-66	-0.792408	1	1	2.26858e-62
Eps8l2	1.6624e-66	-1.15241	0.993	1	2.59202e-62
Ampd3	1.6962e-66	-1.88855	0.543	0.98	2.64471e-62
Cpne2	1.87677e-66	-1.96636	0.361	0.964	2.92627e-62
Prss8	1.88649e-66	1.06533	1	0.99	2.94142e-62
Arsb	2.12081e-66	1.4963	1	0.909	3.30677e-62
Itga3	2.83534e-66	-1.72765	0.711	0.995	4.42086e-62
Ak4	3.35962e-66	1.59535	1	0.904	5.23831e-62
Slc14a1	3.8776e-66	-1.86224	0.111	0.873	6.04595e-62
Ndrg4	4.48592e-66	-1.58753	0.061	0.827	6.99445e-62
Tmem45a	4.79054e-66	-1.47059	0.114	0.888	7.46941e-62
Aqp3	5.18746e-66	-1.90825	0.839	0.995	8.08829e-62
Acss1	5.66687e-66	1.8477	0.989	0.594	8.83578e-62
Fgfr2	5.66716e-66	-1.85159	0.357	0.959	8.83623e-62
Chpt1	6.53116e-66	0.883956	1	1	1.01834e-61
Gucy2g	7.04928e-66	-1.50723	0.046	0.812	1.09912e-61
Myl12a	7.1427e-66	-1.19937	0.993	1	1.11369e-61
Elovl7	7.73985e-66	-1.3939	0.968	1	1.2068e-61
Ppp1cb	8.78516e-66	-1.13866	1	1	1.36978e-61
Nfe2l1	1.23708e-65	-1.19329	0.996	1	1.92886e-61
Hykk	1.64712e-65	1.51968	1	0.893	2.56819e-61
Cryz	2.0199e-65	1.26681	1	0.985	3.14942e-61
Park7	2.03302e-65	1.07113	1	1	3.16988e-61
Vegfd	2.74005e-65	-1.64388	0.414	0.985	4.27229e-61
Tgfbr3	3.33321e-65	-1.6494	0.636	0.995	5.19714e-61
Serping1	3.77615e-65	-1.82207	0.911	1	5.88777e-61
Sgk1	4.25949e-65	-2.11091	0.904	0.995	6.64139e-61
Herpud1	4.58694e-65	1.31638	1	0.985	7.15196e-61
Dgat2	4.69944e-65	1.65507	0.996	0.736	7.32737e-61
Atp2a2	5.00463e-65	0.834891	1	1	7.80322e-61
Fmo2	5.586e-65	1.38025	1	0.975	8.7097e-61
Slc25a15	7.78402e-65	1.58433	1	0.716	1.21369e-60
Lcn2	7.80052e-65	-1.88331	0.118	0.863	1.21626e-60
Slc16a14	9.53315e-65	1.86251	0.95	0.32	1.48641e-60
Hsph1	9.88679e-65	-1.25851	1	1	1.54155e-60
Ephx2	1.06885e-64	1.40872	1	0.944	1.66655e-60
Slc22a28	1.77974e-64	1.62679	0.993	0.69	2.77497e-60
Neurl1b	2.24327e-64	-1.56789	0.514	0.995	3.49771e-60
Ermp1	2.49491e-64	-1.44583	0.736	1	3.89006e-60
Gstm1	2.64471e-64	-1.34323	0.996	1	4.12363e-60
Nfe2l2	2.68989e-64	-1.1029	0.986	1	4.19408e-60
Iqgap1	2.86371e-64	-1.31155	0.886	0.995	4.46509e-60
Mfsd1	3.52969e-64	1.12436	1	0.99	5.50349e-60
Ldhd	4.76491e-64	1.06747	1	1	7.42946e-60
Thnsl2	4.94226e-64	1.56433	1	0.787	7.70597e-60
Ppp1r1b	5.37885e-64	-1.85674	0.932	0.995	8.3867e-60
Scpep1	5.78024e-64	1.25747	1	0.949	9.01256e-60
Jund	6.02886e-64	-0.90034	1	1	9.4002e-60
Mid1ip1	6.05837e-64	-1.51917	0.696	0.995	9.44621e-60
Tubb2a	6.30713e-64	-1.58922	0.846	0.995	9.83407e-60
Fgd3	6.64694e-64	-1.76612	0.314	0.944	1.03639e-59
Epha7	7.77312e-64	-1.53688	0.111	0.858	1.21199e-59
Tmem45b	1.00812e-63	-2.01191	0.468	0.97	1.57186e-59
Acaa2	1.07266e-63	1.1211	1	1	1.6725e-59
Wasf3	1.18235e-63	-1.60508	0.168	0.898	1.84352e-59
Vezf1	1.19544e-63	-1.38113	0.893	1	1.86393e-59
Slc35g1	1.19949e-63	-1.76597	0.336	0.949	1.87025e-59
Lpin2	1.27584e-63	-1.57323	0.768	0.99	1.9893e-59
Slc22a2	1.32267e-63	1.36915	1	0.985	2.0623e-59
Gnas	1.3959e-63	-0.6724	1	1	2.17649e-59
C130074G19Rik	1.46658e-63	1.01998	1	1	2.28669e-59
Sptan1	1.54568e-63	-0.976271	0.996	1	2.41002e-59
Hsp90b1	1.60856e-63	0.632009	1	1	2.50806e-59
Sdhc	2.07156e-63	1.05083	1	1	3.22998e-59
Wnt4	2.09201e-63	-1.70684	0.082	0.832	3.26186e-59
Marveld1	2.26095e-63	-1.68746	0.461	0.975	3.52528e-59
Arl6ip1	2.41153e-63	0.760429	1	1	3.76006e-59
Rassf6	2.42881e-63	-1.66043	0.439	0.985	3.78701e-59
Il6st	2.64649e-63	-1.1328	0.982	1	4.12641e-59
Amacr	2.81983e-63	1.19023	1	0.995	4.39669e-59
A1cf	2.92557e-63	1.51824	0.993	0.589	4.56154e-59
Anxa5	3.02932e-63	-1.22602	0.964	1	4.72331e-59
Tango2	3.04821e-63	1.41503	1	0.878	4.75277e-59
Apom	3.12343e-63	1.72169	0.989	0.574	4.87006e-59
Aldh9a1	3.74576e-63	1.28598	1	0.98	5.84039e-59
Ednrb	4.14188e-63	-1.68109	0.421	0.98	6.45802e-59
Cndp2	4.42629e-63	1.54661	1	1	6.90147e-59
Gjb2	4.76393e-63	1.72728	0.986	0.553	7.42792e-59
Acy3	7.27475e-63	1.21252	1	1	1.13428e-58
Npy	9.59861e-63	-1.80499	0.129	0.868	1.49662e-58
Apcdd1	1.06786e-62	-1.42726	0.093	0.832	1.66501e-58
Oxct1	1.30511e-62	0.805061	1	1	2.03493e-58
Ifitm3	1.42438e-62	-1.30983	0.979	1	2.22089e-58
Cela1	1.55927e-62	1.7518	0.943	0.355	2.43122e-58
Wfs1	1.88444e-62	-1.82227	0.336	0.944	2.93821e-58
Hpn	1.90349e-62	1.05383	1	1	2.96792e-58
Kank3	2.03867e-62	-1.60224	0.668	1	3.17869e-58
Cyp2j13	2.11487e-62	1.71407	0.982	0.594	3.29751e-58
Bckdha	2.15205e-62	1.06005	1	0.995	3.35548e-58
Pcbd1	2.15241e-62	0.923091	1	1	3.35603e-58
Stxbp1	2.24783e-62	-1.58905	0.375	0.975	3.50482e-58
Car4	2.50935e-62	1.33643	1	0.985	3.91258e-58
Tmbim4	2.83582e-62	0.889074	1	1	4.42161e-58
Ces1f	3.0501e-62	1.49995	1	0.995	4.75571e-58
Uqcr10	3.09868e-62	0.680591	1	1	4.83146e-58
Sh3bgrl3	3.11778e-62	-1.45347	0.986	1	4.86124e-58
Prodh	3.40388e-62	1.51743	1	0.873	5.30732e-58
Samd4	3.43936e-62	-1.47825	0.218	0.919	5.36266e-58
Tmc4	3.44985e-62	-1.57656	0.536	0.975	5.379e-58
St14	3.49512e-62	-1.62832	0.364	0.954	5.4496e-58
Apobec3	4.30648e-62	-1.74146	0.414	0.959	6.71466e-58
Cab39l	5.21823e-62	-1.52667	0.564	0.995	8.13627e-58
Selenbp1	5.76148e-62	1.24365	1	0.954	8.9833e-58
Blnk	6.94868e-62	-1.66566	0.289	0.929	1.08344e-57
Itgb5	8.25531e-62	-1.11918	0.996	1	1.28717e-57
Prdx5	9.44871e-62	0.679847	1	1	1.47324e-57
Dock1	9.49492e-62	-1.22333	0.95	1	1.48045e-57
Npy1r	1.16202e-61	-1.95616	0.143	0.853	1.81182e-57
Vil1	1.2424e-61	1.49631	0.996	0.766	1.93714e-57
Atp5d	1.3429e-61	0.66695	1	1	2.09384e-57
Sap30	1.35581e-61	1.36468	1	0.939	2.11398e-57
Stard13	1.3824e-61	-1.49226	0.179	0.893	2.15544e-57
Slc14a2	1.66335e-61	-1.82284	0.475	0.97	2.59349e-57
Slc6a19	1.81797e-61	1.82053	0.925	0.208	2.83459e-57
Hoxb9	1.88822e-61	-1.42923	0.111	0.858	2.94412e-57
Sgk2	1.90267e-61	1.21711	1	0.944	2.96664e-57
Ryk	2.16803e-61	-1.2995	0.946	1	3.38039e-57
Sypl2	2.46599e-61	1.61008	0.975	0.553	3.84497e-57
Fahd1	3.21668e-61	1.11603	1	0.99	5.01544e-57
Chd3	4.18785e-61	1.05317	1	0.99	6.5297e-57
Pfkl	4.79293e-61	-1.45132	0.754	1	7.47313e-57
S1pr3	5.20797e-61	-1.49634	0.304	0.954	8.12027e-57
Fgf12	5.32421e-61	-1.26285	0.032	0.766	8.30151e-57
Serinc2	5.33431e-61	-1.59615	0.307	0.954	8.31725e-57
Hspb1	6.32632e-61	-1.50114	0.579	0.99	9.86401e-57
Gm13420	7.36748e-61	-1.53723	0.214	0.914	1.14874e-56
St3gal6	7.82626e-61	-1.52609	0.464	0.99	1.22027e-56
Nrep	8.41384e-61	-1.57254	0.614	0.995	1.31189e-56
Piezo1	9.22099e-61	-1.4417	0.646	1	1.43774e-56
Gabrb3	9.9601e-61	1.98411	0.907	0.234	1.55298e-56
Hspd1	1.27017e-60	0.891439	1	1	1.98045e-56
Esyt1	2.0277e-60	-1.5601	0.475	0.98	3.1616e-56
App	2.0458e-60	-0.475891	1	1	3.18981e-56
Hspa1a	2.16717e-60	-1.67002	0.421	0.954	3.37905e-56
Foxq1	2.49541e-60	-1.90274	0.3	0.939	3.89085e-56
Tmem204	2.63943e-60	-1.3851	0.779	1	4.1154e-56
Atp2c1	2.76802e-60	-1.2442	0.932	1	4.3159e-56
Aldh2	2.95649e-60	0.797883	1	1	4.60976e-56
Psat1	3.76638e-60	-1.48837	0.768	0.985	5.87254e-56
Erich4	3.84038e-60	1.62453	0.961	0.508	5.98791e-56
Dhrs4	3.99339e-60	1.03827	1	0.995	6.22649e-56
Timp3	4.44336e-60	0.608761	1	1	6.92809e-56
Dixdc1	6.3257e-60	-1.51342	0.186	0.893	9.86303e-56
Ifit2	6.82553e-60	-1.55607	0.239	0.909	1.06424e-55
Tldc2	7.90303e-60	-1.57865	0.161	0.873	1.23224e-55
Nedd4	8.50546e-60	-0.800883	1	1	1.32617e-55
Nmrk1	9.09914e-60	1.37202	1	0.777	1.41874e-55
Acss2	1.00899e-59	1.2371	1	0.919	1.57321e-55
Tspan1	1.17624e-59	-1.76956	0.468	0.949	1.834e-55
Uqcrfs1	1.27407e-59	0.758048	1	1	1.98654e-55
Gata3	1.69883e-59	-1.71081	0.386	0.949	2.64881e-55
Sephs2	2.12807e-59	1.32961	0.996	0.909	3.31808e-55
Sri	2.25644e-59	-0.932967	1	1	3.51825e-55
Ptpn13	2.50724e-59	-1.27101	0.804	1	3.90929e-55
Soga1	2.61865e-59	-1.54455	0.443	0.98	4.08301e-55
Frem2	2.62426e-59	-1.43653	0.193	0.893	4.09175e-55
Utrn	2.85813e-59	-1.48656	0.457	0.97	4.4564e-55
Pdzd3	3.04809e-59	1.47328	0.986	0.64	4.75258e-55
Grina	3.21003e-59	0.817578	1	1	5.00507e-55
Map2	3.78934e-59	-1.43061	0.196	0.888	5.90834e-55
Hoga1	4.02592e-59	1.41108	1	0.848	6.27722e-55
4833439L19Rik	5.19031e-59	1.00274	1	1	8.09274e-55
Adra2b	5.26009e-59	1.46631	0.993	0.645	8.20153e-55
Pmpcb	5.2998e-59	0.836024	1	1	8.26344e-55
Xpnpep1	6.28916e-59	1.11168	1	0.99	9.80605e-55
Tacc1	6.50953e-59	-1.2247	0.95	1	1.01497e-54
AI661453	8.3884e-59	-1.63411	0.357	0.939	1.30792e-54
Fam3c	1.17999e-58	-1.36814	0.757	0.995	1.83984e-54
Sult1c2	1.30876e-58	1.26806	1	0.898	2.04062e-54
Gal3st1	1.3572e-58	-1.53531	0.421	0.959	2.11614e-54
Tsc22d4	1.93596e-58	-1.2839	0.943	1	3.01855e-54
Fosl2	2.23392e-58	-1.52878	0.379	0.954	3.48312e-54
Dlg1	2.41545e-58	-1.14095	0.982	1	3.76617e-54
Car8	2.56293e-58	-2.25828	0.35	0.904	3.99611e-54
Ush1c	3.18846e-58	1.49601	0.982	0.711	4.97145e-54
Tnfrsf19	3.36641e-58	-1.49732	0.039	0.741	5.24891e-54
Lap3	5.14095e-58	1.06131	1	1	8.01578e-54
Steap2	5.38194e-58	1.46999	0.968	0.629	8.39152e-54
Prodh2	6.79693e-58	1.62684	0.904	0.244	1.05978e-53
Epb41l1	7.08931e-58	-1.14456	0.943	1	1.10537e-53
Cldn4	7.85749e-58	-1.40155	0.232	0.898	1.22514e-53
Npl	7.90138e-58	1.72185	0.939	0.365	1.23198e-53
Adk	1.03521e-57	1.23626	1	0.909	1.61411e-53
Ddit4l	1.09084e-57	-1.4063	0.229	0.919	1.70084e-53
Suclg2	1.11628e-57	1.12778	1	0.985	1.7405e-53
Chrna4	1.16674e-57	1.68175	0.882	0.178	1.81917e-53
Sdf4	1.20012e-57	-0.767592	1	1	1.87122e-53
Enah	1.24634e-57	-1.34297	0.782	0.99	1.94329e-53
Haao	1.65582e-57	1.36225	0.996	0.736	2.58175e-53
Ppfibp1	1.66713e-57	-1.19961	0.904	1	2.59939e-53
Tmtc1	1.75053e-57	-1.56513	0.429	0.964	2.72943e-53
Bok	1.86416e-57	-1.44188	0.361	0.949	2.9066e-53
Itgb8	1.92871e-57	1.294	1	0.909	3.00725e-53
Cd9	2.18345e-57	-1.37418	0.846	0.995	3.40443e-53
Rasal1	2.59985e-57	-1.32844	0.054	0.756	4.05368e-53
Vopp1	2.92632e-57	-1.49485	0.196	0.883	4.56271e-53
Hadh	2.98435e-57	1.06919	0.996	1	4.6532e-53
Them6	3.47384e-57	-1.53753	0.379	0.949	5.41642e-53
Trp53i11	3.52813e-57	-1.50723	0.218	0.909	5.50106e-53
S100g	4.36648e-57	2.10961	1	1	6.80822e-53
Sytl2	4.43814e-57	-1.48731	0.307	0.934	6.91995e-53
Myo1b	4.63616e-57	-1.40032	0.361	0.964	7.2287e-53
Mcrip2	4.66575e-57	1.12183	1	0.964	7.27483e-53
Aldoa	6.55289e-57	-0.580032	1	1	1.02173e-52
Pcyox1	7.35215e-57	-1.04608	0.996	1	1.14635e-52
Txnip	8.29058e-57	-1.23209	0.993	1	1.29267e-52
Gcdh	8.94597e-57	1.1866	1	0.949	1.39486e-52
Aldh7a1	8.98721e-57	1.09306	1	0.995	1.40129e-52
Clic5	1.31419e-56	1.30683	1	0.807	2.04908e-52
Slc3a2	1.35362e-56	1.40051	0.993	0.914	2.11056e-52
Plec	2.72385e-56	-1.21611	0.886	1	4.24702e-52
Cav2	2.82869e-56	-1.32164	0.861	1	4.41049e-52
Tuba1a	2.91215e-56	-1.33592	0.604	0.985	4.54062e-52
Tmem238l	2.99889e-56	-1.31316	0.036	0.721	4.67587e-52
Zfp652	3.01396e-56	-1.39843	0.525	0.975	4.69937e-52
Fam234a	3.07055e-56	-1.26821	0.957	1	4.7876e-52
Sumo2	3.08495e-56	-0.980054	0.986	1	4.81006e-52
Calb1	3.24993e-56	1.99364	1	0.995	5.0673e-52
Kif13b	3.25872e-56	-1.44153	0.611	0.98	5.081e-52
Col4a5	4.14964e-56	-1.45065	0.414	0.954	6.47012e-52
Vav3	4.46815e-56	-1.53515	0.382	0.949	6.96674e-52
Bmpr1a	5.15826e-56	-1.18005	0.811	1	8.04276e-52
Plpp1	5.58068e-56	-1.11774	0.968	1	8.7014e-52
Pyroxd2	6.44012e-56	1.53638	0.957	0.462	1.00414e-51
Reep5	6.60004e-56	-0.928296	0.996	1	1.02908e-51
Sdc4	7.44084e-56	-0.659675	1	1	1.16018e-51
Ehd4	8.10998e-56	-1.29799	0.775	0.99	1.26451e-51
Wfdc15b	9.54889e-56	-1.2946	0.996	1	1.48886e-51
Tpd52l1	9.66977e-56	-1.49489	0.311	0.939	1.50771e-51
Lmo2	9.90166e-56	-1.44624	0.4	0.944	1.54387e-51
Nat8	1.03462e-55	1.40183	1	0.904	1.61318e-51
Brd2	1.04191e-55	-0.90532	1	1	1.62455e-51
Slc9a3r1	1.12673e-55	0.950334	1	0.99	1.7568e-51
Ptger3	1.19578e-55	-1.40999	0.946	1	1.86446e-51
Tnfaip2	1.26117e-55	-1.34938	0.754	0.995	1.96642e-51
Abca3	1.38504e-55	1.12526	1	1	2.15955e-51
Axin2	1.60364e-55	-1.27191	0.064	0.751	2.50039e-51
Sft2d2	1.6722e-55	-1.27046	0.686	1	2.6073e-51
Mettl26	1.70123e-55	0.943616	1	0.995	2.65255e-51
Lamp2	1.72167e-55	0.630409	1	1	2.68442e-51
Alcam	1.81684e-55	-1.49426	0.371	0.949	2.83282e-51
Anxa6	1.83929e-55	-1.14358	0.932	1	2.86781e-51
Muc20	1.87286e-55	-1.28941	0.029	0.706	2.92016e-51
Myo15b	1.93382e-55	1.46176	0.971	0.609	3.01521e-51
Epb41l3	2.30996e-55	1.63308	0.907	0.259	3.60169e-51
Cryzl2	2.41312e-55	1.26524	1	0.863	3.76253e-51
Sncg	2.77938e-55	-1.48496	0.225	0.878	4.33361e-51
Epn1	3.33834e-55	0.980156	1	0.995	5.20514e-51
Mpzl1	3.5172e-55	-1.48656	0.432	0.944	5.48401e-51
Tgfbr2	3.68716e-55	-1.15249	0.875	1	5.74902e-51
Arf4	3.96108e-55	-0.714695	1	1	6.17611e-51
Kif12	4.17719e-55	1.20332	0.996	0.929	6.51308e-51
Tmem158	4.18898e-55	-1.29446	0.068	0.751	6.53146e-51
Dbndd2	4.31242e-55	-1.48441	0.386	0.939	6.72393e-51
Ppp4r2	4.69837e-55	-1.29656	0.854	0.985	7.3257e-51
Ptges	5.06028e-55	-1.56603	0.607	0.98	7.88999e-51
Tnfrsf1a	5.0914e-55	-1.00435	0.989	1	7.93851e-51
Ptgs1	5.41351e-55	-1.42768	0.671	0.995	8.44075e-51
Ckb	5.78168e-55	-1.3248	0.796	0.99	9.0148e-51
Cda	6.20747e-55	1.40404	0.971	0.574	9.67869e-51
F11r	6.20895e-55	-1.04404	0.996	1	9.68099e-51
Setbp1	6.35192e-55	-1.47534	0.518	0.959	9.90391e-51
Nr1h4	6.5199e-55	1.42397	0.968	0.665	1.01658e-50
Gstt2	6.56646e-55	1.06499	1	1	1.02384e-50
Agxt2	7.24761e-55	1.53815	0.911	0.294	1.13005e-50
Col4a3	7.45135e-55	-1.0553	1	1	1.16182e-50
Slc16a2	7.52677e-55	1.52025	0.961	0.523	1.17357e-50
Dusp1	7.63143e-55	-1.30279	0.607	0.985	1.18989e-50
Shroom3	7.98279e-55	-1.24481	0.896	0.99	1.24468e-50
Lactb2	9.64096e-55	1.44196	0.979	0.68	1.50322e-50
Atpif1	1.01032e-54	0.875639	1	1	1.57529e-50
Renbp	1.01588e-54	1.4206	0.979	0.746	1.58397e-50
Rab15	1.0183e-54	-1.41043	0.168	0.843	1.58774e-50
Napepld	1.24725e-54	-1.50345	0.275	0.898	1.94471e-50
Ccdc117	1.46798e-54	-1.29689	0.75	0.99	2.28888e-50
Ahcyl2	1.482e-54	0.934485	1	1	2.31073e-50
Afap1l1	1.53586e-54	-1.40474	0.3	0.924	2.39471e-50
Rap1gap	1.70767e-54	-1.42785	0.946	1	2.6626e-50
Tmem207	2.29571e-54	-1.56599	0.371	0.914	3.57947e-50
Mep1a	2.31125e-54	0.943087	1	1	3.6037e-50
Efna4	2.54161e-54	-1.26644	0.096	0.777	3.96288e-50
Egfl6	2.56563e-54	-1.46221	0.214	0.868	4.00033e-50
H3f3a	2.97e-54	-1.27254	0.779	0.995	4.63082e-50
Lipa	3.03761e-54	1.30274	0.993	0.822	4.73624e-50
Ptgs2	3.05743e-54	-1.1088	0.029	0.695	4.76714e-50
Pgap1	3.44282e-54	-1.44038	0.511	0.97	5.36804e-50
Aqp11	3.77731e-54	1.3644	0.979	0.635	5.88958e-50
AA986860	3.79471e-54	-1.23123	0.104	0.787	5.91671e-50
Hagh	3.88285e-54	1.25479	0.989	0.838	6.05413e-50
Nfkbia	5.11995e-54	-1.32752	0.775	0.995	7.98303e-50
Endod1	5.17839e-54	-1.64443	0.379	0.914	8.07414e-50
Negr1	5.45196e-54	-1.35618	0.15	0.827	8.50069e-50
Add3	5.84631e-54	1.17977	0.996	0.904	9.11557e-50
C77080	5.91108e-54	-1.2415	0.864	0.99	9.21656e-50
Cox6a1	5.9911e-54	0.608568	1	1	9.34133e-50
Rabac1	6.76658e-54	-0.91945	1	1	1.05505e-49
Lamb3	6.89993e-54	-1.28087	0.075	0.751	1.07584e-49
Cpm	7.00619e-54	-1.47935	0.596	0.985	1.09241e-49
Tspan13	9.09659e-54	-1.43813	0.389	0.939	1.41834e-49
Ifit3	9.15015e-54	-1.5092	0.243	0.888	1.42669e-49
Eci3	9.24888e-54	1.17481	1	0.964	1.44209e-49
Srp14	9.43257e-54	-0.908554	0.996	1	1.47073e-49
Syf2	9.85629e-54	-1.01104	0.975	1	1.53679e-49
Cpd	1.48429e-53	-1.08847	0.907	1	2.3143e-49
Fam129b	1.48587e-53	-1.47853	0.518	0.949	2.31678e-49
Scrn2	1.55335e-53	1.31422	0.979	0.675	2.42199e-49
Stard10	1.55956e-53	0.677989	1	1	2.43167e-49
Slc1a1	1.68081e-53	1.26405	1	0.838	2.62072e-49
Plcb4	1.82144e-53	-1.29446	0.214	0.883	2.83999e-49
Cst3	1.83271e-53	-0.67969	1	1	2.85757e-49
Sim1	1.91263e-53	-1.40133	0.371	0.934	2.98217e-49
Amotl1	2.00429e-53	-1.32129	0.568	0.985	3.12509e-49
Rbms1	2.05855e-53	-1.15314	0.846	0.995	3.2097e-49
Rbpms2	2.2165e-53	1.32741	0.975	0.624	3.45597e-49
Lypd6b	2.40716e-53	-1.26644	0.054	0.721	3.75325e-49
Ypel5	2.57168e-53	-1.33452	0.821	0.995	4.00976e-49
Vdr	2.89352e-53	1.30687	0.986	0.701	4.51157e-49
Tjp1	2.97437e-53	-1.15854	0.836	1	4.63764e-49
Acaa1b	3.11797e-53	1.39515	0.993	0.721	4.86154e-49
Umod	4.43539e-53	-1.09338	1	1	6.91566e-49
4930523C07Rik	4.48473e-53	-1.34173	0.186	0.843	6.99259e-49
Cggbp1	4.64534e-53	-1.09414	0.9	1	7.24302e-49
Esam	4.79111e-53	-1.3539	0.639	0.98	7.47029e-49
Mfsd4b5	5.47269e-53	1.42112	0.961	0.604	8.53302e-49
Tmem106a	5.60156e-53	1.43694	0.954	0.594	8.73395e-49
Irx1	5.71564e-53	-1.25737	0.925	1	8.91183e-49
Ucp2	6.22737e-53	-1.35882	0.796	0.995	9.70971e-49
Rasef	6.23414e-53	-1.20879	0.061	0.726	9.72027e-49
Calcrl	6.5103e-53	-1.45371	0.479	0.959	1.01509e-48
Phf6	6.6174e-53	-1.48624	0.379	0.934	1.03179e-48
Car3	6.77663e-53	1.82395	0.968	0.604	1.05661e-48
Gsn	9.51888e-53	-1.28208	0.707	0.995	1.48418e-48
Iah1	9.79378e-53	0.921774	1	0.99	1.52705e-48
Cept1	1.18315e-52	-1.14517	0.907	0.995	1.84478e-48
Rftn2	1.31354e-52	-1.13747	0.186	0.873	2.04807e-48
Atp5mpl	1.43681e-52	0.895921	1	1	2.24027e-48
Espn	1.48691e-52	1.45277	0.936	0.437	2.31838e-48
Sod2	1.79555e-52	0.702727	1	1	2.79962e-48
Ctsa	1.88567e-52	0.780499	1	1	2.94013e-48
Etfb	1.93161e-52	0.802045	1	1	3.01177e-48
Atp6v1b2	1.9679e-52	1.11771	1	0.919	3.06835e-48
Slc23a1	2.26369e-52	1.14307	1	0.924	3.52954e-48
Epor	2.7064e-52	-1.18177	0.096	0.761	4.21981e-48
Misp	2.89802e-52	-1.40421	0.264	0.873	4.5186e-48
Gpc4	3.67087e-52	1.06273	1	0.919	5.72361e-48
Tax1bp3	3.72889e-52	-1.25118	0.618	0.99	5.81409e-48
Nipsnap1	3.74671e-52	1.32235	0.979	0.695	5.84187e-48
Wdr1	3.79729e-52	-1.01825	0.986	1	5.92074e-48
Fndc1	4.65059e-52	-1.0704	0.025	0.675	7.25121e-48
Pald1	4.7684e-52	-1.33267	0.221	0.848	7.43489e-48
Kcnk1	5.10822e-52	-1.38383	0.6	0.975	7.96474e-48
Aco1	5.15855e-52	1.01451	1	0.959	8.04322e-48
Lrrfip1	6.69826e-52	-1.29701	0.596	0.97	1.04439e-47
Chn2	6.87147e-52	-1.48751	0.404	0.934	1.0714e-47
Crlf1	8.39414e-52	-1.30355	0.068	0.721	1.30881e-47
Cnn3	8.69503e-52	-0.933537	0.993	1	1.35573e-47
Capn5	1.06793e-51	-1.24586	0.193	0.858	1.66512e-47
Csde1	1.11323e-51	-0.681556	1	1	1.73575e-47
Me2	1.1495e-51	-1.4027	0.225	0.878	1.7923e-47
Gldc	1.17927e-51	1.46712	0.836	0.142	1.83872e-47
Pwwp2b	1.36885e-51	-1.3195	0.254	0.883	2.13431e-47
Fanca	1.53825e-51	-1.33093	0.139	0.797	2.39843e-47
Stxbp6	1.58682e-51	-1.41183	0.554	0.964	2.47417e-47
Trip10	1.63857e-51	-1.35158	0.664	0.99	2.55485e-47
Ptms	1.88826e-51	0.473175	1	1	2.94418e-47
Arhgap29	2.07188e-51	-1.17807	0.771	0.985	3.23048e-47
Tnfrsf21	2.45531e-51	1.1631	1	0.904	3.82832e-47
Timd2	3.41918e-51	1.52984	0.921	0.452	5.33119e-47
Smagp	3.76383e-51	-1.14442	0.843	0.995	5.86857e-47
Tapbp	3.80744e-51	-1.08065	0.957	1	5.93656e-47
Hist1h1c	4.17092e-51	-0.870251	1	1	6.50329e-47
Matn2	5.22909e-51	-1.35201	0.511	0.975	8.1532e-47
Ethe1	5.32639e-51	1.22151	0.996	0.827	8.30491e-47
Aqp6	5.77767e-51	-1.80325	0.254	0.858	9.00854e-47
Slco4a1	6.21096e-51	-1.20435	0.071	0.721	9.68412e-47
Etnk1	7.27533e-51	-0.895445	1	1	1.13437e-46
Bicc1	8.47769e-51	-0.95096	1	1	1.32184e-46
Rarb	1.09408e-50	-1.1345	0.154	0.827	1.70589e-46
B4galt5	1.20284e-50	1.25964	1	0.934	1.87547e-46
Cap1	1.25342e-50	-0.911279	1	1	1.95433e-46
Col1a2	1.25422e-50	-1.04595	0.996	1	1.95558e-46
Ndufv3	1.3596e-50	0.713459	1	1	2.11989e-46
Thra	1.60779e-50	-1.21677	0.707	0.99	2.50687e-46
Cluh	1.62877e-50	0.956218	1	0.97	2.53958e-46
Mettl7a1	1.78275e-50	1.04454	0.996	0.939	2.77967e-46
Spink8	1.84716e-50	-2.14344	0.439	0.919	2.88009e-46
Ttc3	1.91836e-50	-1.04104	0.95	0.995	2.99111e-46
Rnf43	2.85462e-50	-1.09061	0.075	0.726	4.45092e-46
Bst1	2.98826e-50	-1.28562	0.104	0.741	4.6593e-46
Ces1d	3.02393e-50	1.19674	0.989	0.827	4.71491e-46
Cd151	3.23404e-50	-0.961946	0.982	1	5.04251e-46
Laptm4a	3.26456e-50	-0.600711	1	1	5.0901e-46
Tbc1d4	3.61172e-50	-1.31254	0.318	0.904	5.6314e-46
Stag2	3.68022e-50	-1.02858	0.918	1	5.7382e-46
Prkar1a	4.18272e-50	-0.643223	1	1	6.5217e-46
Pcsk6	4.21424e-50	-1.47748	0.371	0.924	6.57084e-46
Icosl	4.67837e-50	-1.32666	0.296	0.888	7.29451e-46
Avpr2	5.21913e-50	-1.40323	0.264	0.863	8.13767e-46
Tmem106b	7.16525e-50	-0.69329	1	1	1.11721e-45
Echdc2	1.0214e-49	1.05387	0.996	0.924	1.59257e-45
Ctsb	1.20213e-49	0.54875	1	1	1.87436e-45
Myadm	1.27187e-49	-1.21828	0.539	0.975	1.9831e-45
Samd12	1.29778e-49	-1.33777	0.282	0.883	2.02349e-45
F2rl1	1.45234e-49	-1.28656	0.196	0.832	2.2645e-45
Pde8b	1.80355e-49	-1.23344	0.196	0.838	2.8121e-45
Col4a4	1.93079e-49	-0.9467	0.982	1	3.01049e-45
Gnai2	2.43379e-49	-0.682138	1	1	3.79476e-45
Pgpep1	2.5204e-49	0.95918	1	0.98	3.92981e-45
Rab5c	2.57717e-49	0.885179	1	1	4.01833e-45
Slc9a3r2	2.63991e-49	-0.989756	0.996	1	4.11614e-45
Slc19a1	2.72719e-49	1.23242	0.975	0.665	4.25224e-45
Fggy	2.8109e-49	1.44895	0.943	0.508	4.38275e-45
Fmnl3	3.32277e-49	-1.29444	0.418	0.954	5.18086e-45
Sec14l1	3.67028e-49	-1.25339	0.636	0.97	5.7227e-45
Aadac	4.57627e-49	1.50081	0.9	0.401	7.13532e-45
H3f3b	4.62429e-49	-0.867275	0.996	1	7.21019e-45
Arf3	5.77818e-49	-0.939935	0.993	1	9.00933e-45
Acot4	5.82777e-49	1.32362	0.939	0.518	9.08666e-45
P3h4	6.67749e-49	-1.23571	0.182	0.817	1.04115e-44
Rgs11	6.71156e-49	-1.36893	0.214	0.843	1.04647e-44
Ascc1	7.48462e-49	1.1225	0.989	0.863	1.167e-44
Rbms3	7.99841e-49	-1.38255	0.411	0.929	1.24711e-44
Pim3	8.14037e-49	1.11236	0.996	0.924	1.26925e-44
Bpnt1	8.49454e-49	0.738681	1	1	1.32447e-44
Ptp4a1	8.95961e-49	-1.03884	0.95	0.995	1.39698e-44
Wnt9b	9.15655e-49	-1.06023	0.032	0.65	1.42769e-44
Evpl	9.23624e-49	-1.28038	0.575	0.949	1.44011e-44
Nfib	1.03864e-48	-1.06035	0.889	0.995	1.61944e-44
Ccdc3	1.09356e-48	-1.08589	0.075	0.721	1.70507e-44
Kif5b	1.17853e-48	-0.953125	0.961	1	1.83756e-44
Rhpn2	1.21126e-48	-1.16531	0.146	0.787	1.8886e-44
Slc7a1	1.29476e-48	-1.0727	0.064	0.695	2.01878e-44
Hint2	1.52782e-48	0.746882	1	1	2.38218e-44
Ncor2	1.58819e-48	-0.997579	0.954	1	2.4763e-44
St6galnac5	1.725e-48	-0.947297	0.068	0.706	2.68961e-44
Trim7	2.02866e-48	1.17564	0.971	0.614	3.16308e-44
Mylip	2.12929e-48	-1.19925	0.482	0.959	3.32e-44
Slc2a1	2.38821e-48	-1.17693	0.839	1	3.72369e-44
Tmem200b	2.45081e-48	-1.22453	0.407	0.939	3.8213e-44
Gprc5b	2.47596e-48	-1.38475	0.182	0.802	3.86052e-44
Sept4	3.08383e-48	-1.29358	0.593	0.985	4.80831e-44
Lpar3	3.76134e-48	1.38702	0.825	0.168	5.86468e-44
Xbp1	4.34822e-48	-0.869307	0.996	1	6.77974e-44
Selenow	4.45157e-48	-0.805543	1	1	6.94089e-44
Slc25a4	4.61935e-48	0.662737	1	1	7.2025e-44
Jup	5.40377e-48	-0.759546	1	1	8.42556e-44
D630023F18Rik	5.49496e-48	1.42361	0.782	0.096	8.56774e-44
Tm4sf1	6.35959e-48	-1.03138	0.925	1	9.91587e-44
Apeh	6.86862e-48	1.11611	0.993	0.883	1.07095e-43
Hnrnpa3	7.37881e-48	-0.848016	0.996	1	1.1505e-43
Plxnb2	8.18856e-48	-0.884078	1	1	1.27676e-43
Itga8	8.3016e-48	-1.34897	0.271	0.863	1.29439e-43
Tspan9	1.13489e-47	-1.1539	0.771	0.99	1.76951e-43
Esyt2	1.21172e-47	-1.07803	0.829	0.99	1.88932e-43
Ccser2	1.22952e-47	0.874796	1	0.99	1.91706e-43
Eif3f	1.52506e-47	-0.729058	1	1	2.37788e-43
Wwc2	1.61537e-47	-0.929447	0.968	0.995	2.51868e-43
Marc2	1.75168e-47	0.842873	1	1	2.73122e-43
Mfsd6	1.92463e-47	-1.17168	0.243	0.838	3.00088e-43
Tmem127	2.06982e-47	-0.916951	0.964	1	3.22726e-43
Tbx3	2.36664e-47	-1.2155	0.121	0.756	3.69006e-43
Gna13	2.46964e-47	-0.945657	0.975	1	3.85066e-43
Kif26b	3.30089e-47	-1.12592	0.093	0.721	5.14674e-43
Dram1	3.42305e-47	-1.26403	0.343	0.904	5.33722e-43
Nbeal1	4.06551e-47	-1.21735	0.654	0.97	6.33895e-43
Tjp3	4.15774e-47	-1.3175	0.211	0.817	6.48275e-43
Ehhadh	4.33287e-47	0.887791	1	1	6.75581e-43
Itgb4	4.54016e-47	-1.13552	0.129	0.777	7.07901e-43
Nipal1	4.9905e-47	-1.0591	0.043	0.655	7.78118e-43
Me1	5.3459e-47	0.980822	1	0.99	8.33533e-43
Reck	5.39992e-47	-1.13574	0.221	0.858	8.41956e-43
Cd59a	5.64694e-47	-1.18639	0.479	0.964	8.80472e-43
Slc36a1	5.88362e-47	1.34616	0.882	0.32	9.17373e-43
Ndufb6	5.8866e-47	0.584041	1	1	9.17839e-43
Mier1	5.9958e-47	-1.13364	0.829	0.995	9.34865e-43
Srpx2	6.12091e-47	-1.22043	0.196	0.832	9.54372e-43
Ophn1	7.10695e-47	-1.0966	0.157	0.777	1.10812e-42
Rdh16	7.45192e-47	1.2617	0.964	0.685	1.1619e-42
Cyc1	8.66356e-47	0.545567	1	1	1.35082e-42
Dhfr	8.89926e-47	1.30361	0.932	0.518	1.38757e-42
Mgat4a	9.07853e-47	-1.20663	0.354	0.914	1.41552e-42
Epb41l4a	9.1557e-47	-1.15016	0.279	0.878	1.42756e-42
Ywhaq	9.24583e-47	-0.837362	0.993	1	1.44161e-42
Map4k3	1.07651e-46	-1.02619	0.882	0.99	1.67849e-42
Hspa9	1.11879e-46	0.544427	1	1	1.74441e-42
Tspan8	1.17187e-46	-1.52091	0.786	0.97	1.82718e-42
Tmem164	1.83263e-46	-1.22418	0.329	0.898	2.85743e-42
Eng	1.93678e-46	-0.927333	0.996	1	3.01982e-42
Plaur	1.96352e-46	-1.12332	0.125	0.751	3.06152e-42
4932438A13Rik	2.03815e-46	-1.03191	0.911	1	3.17788e-42
Ndrg2	2.21648e-46	-1.09774	0.975	0.995	3.45593e-42
Phactr1	2.30129e-46	-1.23052	0.136	0.746	3.58817e-42
Arhgef12	2.31735e-46	-0.763351	1	1	3.61322e-42
Emilin2	2.43396e-46	-1.05126	0.021	0.609	3.79503e-42
Nudt4	2.48614e-46	-0.936018	0.996	1	3.8764e-42
Hoxb7	2.6196e-46	-1.1821	0.318	0.873	4.08448e-42
Fermt2	3.37326e-46	-0.980655	0.968	0.995	5.25958e-42
Mcur1	3.71333e-46	0.829541	1	1	5.78983e-42
Gstz1	3.94585e-46	1.12925	0.982	0.873	6.15237e-42
Atp5a1	4.65749e-46	0.432376	1	1	7.26196e-42
Scamp1	4.70278e-46	-1.00687	0.936	1	7.33257e-42
Ros1	5.10462e-46	-1.06139	0.014	0.594	7.95912e-42
Arhgef37	5.1983e-46	-0.911298	0.061	0.67	8.10518e-42
Rbpms	5.67423e-46	-1.0792	0.811	0.995	8.84727e-42
Gsdmc2	6.57192e-46	-1.44253	0.018	0.599	1.02469e-41
Ifi44	7.46296e-46	-1.37985	0.468	0.929	1.16362e-41
Lamb1	8.04541e-46	-0.914141	0.982	1	1.25444e-41
Sema4b	8.11166e-46	-1.15717	0.243	0.843	1.26477e-41
Cyp2j11	8.21722e-46	1.1008	0.996	0.888	1.28123e-41
Shisa7	9.66192e-46	-1.14824	0.211	0.812	1.50649e-41
Slc2a5	1.22178e-45	1.27991	0.907	0.421	1.90499e-41
Acox3	1.32524e-45	1.20394	0.971	0.66	2.06632e-41
Hist3h2a	1.46842e-45	-1.26835	0.407	0.904	2.28955e-41
Upb1	1.49674e-45	1.21437	0.957	0.731	2.33372e-41
Nhlrc4	1.56068e-45	-1.15165	0.093	0.706	2.43341e-41
Gm4450	1.74751e-45	1.27666	0.939	0.523	2.72471e-41
Grk5	1.90269e-45	-1.20212	0.443	0.944	2.96667e-41
Ildr1	2.20231e-45	-1.3181	0.443	0.924	3.43384e-41
Chst2	2.72029e-45	-1.17255	0.225	0.812	4.24147e-41
Ktn1	2.76298e-45	-1.13931	0.732	0.99	4.30803e-41
Colec12	2.82605e-45	-1.19486	0.432	0.929	4.40638e-41
Cyb5r1	3.54177e-45	-1.15316	0.657	0.98	5.52232e-41
P3h2	3.59802e-45	-0.790733	0.996	1	5.61004e-41
Dock6	3.82131e-45	-1.15651	0.646	0.98	5.95819e-41
Prkd1	4.15557e-45	-1.22057	0.289	0.873	6.47937e-41
Col4a6	5.07986e-45	-0.985655	0.054	0.65	7.92051e-41
Rab3il1	5.36827e-45	1.38084	0.879	0.371	8.37021e-41
Hoxb5	5.87998e-45	-1.16283	0.243	0.848	9.16807e-41
Hnmt	6.08665e-45	-1.26702	0.564	0.964	9.4903e-41
Chchd3	6.3981e-45	0.850495	1	0.99	9.97592e-41
Galm	7.49802e-45	-1.00485	0.996	1	1.16909e-40
Fat1	7.6753e-45	-1.03828	0.839	0.985	1.19673e-40
Frem1	8.60427e-45	-1.09499	0.168	0.797	1.34158e-40
Rgmb	9.07454e-45	-1.27808	0.404	0.893	1.4149e-40
Tmem184b	9.37438e-45	-1.18086	0.375	0.904	1.46165e-40
Fcgrt	9.44261e-45	0.823975	1	0.985	1.47229e-40
Ddit4	1.00742e-44	-1.23697	0.464	0.929	1.57077e-40
Gas7	1.04256e-44	-1.21497	0.271	0.848	1.62556e-40
Creld2	1.1381e-44	1.05482	1	0.893	1.77453e-40
Spag5	1.22748e-44	-1.10522	0.05	0.635	1.91389e-40
Phyhd1	1.33866e-44	1.06233	0.986	0.766	2.08723e-40
Epha4	1.44633e-44	-1.13783	0.232	0.832	2.25511e-40
Stap2	1.53706e-44	-1.07294	0.204	0.812	2.39659e-40
Plekha1	1.59209e-44	-0.964845	0.964	1	2.48239e-40
Pnrc1	1.60287e-44	-0.925076	0.957	1	2.4992e-40
Tln2	1.68368e-44	-1.06864	0.771	0.975	2.6252e-40
Bmp6	1.72686e-44	1.2182	0.925	0.518	2.69252e-40
Lifr	1.74936e-44	-0.865399	0.986	0.995	2.72761e-40
Castor2	1.85949e-44	1.14822	0.964	0.756	2.89931e-40
Ilk	1.92357e-44	-0.884982	0.975	1	2.99923e-40
Hlf	2.08352e-44	1.2803	0.907	0.503	3.24863e-40
Decr1	2.11742e-44	0.78255	1	1	3.30148e-40
Gnpda1	2.14885e-44	1.10994	0.979	0.756	3.35048e-40
Lrba	2.15774e-44	-0.962026	0.979	1	3.36435e-40
Rock2	2.217e-44	-1.10625	0.65	0.975	3.45675e-40
Tmem9b	2.6553e-44	-0.875421	0.986	1	4.14015e-40
Hnf1a	3.10372e-44	1.25986	0.911	0.457	4.83933e-40
Atf4	3.38265e-44	-0.798183	0.993	1	5.27422e-40
Fitm1	3.50474e-44	1.1919	0.929	0.492	5.46459e-40
Cnksr1	3.68372e-44	-0.992658	0.086	0.695	5.74366e-40
Pabpn1l	3.83407e-44	-1.10549	0.029	0.599	5.97807e-40
Hspa4l	4.08751e-44	-1.24583	0.846	0.995	6.37324e-40
Tns2	4.13351e-44	-0.963812	0.925	0.995	6.44497e-40
Vasp	4.19596e-44	-0.994896	0.907	0.995	6.54234e-40
Tubb2b	4.30406e-44	-1.13636	0.286	0.863	6.71089e-40
Atox1	4.4543e-44	0.73191	1	0.995	6.94514e-40
Slc6a12	4.68775e-44	-0.973408	0.036	0.614	7.30914e-40
Bicdl1	4.70823e-44	-1.19062	0.675	0.975	7.34108e-40
Cttn	4.9692e-44	-0.940043	0.939	1	7.74798e-40
Coq8a	5.37266e-44	1.2737	0.889	0.381	8.37706e-40
Mapk3	5.44735e-44	-1.01108	0.757	0.985	8.49351e-40
Calml3	5.67481e-44	-1.1998	0.061	0.645	8.84816e-40
Sgpp2	7.3437e-44	-1.21655	0.311	0.888	1.14503e-39
Wasf2	8.47264e-44	-0.862735	0.993	1	1.32105e-39
Mbp	9.74377e-44	-1.20929	0.311	0.873	1.51925e-39
Ifrd1	1.00195e-43	-1.11682	0.657	0.97	1.56223e-39
Ybx3	1.04591e-43	-0.860781	0.996	1	1.63078e-39
Vcl	1.0817e-43	-0.911516	0.964	1	1.68658e-39
Anxa9	1.08639e-43	-1.11295	0.121	0.726	1.6939e-39
Camk2n1	1.18446e-43	0.823261	1	1	1.84681e-39
Evc	1.32204e-43	1.13793	0.971	0.756	2.06132e-39
Acnat1	1.58791e-43	1.23585	0.839	0.284	2.47586e-39
Man2b1	1.72323e-43	1.04851	0.986	0.863	2.68686e-39
Cltrn	1.73724e-43	1.33384	0.857	0.365	2.7087e-39
Nme1	1.7374e-43	0.9522	1	0.919	2.70895e-39
Hdac11	2.10573e-43	-1.19897	0.45	0.944	3.28325e-39
Kcnj16	2.4619e-43	0.713947	1	0.995	3.83859e-39
Clk1	2.54628e-43	-0.95691	0.95	0.995	3.97016e-39
Ddit3.1	2.81125e-43	-1.21981	0.521	0.949	4.3833e-39
Fads3	3.21239e-43	1.07106	0.979	0.787	5.00876e-39
Tst	3.26296e-43	1.24351	0.889	0.452	5.0876e-39
Hnrnpdl	3.3743e-43	-0.914327	0.968	1	5.26121e-39
Slc5a10	3.46665e-43	1.35139	1	0.939	5.4052e-39
Slc16a13	3.74757e-43	1.17382	0.943	0.558	5.84322e-39
Ddx58	3.99534e-43	-1.22318	0.489	0.914	6.22953e-39
Cnnm1	4.10389e-43	-1.14888	0.246	0.832	6.39879e-39
Glb1	4.18739e-43	0.897344	1	0.97	6.52898e-39
Map6	4.60165e-43	-1.11255	0.086	0.67	7.17489e-39
Hint1	4.80392e-43	1.27124	0.936	0.67	7.49028e-39
Dock8	4.99819e-43	-0.974827	0.843	0.98	7.79318e-39
Hmgcs1	5.0543e-43	0.748146	1	1	7.88067e-39
Arl15	5.21569e-43	-1.16206	0.504	0.949	8.1323e-39
Ces2c	5.39218e-43	1.14369	0.975	0.66	8.40748e-39
Zdhhc14	6.45012e-43	-1.08116	0.182	0.787	1.0057e-38
Slc16a9	7.34077e-43	1.12535	0.989	0.858	1.14457e-38
Ghr	7.6201e-43	0.776028	1	1	1.18813e-38
Nub1	9.86923e-43	-1.06723	0.729	0.985	1.53881e-38
Stard5	1.01196e-42	1.00406	0.971	0.731	1.57785e-38
Slc8a1	1.2064e-42	1.50245	0.986	0.843	1.88102e-38
Cuedc1	1.49794e-42	-1.17882	0.429	0.914	2.33559e-38
Slc16a7	1.68603e-42	-1.2126	0.911	0.985	2.62885e-38
Fndc3b	1.93452e-42	-0.951023	0.893	0.995	3.01631e-38
Tbpl2	2.03605e-42	-1.06182	0.025	0.579	3.17461e-38
Tmem100	3.07343e-42	-0.940014	0.068	0.65	4.79209e-38
Gfod2	3.09547e-42	-1.13545	0.4	0.904	4.82646e-38
Stk25	3.11056e-42	-0.780555	0.989	1	4.84999e-38
Smchd1	3.26167e-42	-1.17684	0.475	0.929	5.0856e-38
9130008F23Rik	3.42023e-42	-1.13028	0.136	0.716	5.33282e-38
Golga7	3.88628e-42	-1.07547	0.804	0.98	6.05948e-38
Lsm6	3.88737e-42	-1.17502	0.554	0.939	6.06119e-38
Veph1	4.23035e-42	-1.09032	0.754	0.985	6.59596e-38
Npepps	4.56563e-42	-0.914574	0.857	0.995	7.11874e-38
Farp1	4.71175e-42	-1.149	0.457	0.944	7.34656e-38
Ces1e	5.18684e-42	1.19481	0.918	0.513	8.08732e-38
Abcc1	5.78462e-42	-1.08699	0.411	0.934	9.01939e-38
Hsd3b2	6.26865e-42	1.28111	0.793	0.198	9.77408e-38
Neu1	6.52238e-42	1.11665	0.975	0.675	1.01697e-37
Gpx6	6.55123e-42	-1.24963	0.696	0.975	1.02147e-37
Tmem171	6.8106e-42	-1.213	0.254	0.822	1.06191e-37
Atp6v1e1	7.33248e-42	0.629699	1	1	1.14328e-37
Prnp	7.82511e-42	0.942309	1	0.939	1.22009e-37
Crim1	9.1114e-42	-0.947499	0.961	1	1.42065e-37
Sh3glb1	1.0157e-41	-0.740391	0.996	1	1.58368e-37
Gnb5	1.03416e-41	-1.13172	0.414	0.898	1.61246e-37
Dleu7	1.07441e-41	1.29134	0.825	0.269	1.67523e-37
Snx8	1.12343e-41	0.984929	0.989	0.848	1.75166e-37
Esrrb	1.18882e-41	-1.20054	0.604	0.949	1.8536e-37
Pcbp2	1.22784e-41	-0.524739	1	1	1.91445e-37
Ehmt2	1.23997e-41	-0.803161	0.982	1	1.93336e-37
Sesn3	1.31855e-41	-1.16043	0.704	0.975	2.05589e-37
Dnajc10	1.3753e-41	-0.923857	0.9	0.995	2.14437e-37
Kmo	1.38315e-41	1.22395	0.896	0.452	2.15661e-37
Hmgn3	1.48512e-41	-1.09761	0.375	0.904	2.3156e-37
Dek	1.52569e-41	-0.8419	0.961	0.995	2.37885e-37
Mzt1	1.55655e-41	-1.08244	0.657	0.97	2.42698e-37
Slc4a1	1.55857e-41	-1.20598	0.15	0.726	2.43012e-37
Fads2	1.5769e-41	1.09398	0.957	0.624	2.4587e-37
Zfhx3	1.74357e-41	-1.21505	0.396	0.888	2.71857e-37
Sprr1a	1.79857e-41	-1.84165	0.204	0.782	2.80433e-37
Slc9a6	1.9239e-41	-1.07904	0.782	0.97	2.99975e-37
Gatd3a	1.92949e-41	0.949826	0.996	0.934	3.00847e-37
Gsdmc3	1.93441e-41	-1.44344	0.029	0.574	3.01613e-37
Tmprss2	1.96951e-41	-1.11541	0.811	0.995	3.07087e-37
Gss	2.07672e-41	0.786332	1	1	3.23801e-37
Fzd6	2.1021e-41	-1.14769	0.325	0.863	3.27759e-37
Btg2	2.29268e-41	-1.07492	0.296	0.853	3.57475e-37
Serpinb9	2.31456e-41	-1.14727	0.282	0.853	3.60885e-37
Pcolce	2.71108e-41	-0.861913	0.996	1	4.22712e-37
Ndst1	3.03643e-41	-0.829159	0.993	0.995	4.73439e-37
Bcl2l1	3.27687e-41	-0.835129	0.979	1	5.1093e-37
Nlrp6	3.29891e-41	1.1592	0.921	0.533	5.14366e-37
Cebpb	3.29945e-41	-0.9993	0.8	0.985	5.1445e-37
Nnmt	3.57767e-41	-0.957115	0.114	0.701	5.57831e-37
Lama5	4.21471e-41	-0.95643	0.896	0.995	6.57158e-37
Cldn3	4.28524e-41	-1.0343	0.132	0.711	6.68155e-37
Trim63	4.66768e-41	1.17666	0.836	0.279	7.27785e-37
Esd	4.74289e-41	0.634333	1	1	7.39511e-37
Tsc22d3	5.11302e-41	-1.08081	0.843	0.985	7.97222e-37
Plekha3	5.3025e-41	-0.971133	0.793	0.99	8.26765e-37
Arhgap5	5.40076e-41	-0.801746	0.979	1	8.42086e-37
Pklr	5.5915e-41	1.21713	0.804	0.228	8.71826e-37
Clic1	5.87913e-41	-0.792971	0.986	1	9.16673e-37
Lrrk1	6.56184e-41	-1.14088	0.396	0.878	1.02312e-36
B4galt6	6.7106e-41	-1.20896	0.343	0.863	1.04632e-36
Nrip3	8.23561e-41	-0.935655	0.05	0.604	1.2841e-36
Yap1	8.96267e-41	-0.969903	0.857	1	1.39746e-36
Lsm14a	9.90162e-41	-0.903913	0.968	1	1.54386e-36
Myo3b	1.02892e-40	-1.00229	0.125	0.701	1.60429e-36
Hebp1	1.06454e-40	1.1034	0.929	0.614	1.65984e-36
Gadd45b	1.08408e-40	-1.10736	0.179	0.761	1.69029e-36
Ubl3	1.11675e-40	-0.638644	1	1	1.74123e-36
Son	1.17025e-40	-0.734945	0.993	1	1.82465e-36
Macc1	1.18219e-40	-0.805247	0.039	0.589	1.84327e-36
Tfdp2	1.3088e-40	-1.11235	0.532	0.944	2.04068e-36
Eps8l1	1.41232e-40	-0.86925	0.039	0.584	2.20209e-36
Acat2	1.42547e-40	1.04072	0.968	0.741	2.2226e-36
Cd47	1.4287e-40	-0.716214	1	1	2.22763e-36
Upk3a	1.47691e-40	-1.62092	0.093	0.655	2.30281e-36
Mpp5	1.50047e-40	-0.948448	0.875	0.985	2.33953e-36
Isyna1	1.50276e-40	-1.04434	0.725	0.98	2.3431e-36
Npnt	1.55602e-40	-0.791482	1	1	2.42615e-36
Ppp1r1a	1.56706e-40	-1.06192	1	1	2.44336e-36
Pvr	1.60346e-40	-1.05143	0.175	0.772	2.50012e-36
Bptf	1.61667e-40	-0.843109	0.943	1	2.52071e-36
Bmf	1.7356e-40	-1.10044	0.321	0.858	2.70615e-36
Adora1	1.83324e-40	-0.868714	0.05	0.604	2.85838e-36
Klf11	1.83778e-40	-1.06262	0.182	0.756	2.86547e-36
Trim28	1.86808e-40	-0.772343	0.989	1	2.91271e-36
Otulinl	1.86961e-40	-0.916458	0.096	0.67	2.91509e-36
Npdc1	2.00238e-40	-0.985278	0.75	0.964	3.1221e-36
Chmp4c	2.11607e-40	-1.1161	0.354	0.878	3.29938e-36
Glyctk	2.20057e-40	1.07982	0.954	0.726	3.43113e-36
Parm1	2.32955e-40	-0.986303	0.154	0.721	3.63223e-36
Micos13	2.55357e-40	0.586776	1	1	3.98153e-36
Sema5a	2.58715e-40	-1.12278	0.539	0.959	4.03389e-36
Rtn1	2.63655e-40	-0.908055	0.089	0.655	4.11092e-36
Mpzl2	2.88545e-40	-1.14415	0.325	0.843	4.49899e-36
Ankrd13c	2.90741e-40	0.970198	1	0.868	4.53324e-36
Anks4b	3.05076e-40	1.21508	0.843	0.294	4.75674e-36
Abcg1	3.07075e-40	-0.927964	0.118	0.69	4.78792e-36
Mpped2	3.38934e-40	-1.17171	0.336	0.848	5.28466e-36
Hsd11b1	3.65938e-40	-0.820556	0.989	1	5.7057e-36
Atp8a1	3.74936e-40	-1.13864	0.257	0.812	5.846e-36
Tgfa	3.90157e-40	-0.904302	0.071	0.635	6.08333e-36
Pygb	3.9869e-40	-1.22639	0.339	0.863	6.21637e-36
Esrra	4.13748e-40	0.91447	0.996	0.959	6.45116e-36
Proc	4.21411e-40	1.0384	0.975	0.731	6.57064e-36
Tcf4	4.77554e-40	-0.973462	0.789	0.99	7.44603e-36
Ezh1	5.03717e-40	-1.02358	0.579	0.959	7.85395e-36
Por	5.15911e-40	0.770961	1	1	8.04409e-36
Tcea3	5.37806e-40	1.17472	0.871	0.411	8.38546e-36
Ctsz	6.10882e-40	0.844467	0.996	0.995	9.52487e-36
Adgrl4	6.12788e-40	-1.00394	0.775	0.98	9.55458e-36
Pmp22	6.7391e-40	-1.07122	0.411	0.909	1.05076e-35
Lmbrd1	7.24153e-40	-0.767138	0.989	1	1.1291e-35
Cyp39a1	7.49234e-40	-1.09717	0.261	0.812	1.16821e-35
Dnm2	7.67835e-40	-0.785515	0.993	1	1.19721e-35
Gcat	7.83689e-40	1.14378	0.904	0.589	1.22193e-35
Prom2	7.85316e-40	-0.991412	0.15	0.726	1.22446e-35
Strip2	8.32569e-40	-0.861081	0.054	0.599	1.29814e-35
Id4	8.58882e-40	-1.09478	0.571	0.949	1.33917e-35
Mfsd4b1	1.09601e-39	1.08678	0.968	0.736	1.7089e-35
Tmem38b	1.28216e-39	-1.08135	0.525	0.949	1.99915e-35
Cers4	1.37442e-39	-1.05573	0.264	0.817	2.143e-35
Ly6g2	1.38693e-39	1.16454	0.904	0.518	2.16249e-35
Cfb	1.38762e-39	1.00486	1	0.792	2.16357e-35
Fam20c	1.39867e-39	-0.87825	0.982	1	2.18081e-35
Tmem165	1.5241e-39	-0.890973	0.911	0.995	2.37638e-35
Filip1l	1.577e-39	-1.11656	0.321	0.863	2.45886e-35
Nav2	1.62049e-39	-0.98997	0.093	0.65	2.52667e-35
S100a16	2.56077e-39	-0.866505	0.971	0.995	3.99275e-35
Rflnb	2.71853e-39	-1.09219	0.304	0.822	4.23873e-35
Map3k3	2.91978e-39	-0.912706	0.889	0.995	4.55253e-35
Ccs	2.96139e-39	1.00819	0.979	0.756	4.6174e-35
Entpd5	3.0426e-39	0.717193	1	0.995	4.74402e-35
Tcf20	3.04999e-39	-0.6943	1	1	4.75554e-35
Zfr	3.18089e-39	-0.89962	0.9	0.995	4.95964e-35
Gng11	3.25211e-39	-0.903504	0.9	1	5.07068e-35
Fkbp1a	3.25671e-39	-0.625939	1	1	5.07786e-35
Tpm1	3.53564e-39	-0.814768	0.989	1	5.51277e-35
Map3k1	3.92943e-39	-0.896156	0.896	0.995	6.12677e-35
Tal2	4.14208e-39	-0.773625	0.021	0.538	6.45833e-35
Rab10	4.27916e-39	-0.699769	0.996	1	6.67207e-35
Prkar2b	4.81585e-39	-1.06091	0.239	0.843	7.50887e-35
Kctd12	4.8166e-39	-1.11149	0.593	0.949	7.51004e-35
Ccng2	5.13097e-39	-0.967052	0.696	0.964	8.00021e-35
Dennd2d	5.32155e-39	-0.889207	0.125	0.701	8.29736e-35
Cbfa2t3	5.9052e-39	-1.1089	0.396	0.893	9.20739e-35
Slc22a5	6.19597e-39	1.02781	0.975	0.746	9.66075e-35
Tbc1d9	6.21056e-39	-0.985278	0.093	0.645	9.68351e-35
Acsl5	6.50192e-39	-1.01409	0.504	0.954	1.01378e-34
Vsig10	8.19364e-39	-1.01792	0.254	0.807	1.27755e-34
Sult2b1	8.36726e-39	-0.792633	0.029	0.548	1.30462e-34
Slc51a	8.41657e-39	1.23026	0.825	0.305	1.31231e-34
Slc12a2	8.55892e-39	-1.31871	0.414	0.853	1.33451e-34
Rec8	9.72602e-39	-1.11957	0.207	0.756	1.51648e-34
Ndufa1	1.00624e-38	0.577106	1	1	1.56893e-34
Phgdh	1.02206e-38	-1.12218	0.25	0.792	1.5936e-34
Blvra	1.18669e-38	0.974605	0.986	0.797	1.85028e-34
Rbm5	1.22461e-38	-0.790044	0.982	1	1.90941e-34
B4galnt1	1.3526e-38	-1.0218	0.229	0.787	2.10897e-34
Fis1	1.35494e-38	-0.539262	1	1	2.11262e-34
Ppm1d	1.36349e-38	-1.05387	0.396	0.888	2.12595e-34
Sgpl1	1.37559e-38	-0.912969	0.861	1	2.14482e-34
Capns1	1.39105e-38	-0.521858	1	1	2.16892e-34
Aspa	1.40726e-38	1.11812	0.886	0.437	2.19419e-34
Slc12a3	1.44318e-38	1.59994	0.989	0.939	2.25021e-34
Cpox	1.61155e-38	1.0207	0.975	0.736	2.51273e-34
Xiap	1.66383e-38	-0.824856	0.893	0.98	2.59424e-34
Gdpd3	1.88547e-38	-0.99391	0.143	0.706	2.93983e-34
Bag1	1.90963e-38	-0.469676	1	1	2.97749e-34
Pcca	1.98635e-38	1.07994	0.957	0.675	3.09712e-34
Fam117a	2.1482e-38	-1.06062	0.275	0.822	3.34948e-34
Vat1	2.16636e-38	-1.07142	0.564	0.954	3.37779e-34
Ppp1r11	2.25175e-38	-0.906687	0.8	0.99	3.51093e-34
Cyfip2	2.83039e-38	-0.849485	1	1	4.41315e-34
Ifitm2	3.08048e-38	-1.06097	0.693	0.964	4.80308e-34
Tmem52b	3.11055e-38	1.45819	0.946	0.746	4.84996e-34
Arrdc3	3.17024e-38	-0.830157	0.946	1	4.94304e-34
Man1a	3.219e-38	0.770139	1	0.975	5.01907e-34
Adora2a	3.23534e-38	-0.867127	0.071	0.609	5.04455e-34
Hnrnpa0	3.24206e-38	-0.652051	1	1	5.05502e-34
Acad11	3.43072e-38	0.791972	1	0.97	5.34917e-34
Sugct	3.6207e-38	1.11668	0.946	0.629	5.64539e-34
Prkaa1	3.87519e-38	-1.00799	0.518	0.949	6.04219e-34
Nectin2	4.22586e-38	-1.06725	0.489	0.944	6.58896e-34
Dnajc13	4.4376e-38	1.08754	0.907	0.497	6.9191e-34
Ankrd13a	4.70396e-38	-0.779144	0.982	1	7.33441e-34
Coq9	5.14787e-38	0.806641	1	0.97	8.02656e-34
Id2	5.51787e-38	1.13083	0.889	0.447	8.60346e-34
Abcc4	5.60012e-38	-1.02687	0.482	0.934	8.7317e-34
Adhfe1	6.15323e-38	1.00675	0.961	0.746	9.59412e-34
Def8	6.36094e-38	0.906571	0.993	0.924	9.91798e-34
B230219D22Rik	6.37511e-38	-0.840342	0.904	0.99	9.94007e-34
Plxnd1	6.55312e-38	-0.876099	0.864	0.995	1.02176e-33
Pxdc1	6.69249e-38	-0.901415	0.154	0.726	1.04349e-33
Tesc	6.75386e-38	-1.08603	0.55	0.949	1.05306e-33
Nek7	6.81855e-38	-0.72035	0.996	1	1.06315e-33
Klk1	7.17783e-38	1.67453	1	1	1.11917e-33
Stat3	7.70532e-38	-0.836371	0.882	0.985	1.20141e-33
Zfp664	8.27661e-38	-0.844007	0.921	1	1.29049e-33
Il1r1	8.29258e-38	-1.06452	0.296	0.807	1.29298e-33
Loxl2	8.35167e-38	-1.03321	0.407	0.898	1.30219e-33
Lasp1	8.48413e-38	-0.8463	0.921	1	1.32285e-33
Fam20b	8.59924e-38	-0.764204	0.968	1	1.34079e-33
Akap8l	8.8357e-38	-0.87666	0.882	0.99	1.37766e-33
Myo9a	9.11091e-38	-1.05864	0.443	0.893	1.42057e-33
Susd3	9.14752e-38	1.09598	0.843	0.36	1.42628e-33
Gprc5a	9.29747e-38	-0.839075	0.036	0.548	1.44966e-33
Hoxd11	1.00024e-37	-0.856816	0.093	0.64	1.55958e-33
Hoxb2	1.04178e-37	-0.963316	0.629	0.985	1.62434e-33
Psme4	1.07883e-37	0.812824	0.996	0.949	1.68211e-33
Dpp7	1.08363e-37	1.087	0.896	0.569	1.6896e-33
Lbh	1.1811e-37	-1.09493	0.671	0.959	1.84157e-33
Hp1bp3	1.24164e-37	-0.836295	0.95	0.985	1.93597e-33
Exph5	1.78351e-37	-0.997493	0.243	0.802	2.78085e-33
Etf1	1.97139e-37	-0.833766	0.943	1	3.0738e-33
Tmem106c	2.08692e-37	-1.02541	0.571	0.939	3.25393e-33
Igf1	2.10839e-37	-1.04472	0.25	0.812	3.28741e-33
Rem1	2.18181e-37	-1.01469	0.332	0.873	3.40188e-33
Mob1a	2.20505e-37	-0.908907	0.9	0.995	3.43811e-33
Tm7sf3	2.34059e-37	0.988633	0.95	0.67	3.64945e-33
Rnf38	2.45546e-37	-1.0892	0.425	0.904	3.82855e-33
Rabgef1	2.55798e-37	-1.0656	0.6	0.934	3.9884e-33
Specc1l	2.60057e-37	-1.04993	0.486	0.904	4.05481e-33
Vwa5a	2.90679e-37	-0.919357	0.779	0.975	4.53227e-33
Cib1	2.97765e-37	0.839262	0.993	0.959	4.64275e-33
C1qtnf12	3.08169e-37	0.986038	0.979	0.782	4.80498e-33
Wls	3.43976e-37	-0.590178	1	1	5.36328e-33
Pde1a	3.46161e-37	-0.923993	0.832	0.98	5.39734e-33
Dtnb	3.59249e-37	-1.01591	0.589	0.959	5.60141e-33
Pfn1	3.60807e-37	-0.588687	1	1	5.62571e-33
Pbxip1	3.60947e-37	-0.854321	0.936	0.995	5.62788e-33
Ppara	3.88309e-37	1.06771	0.896	0.508	6.05452e-33
Arrdc2	4.31501e-37	-1.01939	0.243	0.772	6.72797e-33
Cacna1d	4.60502e-37	-0.723235	0.032	0.543	7.18015e-33
Krt15	5.05785e-37	-1.2803	0.039	0.548	7.88621e-33
Sept5	5.37252e-37	-0.98573	0.154	0.695	8.37684e-33
Grtp1	5.46654e-37	1.1255	0.929	0.65	8.52343e-33
Acbd3	5.49187e-37	-0.847364	0.896	0.995	8.56292e-33
Acp5	5.59924e-37	1.09989	0.868	0.437	8.73033e-33
Krt80	5.76253e-37	-0.922269	0.186	0.736	8.98493e-33
Ier3	5.83635e-37	-1.10235	0.514	0.939	9.10004e-33
Map7	6.06579e-37	0.742856	1	0.995	9.45778e-33
Hoxb8	6.13128e-37	-1.01321	0.404	0.883	9.55989e-33
Sostdc1	6.19757e-37	-0.949236	0.975	1	9.66326e-33
Wfdc2	6.57084e-37	-0.940062	0.961	0.995	1.02452e-32
Lamp1	7.20486e-37	0.444409	1	1	1.12338e-32
Chmp5	7.23936e-37	-0.670758	0.996	1	1.12876e-32
Hmgcl	8.72131e-37	0.80276	0.996	0.959	1.35983e-32
Vsig2	9.13899e-37	-0.911024	0.129	0.68	1.42495e-32
Scamp5	1.00691e-36	-1.03742	0.686	0.959	1.56997e-32
H6pd	1.18102e-36	-0.793617	0.993	1	1.84144e-32
Cnbp	1.21045e-36	-0.501534	1	1	1.88734e-32
Fkbp10	1.3655e-36	-0.909445	0.171	0.736	2.12909e-32
Hnrnpa1	1.4786e-36	-0.996589	0.739	0.98	2.30544e-32
Sema3c	1.60468e-36	-0.966857	0.711	0.929	2.50202e-32
Pdia3	1.68527e-36	0.515057	1	1	2.62767e-32
Met	1.70279e-36	-0.735626	0.996	1	2.65499e-32
Chic2	1.81491e-36	-0.981338	0.7	0.964	2.82981e-32
Uqcrc1	2.14222e-36	0.564197	1	1	3.34015e-32
Nrp1	2.28727e-36	-0.928622	0.779	0.975	3.5663e-32
Socs5	2.42455e-36	-0.986346	0.6	0.949	3.78036e-32
Papss2	2.55254e-36	0.966894	0.982	0.838	3.97991e-32
Pde7a	2.56355e-36	-1.06141	0.579	0.934	3.99709e-32
Phospho1	3.01909e-36	-0.973046	0.154	0.69	4.70736e-32
Pak6	3.16629e-36	-0.994959	0.214	0.761	4.93688e-32
Plekhb2	3.18416e-36	0.910564	0.979	0.878	4.96474e-32
Gars	3.28722e-36	-0.85898	0.957	0.995	5.12544e-32
Sept2	3.40014e-36	-0.76345	0.993	1	5.30149e-32
Stab1	3.45068e-36	-1.06326	0.4	0.888	5.3803e-32
Pim1	3.64288e-36	-1.05416	0.314	0.838	5.67997e-32
Cox7a2l	3.66131e-36	-0.674959	1	1	5.70872e-32
Paip2	3.76152e-36	-0.599369	1	1	5.86496e-32
Eif1a	3.78969e-36	-0.817137	0.886	1	5.90889e-32
Arhgdia	4.04288e-36	-0.562839	1	1	6.30366e-32
Stx7	4.13119e-36	-0.712662	0.993	1	6.44135e-32
Srgn	4.26405e-36	-1.02936	0.557	0.959	6.6485e-32
Arc	4.49307e-36	-0.989219	0.064	0.579	7.00559e-32
Cd63	4.87531e-36	0.874438	0.996	0.868	7.60158e-32
Lnpep	4.88596e-36	-0.889301	0.854	0.995	7.61819e-32
Dstn	5.0786e-36	-0.835567	0.971	0.995	7.91856e-32
Myo5c	5.57661e-36	-0.831069	0.068	0.589	8.69506e-32
Gsk3b	5.6819e-36	-0.806953	0.957	0.98	8.85921e-32
Rilpl1	5.72102e-36	-1.01664	0.286	0.817	8.92021e-32
Ralgapa1	5.75528e-36	-0.802238	0.896	0.995	8.97364e-32
Spaca6	5.79439e-36	-1.01152	0.275	0.802	9.03462e-32
Fam168b	5.87989e-36	-0.74048	0.982	0.995	9.16793e-32
Gpr137b	5.92962e-36	1.03558	0.929	0.584	9.24546e-32
Trp53bp2	6.25193e-36	-0.741371	0.986	0.995	9.74801e-32
Rnpepl1	6.51148e-36	0.808796	0.993	0.959	1.01527e-31
Nipal3	6.68193e-36	-0.868398	0.864	0.995	1.04185e-31
Junb	6.75198e-36	-0.98304	0.375	0.868	1.05277e-31
Lamc1	6.78691e-36	-0.985402	0.596	0.944	1.05821e-31
Hba-a2	7.17551e-36	1.40207	1	0.964	1.11881e-31
Acads	7.22712e-36	0.720701	1	0.995	1.12685e-31
Tmem120b	7.45309e-36	-0.902326	0.204	0.746	1.16209e-31
9230102O04Rik	1.02854e-35	-0.888794	0.143	0.685	1.6037e-31
Cbs	1.1025e-35	0.890166	0.989	0.873	1.71902e-31
Tmem150a	1.12193e-35	1.10052	0.879	0.513	1.74932e-31
St6gal1	1.25902e-35	-1.03252	0.232	0.751	1.96306e-31
Chrnb1	1.2663e-35	-0.773457	0.071	0.589	1.97441e-31
Hoxd4	1.30737e-35	-1.10367	0.411	0.863	2.03844e-31
Tspan12	1.63899e-35	-0.978579	0.554	0.959	2.55552e-31
Olfm1	1.67771e-35	-1.10076	0.504	0.929	2.61589e-31
B3gat2	1.67817e-35	1.14093	0.789	0.259	2.6166e-31
Gna12	1.73891e-35	0.889512	0.993	0.929	2.71131e-31
Fam189a2	1.7868e-35	-1.03631	0.279	0.797	2.78598e-31
Serpine2	1.83572e-35	-1.02688	0.414	0.883	2.86225e-31
Vim	1.96117e-35	-0.996493	0.596	0.964	3.05786e-31
Kat7	2.20681e-35	-0.871232	0.807	0.98	3.44086e-31
Fhl1	2.88488e-35	0.904715	0.986	0.827	4.4981e-31
Usp53	3.14638e-35	-0.943499	0.236	0.777	4.90584e-31
Kcnq1	3.7077e-35	-1.09052	0.511	0.924	5.78105e-31
Ap3m2	4.06218e-35	-0.866312	0.136	0.67	6.33374e-31
Ggh	4.0827e-35	-0.942044	0.664	0.954	6.36575e-31
Cndp1	4.12317e-35	1.09741	0.793	0.269	6.42884e-31
Sgpp1	4.19504e-35	0.83893	0.996	0.904	6.54091e-31
2310022B05Rik	4.59187e-35	-0.83068	0.954	0.995	7.15964e-31
Eml2	4.59546e-35	-1.02293	0.479	0.909	7.16524e-31
Sun2	4.66326e-35	-1.0088	0.561	0.929	7.27096e-31
Cltb	5.51453e-35	0.584478	1	1	8.59825e-31
Rora	5.7809e-35	-0.821636	0.843	0.995	9.01358e-31
Calr	5.99272e-35	0.419465	1	1	9.34385e-31
Cd59b	6.066e-35	-0.727497	0.039	0.528	9.4581e-31
Klhl2	6.13305e-35	-0.843747	0.914	0.995	9.56265e-31
Mpnd	6.52657e-35	-0.866126	0.807	0.99	1.01762e-30
Adipor1	7.62981e-35	-0.659888	1	1	1.18964e-30
Pepd	7.66577e-35	0.674089	0.996	1	1.19525e-30
Unc50	8.06621e-35	-0.816933	0.857	0.985	1.25768e-30
Tle5	9.61949e-35	0.387499	1	1	1.49987e-30
Ccdc120	1.0371e-34	-0.837177	0.139	0.67	1.61705e-30
Sh3kbp1	1.08674e-34	-0.994059	0.354	0.863	1.69444e-30
Prkcd	1.10356e-34	-0.895377	0.875	0.975	1.72067e-30
Susd4	1.16255e-34	-0.869801	0.132	0.66	1.81265e-30
Prr5	1.21965e-34	1.07436	0.821	0.325	1.90167e-30
Gpc5	1.2236e-34	-0.841819	0.05	0.543	1.90784e-30
Kcnip3	1.25439e-34	-0.76236	0.079	0.594	1.95584e-30
Rspo3	1.25922e-34	-0.802175	0.075	0.594	1.96338e-30
Arrdc1	1.2861e-34	-1.04938	0.389	0.868	2.00528e-30
Tpmt	1.32867e-34	0.865938	1	0.964	2.07166e-30
Hoxa11	1.36888e-34	-0.871895	0.082	0.594	2.13435e-30
Bclaf1	1.3945e-34	-0.85248	0.936	0.99	2.1743e-30
Tead1	1.41539e-34	-0.813486	0.904	1	2.20687e-30
Ints4	1.42802e-34	-0.956799	0.539	0.929	2.22657e-30
Ndufa12	1.55286e-34	0.648253	1	1	2.42122e-30
Gcnt3	1.6971e-34	-0.71572	0.011	0.467	2.64613e-30
Maea	1.8759e-34	-0.822733	0.932	0.985	2.92491e-30
Mrc2	1.88034e-34	-0.975353	0.664	0.959	2.93183e-30
Mecom	1.88974e-34	-1.00051	0.411	0.888	2.94649e-30
Tmem150c	1.90651e-34	-0.95469	0.229	0.756	2.97263e-30
Ndufc2	2.10384e-34	0.562755	1	1	3.28031e-30
Pnn	2.20392e-34	-0.796019	0.946	1	3.43636e-30
Pdk2	2.25837e-34	0.62228	1	1	3.52124e-30
Slc25a5	2.2724e-34	0.475071	1	1	3.54312e-30
Mcl1	2.58388e-34	-0.658879	0.989	1	4.02878e-30
Ate1	2.82412e-34	-0.920299	0.736	0.97	4.40336e-30
Tex2	2.94913e-34	0.865199	0.989	0.924	4.59828e-30
Serinc1	3.17755e-34	-0.59621	1	1	4.95444e-30
P2ry2	3.273e-34	-0.74339	0.061	0.558	5.10326e-30
Pla1a	3.39048e-34	-1.04066	0.389	0.858	5.28644e-30
Slc16a4	3.55509e-34	0.936289	0.971	0.777	5.5431e-30
Ehd2	3.7408e-34	-0.991047	0.5	0.924	5.83266e-30
Srsf4	3.83356e-34	-0.826432	0.9	0.995	5.97729e-30
Slc25a24	3.87461e-34	-0.901251	0.211	0.756	6.04129e-30
Stx6	4.15802e-34	-0.815676	0.846	0.985	6.48319e-30
Fa2h	4.23152e-34	-1.0372	0.329	0.807	6.59779e-30
Trim16	4.33794e-34	-0.963835	0.15	0.66	6.76371e-30
Serbp1	4.36464e-34	-0.518202	1	1	6.80535e-30
Itm2a	4.37147e-34	-0.830137	0.046	0.533	6.81599e-30
Nkd1	4.58268e-34	-0.951842	0.186	0.695	7.14532e-30
Lrp6	5.83324e-34	-0.612201	1	1	9.09518e-30
Tmem205	5.91864e-34	0.844919	1	0.924	9.22835e-30
Rnf128	6.1296e-34	-0.616379	1	1	9.55728e-30
Ets2	6.1647e-34	-0.813807	0.925	1	9.61201e-30
Ttyh2	6.18774e-34	1.0161	0.814	0.294	9.64793e-30
Megf9	6.38131e-34	-0.99769	0.229	0.751	9.94974e-30
Pfkfb3	6.40016e-34	-0.846793	0.096	0.604	9.97912e-30
Eif3c	6.72184e-34	-0.503694	1	1	1.04807e-29
Luc7l3	6.84737e-34	-0.843058	0.921	0.99	1.06764e-29
Apbb2	6.89984e-34	-0.738422	0.961	1	1.07582e-29
Actn1	7.29968e-34	-0.896105	0.786	0.97	1.13817e-29
Akap12	7.68496e-34	-0.979131	0.293	0.807	1.19824e-29
Aqp5	8.11491e-34	-0.736862	0.014	0.467	1.26528e-29
Tgif1	8.58084e-34	-0.979748	0.4	0.888	1.33792e-29
Pdlim7	9.05554e-34	-1.01078	0.457	0.888	1.41194e-29
Asb13	9.12966e-34	0.781798	0.996	0.944	1.4235e-29
Leng8	9.1384e-34	-0.66942	0.993	1	1.42486e-29
Cnp	9.16661e-34	-0.967014	0.254	0.761	1.42926e-29
Gramd1b	9.55605e-34	-0.732717	1	1	1.48998e-29
Ube2z	1.02004e-33	-0.844411	0.85	0.985	1.59044e-29
Rap1b	1.10651e-33	-0.555537	1	1	1.72528e-29
Ddc	1.16474e-33	0.97641	0.696	0.147	1.81606e-29
Nrcam	1.17064e-33	-0.640645	0.032	0.503	1.82526e-29
Pafah1b3	1.23882e-33	-1.06741	0.529	0.888	1.93157e-29
Pecam1	1.24822e-33	-0.924497	0.625	0.954	1.94622e-29
Clint1	1.25119e-33	-0.685099	1	1	1.95086e-29
Atrn	1.30176e-33	-0.893586	0.639	0.954	2.0297e-29
Arpc1b	1.33739e-33	-0.840509	0.761	0.99	2.08526e-29
Gpm6b	1.43224e-33	-0.899352	0.207	0.721	2.23315e-29
Hivep1	1.67706e-33	-0.960803	0.639	0.944	2.61487e-29
Ltbp3	1.6859e-33	-0.929255	0.489	0.929	2.62865e-29
Pappa	1.71828e-33	-0.922269	0.193	0.726	2.67914e-29
Ndufa6	1.72888e-33	0.814375	1	0.97	2.69567e-29
Sh3bp5	1.77718e-33	0.864993	0.971	0.802	2.77098e-29
Dmtn	1.90953e-33	0.810891	1	0.944	2.97734e-29
Parp8	1.96865e-33	-1.04444	0.35	0.843	3.06952e-29
Tmem25	2.06065e-33	0.983622	0.925	0.635	3.21296e-29
Mras	2.08539e-33	-1.0253	0.346	0.817	3.25154e-29
Ntf3	2.12866e-33	-0.748962	0.093	0.599	3.319e-29
C1qtnf4	2.17067e-33	-0.937866	0.286	0.807	3.38451e-29
Psenen	2.19564e-33	-0.724312	0.968	1	3.42344e-29
Htr1b	2.21438e-33	-0.834733	0.093	0.599	3.45266e-29
Dync1i2	2.24628e-33	-0.700835	0.975	0.995	3.50241e-29
Arl4d	2.40945e-33	-0.86885	0.175	0.695	3.75682e-29
Smarca5	2.46205e-33	-0.949984	0.196	0.706	3.83883e-29
Scube1	2.56066e-33	-0.646568	0.021	0.477	3.99258e-29
Myo7b	2.70438e-33	1.03294	0.693	0.157	4.21666e-29
Cxadr	2.71928e-33	-0.982523	0.539	0.914	4.23991e-29
Snx11	2.75533e-33	-0.974781	0.575	0.914	4.29611e-29
Sema3f	2.98668e-33	-0.889829	0.382	0.878	4.65684e-29
Treh	3.0694e-33	1.02725	0.893	0.477	4.78581e-29
Plau	3.14805e-33	-0.88141	1	1	4.90844e-29
Dst	3.2178e-33	-0.667426	1	1	5.01719e-29
Chst8	3.29623e-33	-0.913551	0.15	0.665	5.13948e-29
Ankrd12	3.52436e-33	-0.981742	0.311	0.807	5.49518e-29
Tef	3.59273e-33	0.833053	0.996	0.873	5.60179e-29
Aebp1	3.8702e-33	-0.924401	0.461	0.934	6.03442e-29
Sbno1	3.96444e-33	-0.7656	0.971	1	6.18135e-29
Acbd4	4.00633e-33	0.932835	0.943	0.736	6.24666e-29
Rheb	4.01398e-33	-0.641106	0.993	1	6.2586e-29
Ubqln2	4.2732e-33	-0.798233	0.846	0.99	6.66277e-29
Hbb-bs	4.51919e-33	1.39121	1	1	7.04632e-29
Sesn1	5.24435e-33	-0.924166	0.586	0.944	8.177e-29
Hoxd8	5.39216e-33	-0.674129	1	1	8.40745e-29
Krt8	5.86215e-33	-0.981162	0.514	0.934	9.14027e-29
Traf7	6.04886e-33	-0.746263	0.861	0.995	9.43139e-29
Kansl1	6.07878e-33	-0.918337	0.654	0.964	9.47803e-29
Emx1	6.08387e-33	1.11909	0.807	0.376	9.48596e-29
Bmp3	6.19755e-33	-0.947052	0.079	0.569	9.66323e-29
Tmx3	6.33781e-33	-0.996541	0.496	0.919	9.88192e-29
Nit2	6.73966e-33	0.919779	0.964	0.726	1.05085e-28
Hgsnat	6.96546e-33	-0.873394	0.718	0.964	1.08605e-28
Efna5	7.35495e-33	-0.941294	0.182	0.68	1.14678e-28
Ndufv1	8.25719e-33	0.501271	1	1	1.28746e-28
Ccnd1	8.46469e-33	0.849146	0.993	0.949	1.31981e-28
Tjp2	8.76838e-33	-0.957034	0.414	0.868	1.36717e-28
Myzap	8.84223e-33	-0.726173	0.068	0.553	1.37868e-28
Stk39	9.31887e-33	-1.01743	0.332	0.812	1.453e-28
Rab3gap2	9.39415e-33	-0.880199	0.725	0.97	1.46474e-28
Ubc	9.4701e-33	-0.335777	1	1	1.47658e-28
Slc22a15	1.04803e-32	-0.698054	0.057	0.538	1.63409e-28
Vps37d	1.09285e-32	-0.936189	0.236	0.736	1.70396e-28
Timp2	1.18372e-32	-0.848747	0.864	0.975	1.84566e-28
Mxra8	1.23042e-32	-0.99647	0.511	0.914	1.91848e-28
1110008P14Rik	1.23296e-32	-0.830322	0.907	0.985	1.92244e-28
Hspa4	1.2856e-32	-0.884266	0.839	0.985	2.0045e-28
Arhgap8	1.28885e-32	-0.876179	0.139	0.65	2.00957e-28
Pon2	1.29176e-32	-0.98433	0.536	0.914	2.01411e-28
Akr1b8	1.3108e-32	-0.815697	0.114	0.635	2.04379e-28
Usp2	1.4527e-32	0.870659	0.971	0.838	2.26504e-28
Neo1	1.5076e-32	-0.878693	0.664	0.964	2.35065e-28
Prpf8	1.66692e-32	-0.633996	0.989	1	2.59906e-28
Msl1	1.69236e-32	-0.677043	0.986	1	2.63873e-28
Ptgfrn	1.71045e-32	-0.932253	0.357	0.858	2.66693e-28
Robo3	1.75307e-32	-0.752197	0.096	0.594	2.73339e-28
Col18a1	1.82346e-32	-0.834138	0.807	0.98	2.84314e-28
Glb1l	1.91582e-32	1.04051	0.825	0.391	2.98714e-28
Mier3	2.01558e-32	-1.02373	0.271	0.761	3.14269e-28
Enpp4	2.11434e-32	-0.975539	0.514	0.914	3.29668e-28
Slc30a2	2.82909e-32	0.893025	0.7	0.162	4.41112e-28
Rgs9	2.86457e-32	-0.825255	0.057	0.528	4.46644e-28
Rhobtb3	2.99656e-32	-0.85068	0.211	0.721	4.67224e-28
Myrf	3.11395e-32	0.90519	0.579	0.046	4.85528e-28
Ppp2r1a	3.1686e-32	-0.719346	0.975	0.995	4.94048e-28
Rbm39	3.98457e-32	-0.662818	0.986	1	6.21274e-28
Elf1	4.56328e-32	-0.866807	0.668	0.964	7.11506e-28
Slc7a6	4.63558e-32	-0.647865	0.043	0.508	7.22779e-28
Cited2	4.63858e-32	-0.826473	0.875	0.98	7.23247e-28
Efna1	4.90678e-32	-0.864223	0.718	0.959	7.65066e-28
Camkk2	4.95816e-32	-0.967754	0.568	0.954	7.73077e-28
Irf2bpl	5.43297e-32	-0.905781	0.657	0.964	8.47108e-28
Cdr2	5.50205e-32	0.885086	0.95	0.827	8.57879e-28
Mtcl1	5.50712e-32	-0.775549	0.114	0.619	8.58669e-28
Cetn3	6.00742e-32	-0.790021	0.85	0.964	9.36678e-28
Mdfic	6.11307e-32	-0.869801	0.354	0.848	9.5315e-28
Galnt14	6.55394e-32	0.899794	0.964	0.716	1.02189e-27
Tbc1d1	6.8575e-32	0.914861	0.925	0.731	1.06922e-27
Vegfa	6.90743e-32	0.867087	0.971	0.777	1.07701e-27
Lypla1	7.0138e-32	0.639133	1	1	1.09359e-27
Spire2	7.99883e-32	-0.826337	0.089	0.574	1.24718e-27
Hnrnpul1	8.08155e-32	-0.659985	0.996	1	1.26008e-27
Nr2e3	8.2906e-32	-0.824088	0.018	0.452	1.29267e-27
Tmem63a	9.57631e-32	-0.940829	0.454	0.914	1.49314e-27
Nav3	9.73153e-32	-0.704164	0.05	0.513	1.51734e-27
Fip1l1	9.85714e-32	-0.791205	0.861	0.985	1.53692e-27
Adgrg6	1.04103e-31	-0.772692	0.061	0.528	1.62318e-27
Ust	1.06151e-31	-0.735614	0.093	0.584	1.6551e-27
Pja2	1.0881e-31	-0.741578	0.961	1	1.69656e-27
Tril	1.09893e-31	-0.939789	0.486	0.904	1.71345e-27
Sdhd	1.12374e-31	0.630843	1	1	1.75214e-27
Cdon	1.20556e-31	-0.877769	0.132	0.624	1.87971e-27
Pnrc2	1.21451e-31	-0.679547	0.982	0.995	1.89366e-27
Rassf7	1.24072e-31	-0.892885	0.618	0.949	1.93454e-27
Tmem72	1.25328e-31	-1.00909	0.954	0.99	1.95411e-27
Plpp3	1.26531e-31	-0.675893	0.982	0.995	1.97287e-27
Dyrk1a	1.29732e-31	-0.800532	0.8	0.98	2.02278e-27
Rnpep	1.29872e-31	-0.878585	0.739	0.975	2.02496e-27
Bckdhb	1.32851e-31	-0.924156	0.9	0.985	2.07141e-27
Layn	1.37296e-31	-0.865423	0.157	0.655	2.14073e-27
Gata2	1.3934e-31	-0.854615	0.286	0.777	2.17259e-27
Oit1	1.42605e-31	-0.743965	0.021	0.457	2.2235e-27
Csnk1a1	1.43076e-31	-0.567584	1	1	2.23084e-27
Kcmf1	1.48846e-31	-0.677781	0.968	1	2.3208e-27
Lcmt1	1.64913e-31	-1.06646	0.504	0.863	2.57132e-27
March6	1.69442e-31	0.621093	1	0.995	2.64194e-27
Cgn	1.76227e-31	-0.849623	0.164	0.665	2.74773e-27
Rmnd5a	1.88458e-31	-0.638586	1	1	2.93843e-27
Slc25a48	1.92744e-31	-1.05707	0.6	0.904	3.00526e-27
Fam49b	1.94562e-31	-0.984868	0.382	0.843	3.03361e-27
Plscr2	2.31289e-31	0.688017	1	0.99	3.60625e-27
Hnrnpa2b1	2.32856e-31	-0.512342	1	1	3.6307e-27
Uvrag	2.88456e-31	-0.917542	0.525	0.914	4.4976e-27
Cblc	3.16534e-31	-0.972129	0.411	0.863	4.93541e-27
Btd	3.3596e-31	0.807231	0.986	0.898	5.23829e-27
Coasy	3.55827e-31	0.834069	0.979	0.863	5.54806e-27
Nr2f6	3.82698e-31	0.746407	0.993	0.924	5.96703e-27
Sept8	3.83603e-31	-0.936963	0.389	0.858	5.98114e-27
Ccnt1	3.86643e-31	-0.936444	0.536	0.934	6.02853e-27
Cdk6	3.95829e-31	-0.886683	0.457	0.873	6.17176e-27
Ash1l	4.14435e-31	-0.770266	0.864	0.985	6.46187e-27
Fam98a	4.26522e-31	-0.902657	0.546	0.934	6.65033e-27
Hnrnpu	4.28633e-31	-0.6527	0.971	1	6.68325e-27
Fat4	4.30318e-31	-0.905638	0.204	0.695	6.70952e-27
Kcnj1	4.33896e-31	-0.842574	1	1	6.7653e-27
Senp6	4.52989e-31	-0.748368	0.843	0.995	7.06301e-27
Nrp2	4.54149e-31	-0.948603	0.586	0.909	7.08109e-27
Trafd1	4.73656e-31	-0.897861	0.611	0.944	7.38524e-27
Tmem176a	4.84671e-31	0.437191	1	1	7.55699e-27
Eif4a2	4.97388e-31	-0.604123	1	1	7.75528e-27
Zbtb42	5.07872e-31	-0.79397	0.164	0.665	7.91875e-27
Fcho2	5.40658e-31	-0.753833	0.95	1	8.42994e-27
Klf9	5.68028e-31	0.887048	0.936	0.711	8.85669e-27
Pla2g15	6.79341e-31	-0.858923	0.218	0.716	1.05923e-26
Cdo1	7.00574e-31	-0.78415	0.964	0.995	1.09233e-26
Fbxo2	7.50652e-31	-0.849944	0.111	0.594	1.17042e-26
Cdc42ep5	7.51726e-31	-0.932464	0.339	0.822	1.17209e-26
Phf3	8.21534e-31	-0.814362	0.754	0.98	1.28094e-26
Rdx	8.80184e-31	-0.782985	0.95	0.98	1.37238e-26
Pip4k2b	8.93941e-31	-0.903721	0.325	0.812	1.39383e-26
Pde2a	9.63667e-31	-0.917864	0.457	0.893	1.50255e-26
Slc44a3	9.74949e-31	-0.785084	0.186	0.69	1.52014e-26
Cavin3	9.92987e-31	-0.890066	0.443	0.893	1.54827e-26
Ube2g2	1.02376e-30	-0.793436	0.854	0.985	1.59624e-26
Etfbkmt	1.13056e-30	-0.958069	0.657	0.934	1.76278e-26
Ankrd1	1.17496e-30	-0.757209	0.054	0.508	1.832e-26
Hes6	1.23814e-30	0.824134	0.968	0.858	1.93051e-26
Prkaa2	1.38482e-30	0.649402	1	0.985	2.1592e-26
Cdk17	1.4282e-30	-0.873749	0.4	0.858	2.22685e-26
Them7	1.49031e-30	0.961387	0.889	0.533	2.32369e-26
Ttc33	1.49664e-30	-0.801627	0.839	0.98	2.33356e-26
2700081O15Rik	1.53803e-30	-0.892371	0.407	0.863	2.3981e-26
Ddr2	1.60223e-30	-0.831726	0.179	0.675	2.49819e-26
Dazap2	1.61698e-30	-0.536657	1	1	2.5212e-26
Cobll1	1.64568e-30	-0.793754	0.957	1	2.56594e-26
Fermt1	1.68594e-30	-0.895427	0.414	0.827	2.62871e-26
Ifngr2	1.73558e-30	-0.866079	0.736	0.949	2.70611e-26
Cdh3	1.81148e-30	-0.814353	0.168	0.66	2.82446e-26
Ifi27	1.97816e-30	-0.802213	0.786	0.97	3.08435e-26
Parva	2.04807e-30	-0.618776	1	1	3.19336e-26
Cfh	2.13807e-30	-0.685423	1	1	3.33368e-26
Gpr108	2.15833e-30	-0.883074	0.546	0.898	3.36527e-26
Nt5e	2.25599e-30	0.842458	0.975	0.812	3.51753e-26
Ptprb	2.35069e-30	-0.807396	0.875	0.99	3.66519e-26
Rgs6	2.37917e-30	-0.844092	0.204	0.69	3.7096e-26
Edem1	2.5487e-30	0.704021	0.996	0.985	3.97393e-26
Mycbpap	2.6701e-30	-0.819941	0.118	0.589	4.16321e-26
Tmem59	2.95401e-30	-0.54058	1	1	4.60589e-26
Cldn11	2.97254e-30	-0.741696	0.025	0.452	4.63478e-26
St5	3.04161e-30	-0.868173	0.571	0.944	4.74248e-26
Bcap31	3.18813e-30	-0.534628	1	1	4.97094e-26
Pxk	3.29067e-30	-0.782313	0.804	0.985	5.13081e-26
Erbin	3.71514e-30	-0.532157	1	1	5.79264e-26
Nup153	3.94491e-30	-0.827987	0.75	0.975	6.1509e-26
Wac	4.3282e-30	-0.704551	0.964	0.995	6.74853e-26
Ndufs1	4.48265e-30	0.691496	1	0.98	6.98935e-26
Osbpl6	5.83395e-30	0.948108	0.875	0.553	9.0963e-26
Fry	6.01895e-30	-0.709669	0.1	0.579	9.38474e-26
Gper1	6.09844e-30	-0.652324	0.039	0.477	9.5087e-26
Setd7	6.14512e-30	-0.855155	0.636	0.949	9.58147e-26
Baiap2	6.35602e-30	0.895862	0.943	0.772	9.9103e-26
Vasn	6.59091e-30	-0.902532	0.643	0.939	1.02765e-25
Sorbs2	6.74778e-30	-0.876099	0.264	0.751	1.05211e-25
Anp32b	7.07537e-30	-0.58311	1	1	1.10319e-25
Ptar1	7.28097e-30	-0.884654	0.582	0.934	1.13525e-25
Lztr1	7.51118e-30	0.724679	1	0.944	1.17114e-25
Bnip3l	7.5845e-30	-0.811682	0.689	0.97	1.18258e-25
Pdp2	8.03431e-30	1.00423	0.729	0.249	1.25271e-25
Prpsap1	8.15199e-30	-0.74278	0.911	0.995	1.27106e-25
Krt19	8.37964e-30	-1.33309	0.139	0.604	1.30655e-25
Dynlrb1	9.37495e-30	-0.54357	1	1	1.46174e-25
Nipbl	9.43972e-30	-0.87444	0.639	0.914	1.47184e-25
Gprc5c	1.0014e-29	-0.641202	1	1	1.56138e-25
Golph3	1.00343e-29	-0.599938	0.993	1	1.56455e-25
C2cd2l	1.08232e-29	0.899845	0.939	0.756	1.68756e-25
Lamb2	1.18961e-29	-0.873749	0.379	0.832	1.85483e-25
Mgat3	1.21819e-29	0.851252	0.957	0.756	1.8994e-25
Myo1e	1.22499e-29	-0.898513	0.604	0.919	1.91001e-25
Tspo	1.24373e-29	-0.608857	1	1	1.93922e-25
Sept7	1.28443e-29	-0.878558	0.479	0.898	2.00268e-25
Klrg2	1.30953e-29	-0.768646	0.061	0.503	2.04182e-25
Hebp2	1.37166e-29	-0.712403	0.075	0.528	2.13869e-25
Pnmal2	1.3975e-29	-0.854278	0.218	0.695	2.17899e-25
Specc1	1.41327e-29	-0.90736	0.539	0.888	2.20357e-25
Plp2	1.43383e-29	-0.90136	0.339	0.812	2.23563e-25
Syne4	1.45714e-29	1.02545	0.764	0.335	2.27197e-25
Babam2	1.5927e-29	-0.812184	0.721	0.964	2.48334e-25
Abat	1.61127e-29	0.860744	0.968	0.736	2.51229e-25
Cnn2	1.62804e-29	-0.785802	0.879	0.985	2.53844e-25
Rhou	1.63549e-29	-0.821147	0.139	0.619	2.55005e-25
Tmem50b	1.72195e-29	-0.85092	0.657	0.929	2.68486e-25
Klhdc2	1.72464e-29	-0.689183	0.968	1	2.68906e-25
Dop1b	1.73727e-29	-0.89207	0.211	0.695	2.70875e-25
Jag1	1.74108e-29	-0.900713	0.411	0.863	2.71469e-25
Tcp11l2	1.84606e-29	-0.928248	0.586	0.929	2.87838e-25
Tgfb1	1.97705e-29	-0.905017	0.636	0.949	3.08262e-25
Smim1	2.02586e-29	0.736024	0.993	0.949	3.15872e-25
Ahrr	2.13902e-29	-0.725323	0.025	0.442	3.33516e-25
Smad2	2.13907e-29	-0.933212	0.593	0.919	3.33523e-25
Ctnnbip1	2.17597e-29	0.923941	0.882	0.635	3.39277e-25
Zcchc24	2.25454e-29	-0.92861	0.4	0.832	3.51528e-25
Ppa2	2.27136e-29	0.650264	1	1	3.54151e-25
Itga6	2.41725e-29	0.950095	0.893	0.574	3.76897e-25
Fnta	2.42749e-29	-0.666574	0.975	1	3.78494e-25
Ugt2b34	2.46006e-29	0.888014	0.571	0.071	3.83572e-25
Klf16	2.48094e-29	-0.781154	0.146	0.635	3.86827e-25
Gstt3	2.56137e-29	-0.965816	0.611	0.914	3.99368e-25
Csnk1e	2.90936e-29	-0.860554	0.339	0.802	4.53627e-25
S100a4	2.95676e-29	-0.734255	0.096	0.563	4.61018e-25
Upk2	3.04003e-29	-1.27028	0.079	0.533	4.74001e-25
Ppt2	3.06593e-29	0.580059	1	0.995	4.78039e-25
Nyap1	3.1647e-29	-0.754412	0.089	0.543	4.9344e-25
Tpt1	3.25251e-29	0.28051	1	1	5.07132e-25
Cpne3	3.25908e-29	-0.938648	0.368	0.782	5.08155e-25
Hnrnpk	3.28847e-29	-0.546793	1	1	5.12739e-25
Ctsh	3.35171e-29	-0.483315	1	1	5.22599e-25
Rtn3	3.3718e-29	-0.525426	1	1	5.25732e-25
Abcc5	3.38462e-29	-0.877149	0.564	0.914	5.27729e-25
Grb2	3.73523e-29	-0.786402	0.825	0.975	5.82396e-25
Top2b	4.05421e-29	-0.720173	0.939	0.99	6.32132e-25
Prex2	4.12246e-29	-0.877102	0.646	0.97	6.42774e-25
Ppp1r9a	4.14573e-29	-0.87685	0.246	0.711	6.46403e-25
Mib1	4.18709e-29	-0.634164	0.989	0.99	6.52852e-25
Vgll4	4.20426e-29	-0.883077	0.607	0.934	6.55528e-25
Gipc1	4.25151e-29	-0.799872	0.814	0.975	6.62896e-25
Acsm5	4.57627e-29	1.00847	0.707	0.249	7.13532e-25
Lrfn4	4.70025e-29	-0.739594	0.1	0.558	7.32863e-25
Herpud2	4.81853e-29	-0.734146	0.871	0.98	7.51306e-25
Klhdc8a	5.0762e-29	-0.933496	0.593	0.909	7.91481e-25
Fam160a1	5.33942e-29	-0.784765	0.161	0.635	8.32522e-25
Ap1m2	5.44875e-29	-0.718338	0.143	0.635	8.49569e-25
Snx7	5.46251e-29	0.835439	0.961	0.766	8.51714e-25
Rarg	5.54062e-29	-0.897351	0.379	0.827	8.63894e-25
Ecpas	5.55252e-29	-0.772456	0.786	0.98	8.65749e-25
Rufy3	5.56343e-29	0.665944	1	0.985	8.6745e-25
Raph1	5.76332e-29	-0.882894	0.3	0.756	8.98618e-25
Tmtc2	6.18042e-29	-0.735614	0.104	0.563	9.63652e-25
Skp1a	6.22491e-29	-0.414988	1	1	9.70588e-25
Cdca7l	6.33792e-29	-0.689756	0.079	0.533	9.88209e-25
Nod1	6.38489e-29	-0.79073	0.2	0.685	9.95532e-25
B3galnt1	6.3917e-29	0.870311	0.65	0.147	9.96594e-25
Gm16286	7.09076e-29	-0.740918	0.907	0.98	1.10559e-24
Sept10	7.22789e-29	-0.915373	0.264	0.716	1.12697e-24
Abcc2	7.26176e-29	0.977547	0.825	0.431	1.13225e-24
Wtip	7.29666e-29	-0.849151	0.607	0.944	1.1377e-24
Lrrc58	7.47956e-29	0.763784	0.986	0.898	1.16621e-24
Bbx	7.61105e-29	-0.834706	0.682	0.949	1.18671e-24
Pcdhgb7	7.91754e-29	-0.854846	0.182	0.64	1.2345e-24
AW549877	7.92796e-29	-0.697248	0.907	0.995	1.23613e-24
Tmem64	8.8611e-29	0.685898	1	0.985	1.38162e-24
Ddb1	8.99972e-29	-0.520396	1	1	1.40324e-24
Kctd10	9.69815e-29	-0.854479	0.611	0.939	1.51214e-24
Gnb2	9.83537e-29	-0.487563	1	1	1.53353e-24
Afmid	1.03023e-28	1.0179	0.768	0.335	1.60633e-24
Nbdy	1.19711e-28	-0.834439	0.461	0.888	1.86653e-24
Gucd1	1.20319e-28	0.875504	0.925	0.685	1.87601e-24
Hpf1	1.2156e-28	-0.808775	0.779	0.949	1.89537e-24
Tcea1	1.257e-28	-0.704331	0.914	0.995	1.95991e-24
Irf9	1.27501e-28	-0.843429	0.489	0.909	1.988e-24
Fam53b	1.27877e-28	-0.829816	0.382	0.838	1.99385e-24
Sh3bgrl	1.36753e-28	-0.642822	0.979	1	2.13225e-24
Slc36a4	1.39458e-28	-0.856816	0.275	0.736	2.17443e-24
Foxc1	1.4641e-28	-0.738714	0.171	0.66	2.28282e-24
Dab1	1.47633e-28	-0.773355	0.1	0.553	2.3019e-24
Pomgnt1	1.56794e-28	-0.781127	0.789	0.97	2.44473e-24
Tek	1.71403e-28	-0.86487	0.793	0.975	2.67252e-24
Scmh1	1.73029e-28	-0.881866	0.511	0.878	2.69787e-24
P2ry14	1.74868e-28	-0.688678	0.036	0.452	2.72655e-24
Lurap1	1.75806e-28	-0.83618	0.157	0.619	2.74117e-24
Sphk1	1.76358e-28	-0.776991	0.121	0.589	2.74978e-24
Leprot	1.77046e-28	-0.916083	0.321	0.792	2.7605e-24
Kmt2e	1.77221e-28	-0.844266	0.679	0.944	2.76323e-24
Cbx7	1.79595e-28	-0.813245	0.729	0.959	2.80024e-24
Rbbp6	2.12961e-28	-0.861606	0.504	0.898	3.32049e-24
Slc39a13	2.22689e-28	-0.748641	0.882	0.97	3.47216e-24
Rbfox2	2.22723e-28	-0.801205	0.432	0.883	3.4727e-24
Crebbp	2.23198e-28	-0.712464	0.914	0.975	3.4801e-24
Rad21	2.24262e-28	-0.717276	0.939	0.98	3.49669e-24
Sugt1	2.36012e-28	-0.692787	0.886	0.99	3.6799e-24
Msln	2.74766e-28	-1.01828	0.025	0.426	4.28415e-24
Ptdss1	2.76503e-28	-0.660469	0.971	1	4.31123e-24
Rnf19b	3.08141e-28	-0.92677	0.55	0.909	4.80454e-24
Ep300	3.2201e-28	-0.724341	0.871	0.975	5.02077e-24
Glrx5	3.25875e-28	0.499562	1	1	5.08105e-24
Ss18	3.44506e-28	-0.827587	0.571	0.924	5.37154e-24
Klf15	3.44524e-28	0.767919	0.986	0.832	5.37182e-24
Gpr182	3.49157e-28	-0.846924	0.193	0.655	5.44405e-24
Polb	3.57788e-28	-0.811852	0.6	0.934	5.57862e-24
Frrs1	3.63192e-28	0.837282	0.939	0.736	5.66289e-24
Vps29	3.75111e-28	0.595292	1	0.995	5.84873e-24
Copb1	3.923e-28	-0.56886	0.993	1	6.11675e-24
Elfn1	4.02576e-28	-0.831887	0.114	0.569	6.27696e-24
Rhof	4.11787e-28	-0.642583	0.089	0.538	6.42058e-24
Kcnk2	4.15242e-28	-0.681602	0.029	0.431	6.47445e-24
Synj2	4.21954e-28	-0.6491	0.061	0.497	6.57911e-24
Mlxipl	4.68435e-28	0.929833	0.829	0.431	7.30384e-24
Atp9a	4.81315e-28	-0.784401	0.679	0.954	7.50467e-24
Hbp1	4.86462e-28	-0.672454	0.975	0.995	7.58492e-24
Ubr4	4.98772e-28	-0.595664	0.996	1	7.77685e-24
Etfdh	5.15981e-28	0.612543	1	0.985	8.04517e-24
U2af1	5.40338e-28	-0.80755	0.714	0.949	8.42495e-24
Ajuba	5.6544e-28	-0.695498	0.154	0.624	8.81635e-24
Acot13	5.68301e-28	0.726132	0.989	0.888	8.86095e-24
Ndufa13	5.84248e-28	0.472939	1	1	9.1096e-24
Slc6a17	5.95372e-28	-0.888462	0.239	0.701	9.28304e-24
Abhd14a	5.95966e-28	0.91968	0.85	0.563	9.2923e-24
Prmt2	6.53037e-28	-0.852956	0.436	0.848	1.01821e-23
Atrx	7.12737e-28	-0.747103	0.889	0.975	1.1113e-23
Arntl	8.54627e-28	-0.883795	0.568	0.909	1.33253e-23
Cdc42ep4	9.00094e-28	-0.848101	0.404	0.832	1.40343e-23
Atp6v0c	9.10038e-28	0.416287	1	1	1.41893e-23
Ptdss2	9.20933e-28	-0.725178	0.932	0.99	1.43592e-23
Gfod1	9.88259e-28	-0.654856	0.061	0.487	1.54089e-23
Cisd1	1.00544e-27	0.606336	1	1	1.56769e-23
Dmrt2	1.02827e-27	-0.773306	0.118	0.574	1.60328e-23
Rerg	1.05009e-27	-0.977746	0.282	0.741	1.6373e-23
Agtr1a	1.11555e-27	0.999522	0.714	0.269	1.73937e-23
Spint1	1.14721e-27	-0.762087	0.929	0.975	1.78873e-23
Crat	1.16869e-27	0.639382	1	0.995	1.82222e-23
Drg1	1.17828e-27	-0.700929	0.864	0.98	1.83717e-23
Clrn3	1.21841e-27	0.921921	0.736	0.264	1.89974e-23
Prxl2c	1.22365e-27	-0.703704	0.939	0.99	1.90791e-23
Ggact	1.32129e-27	0.626035	1	0.975	2.06016e-23
Gfpt2	1.34857e-27	-0.642074	0.05	0.472	2.10269e-23
Acpp	1.37675e-27	-0.779916	0.061	0.482	2.14663e-23
Ddt	1.6225e-27	0.748962	0.989	0.893	2.52979e-23
Brox	1.65202e-27	-0.819312	0.593	0.919	2.57583e-23
Cd163l1	1.65978e-27	-0.601624	0.004	0.371	2.58793e-23
Cpne8	1.66226e-27	-0.60218	0.05	0.467	2.5918e-23
Mon2	1.67283e-27	-0.858057	0.6	0.914	2.60827e-23
Topors	1.85221e-27	-0.840036	0.564	0.893	2.88797e-23
Ralbp1	1.89504e-27	-0.793498	0.789	0.964	2.95474e-23
Ep400	1.92418e-27	-0.880612	0.657	0.924	3.00018e-23
Txnrd3	1.95927e-27	-0.741092	0.225	0.706	3.0549e-23
Tspan6	2.21843e-27	-0.689517	0.057	0.477	3.45897e-23
Slc5a11	2.27324e-27	0.904151	0.689	0.213	3.54443e-23
Lrrc19	2.31056e-27	0.917597	0.714	0.269	3.60262e-23
Tm6sf1	2.32017e-27	-0.768879	0.193	0.665	3.6176e-23
Kat6a	2.36421e-27	-0.743789	0.907	0.985	3.68628e-23
Aox3	2.60317e-27	-0.623876	0.018	0.401	4.05886e-23
Rp9	2.77083e-27	-0.648863	0.939	0.985	4.32028e-23
Cfl1	2.87691e-27	-0.453191	1	1	4.48567e-23
Nsdhl	2.89836e-27	0.913756	0.864	0.543	4.51912e-23
Tmcc1	2.92705e-27	-0.814445	0.593	0.949	4.56385e-23
Gimap6	2.94489e-27	-0.87026	0.682	0.97	4.59167e-23
Mgll	3.07681e-27	-0.824763	0.718	0.959	4.79736e-23
Ppp1r12a	3.29638e-27	-0.730995	0.771	0.959	5.13972e-23
Hist2h2bb	3.4884e-27	-0.816146	0.45	0.878	5.43912e-23
Igip	3.52682e-27	-0.854792	0.579	0.914	5.49902e-23
Lamtor5	3.70537e-27	0.767236	0.989	0.858	5.77742e-23
Cp	3.78811e-27	-0.851549	0.571	0.929	5.90642e-23
Btbd1	3.88174e-27	-0.7656	0.339	0.807	6.0524e-23
Nat8f5	4.34336e-27	0.987916	0.671	0.188	6.77217e-23
Ptprf	4.3683e-27	-0.569026	0.989	1	6.81106e-23
Seh1l	4.97257e-27	-0.641223	0.975	1	7.75323e-23
Pnp	5.14749e-27	0.69248	0.993	0.949	8.02597e-23
Cped1	5.62996e-27	-0.825368	0.268	0.736	8.77823e-23
Gpr39	6.77172e-27	-0.687528	0.096	0.533	1.05585e-22
Slc35f5	7.43259e-27	-0.844027	0.496	0.873	1.15889e-22
Slc4a2	7.50153e-27	-0.596456	0.979	1	1.16964e-22
Kap	7.68089e-27	0.864523	1	1	1.19761e-22
Enpp3	7.87369e-27	0.925326	0.721	0.279	1.22767e-22
Pan3	8.19688e-27	-0.847206	0.575	0.934	1.27806e-22
Smpd1	8.75293e-27	-0.620655	0.986	1	1.36476e-22
Pcdh7	9.01881e-27	-0.870117	0.532	0.853	1.40621e-22
Slc8b1	9.02491e-27	-0.769038	0.279	0.756	1.40716e-22
Prkcq	9.27891e-27	-0.764727	0.204	0.665	1.44677e-22
Ptprm	9.35277e-27	-0.819896	0.446	0.873	1.45828e-22
Rbms2	9.38153e-27	-0.799217	0.736	0.954	1.46277e-22
Cdh6	9.38474e-27	-0.76955	0.171	0.635	1.46327e-22
Slc51b	9.45363e-27	0.962878	0.7	0.244	1.47401e-22
Fam49a	9.66406e-27	-0.695951	0.136	0.589	1.50682e-22
Bgn	1.00398e-26	-0.667441	0.989	1	1.5654e-22
Sf3b1	1.00888e-26	-0.651667	0.982	0.995	1.57305e-22
Uba2	1.04948e-26	-0.708291	0.879	0.985	1.63635e-22
Pgam2	1.08204e-26	1.16374	0.796	0.442	1.68712e-22
Jdp2	1.09359e-26	-0.911972	0.425	0.817	1.70513e-22
Erg	1.14555e-26	-0.806162	0.357	0.812	1.78614e-22
Nudt19	1.19718e-26	0.647553	1	1	1.86665e-22
Fibin	1.21377e-26	-0.595825	0.057	0.477	1.8925e-22
Prpf39	1.26698e-26	-0.830747	0.518	0.904	1.97547e-22
Pcdhga10	1.32387e-26	-0.709621	0.154	0.614	2.06418e-22
Ndufb10	1.35369e-26	0.32385	1	1	2.11068e-22
Ciz1	1.43255e-26	-0.788614	0.579	0.949	2.23363e-22
Prrx1	1.53208e-26	-0.692554	0.136	0.584	2.38882e-22
Crabp2	1.6041e-26	-0.596193	0.011	0.376	2.50112e-22
Scarb2	1.62031e-26	-0.81407	0.475	0.888	2.52639e-22
Rubcn	1.70655e-26	-0.829159	0.568	0.914	2.66086e-22
Hnrnpd	1.71623e-26	-0.651795	0.957	1	2.67595e-22
Mtor	1.74073e-26	0.665564	0.996	0.954	2.71414e-22
Nipsnap2	1.79774e-26	-0.755751	0.975	1	2.80304e-22
Eif3g	1.84218e-26	-0.563981	0.993	1	2.87233e-22
Myo1d	1.85091e-26	-0.848688	0.554	0.883	2.88595e-22
Tmem248	1.88049e-26	-0.642325	0.989	1	2.93206e-22
Boc	1.89814e-26	-0.752707	0.246	0.716	2.95959e-22
Picalm	1.97666e-26	0.642786	0.996	0.975	3.08201e-22
Aco2	2.09443e-26	0.508225	1	1	3.26563e-22
Kirrel	2.09497e-26	-0.851643	0.279	0.716	3.26648e-22
Sgce	2.26081e-26	-0.828425	0.282	0.741	3.52506e-22
Dcaf7	2.27454e-26	-0.687168	0.918	0.99	3.54647e-22
Rb1	2.29595e-26	-0.839561	0.704	0.909	3.57985e-22
Fmnl2	2.47992e-26	-0.817454	0.307	0.751	3.86668e-22
Sp5	2.52237e-26	0.876295	0.668	0.213	3.93288e-22
Tfec	2.63817e-26	0.929633	0.668	0.223	4.11343e-22
Akap1	2.66411e-26	0.701168	0.979	0.893	4.15388e-22
Sema4a	2.70982e-26	0.924662	0.832	0.538	4.22515e-22
Irx2	2.75176e-26	-0.710887	0.096	0.523	4.29054e-22
Upk1a	2.7703e-26	-1.16997	0.146	0.589	4.31945e-22
St3gal5	2.80479e-26	-0.75646	0.225	0.67	4.37323e-22
Glt8d2	2.91809e-26	-0.678246	0.046	0.447	4.54988e-22
Slc26a2	2.98591e-26	-0.810554	0.221	0.675	4.65562e-22
Sfr1	3.01462e-26	-0.731991	0.775	0.98	4.70039e-22
Smarcc1	3.02202e-26	-0.75953	0.611	0.944	4.71194e-22
Lsm8	3.07892e-26	-0.762282	0.764	0.964	4.80065e-22
Arhgap28	3.09366e-26	-0.760848	0.154	0.604	4.82363e-22
Snhg11	3.24833e-26	1.03043	0.786	0.416	5.06479e-22
Clasp2	3.25378e-26	-0.78276	0.611	0.929	5.0733e-22
Cavin1	3.27381e-26	-0.820628	0.343	0.802	5.10452e-22
Mycbp2	3.36103e-26	-0.739624	0.825	0.985	5.24051e-22
Tspan15	3.4723e-26	-0.78799	0.282	0.741	5.414e-22
Mr1	3.60039e-26	-0.801414	0.168	0.609	5.61373e-22
Cbx6	3.73813e-26	-0.825489	0.543	0.898	5.82849e-22
Ppif	3.85883e-26	0.766832	0.975	0.863	6.01669e-22
Jak3	4.00956e-26	-0.762382	0.232	0.701	6.25171e-22
Elk3	4.16301e-26	-0.840917	0.643	0.919	6.49097e-22
Nedd4l	4.43452e-26	-0.662731	0.971	0.99	6.91431e-22
Mthfd2l	4.46324e-26	-0.72197	0.125	0.574	6.95908e-22
Hdac7	4.51947e-26	-0.82848	0.354	0.792	7.04676e-22
Ckap4	4.69486e-26	-0.775798	0.193	0.64	7.32022e-22
Polr2a	4.76201e-26	-0.721305	0.896	0.985	7.42493e-22
Lratd1	4.79622e-26	-0.739522	0.15	0.604	7.47826e-22
Mtfr1	4.91612e-26	0.645038	1	0.964	7.66521e-22
Rif1	5.10212e-26	-0.833816	0.357	0.792	7.95522e-22
Slc25a19	5.13548e-26	0.797038	0.889	0.655	8.00724e-22
Socs4	5.28826e-26	-0.808524	0.671	0.924	8.24545e-22
Btc	6.02271e-26	-0.801493	0.236	0.675	9.39061e-22
Arhgdig	6.1081e-26	-0.598177	0.043	0.437	9.52376e-22
Scube2	6.1122e-26	-0.517427	0.007	0.36	9.53014e-22
Raly	6.21061e-26	-0.715689	0.875	0.99	9.68358e-22
Sptb	6.56542e-26	-0.532149	0.025	0.401	1.02368e-21
Gatad1	6.57971e-26	0.484028	1	1	1.02591e-21
Fbxl3	6.63442e-26	-0.643481	0.954	0.995	1.03444e-21
Ripor3	7.04367e-26	-0.895574	0.404	0.817	1.09825e-21
Gm38394	7.11896e-26	-0.771315	0.439	0.843	1.10999e-21
Ddit3	7.29366e-26	-0.822388	0.621	0.898	1.13723e-21
Hdgfl3	8.00266e-26	-0.856723	0.275	0.721	1.24777e-21
Gli3	8.01733e-26	-0.57785	0.061	0.472	1.25006e-21
Adamtsl1	8.04542e-26	-0.843436	0.243	0.685	1.25444e-21
Ptov1	8.19497e-26	-0.714981	0.911	0.97	1.27776e-21
Camk2d	8.33514e-26	-0.822771	0.675	0.924	1.29962e-21
Glud1	8.55298e-26	0.46968	1	1	1.33358e-21
Glod5	8.79695e-26	0.865269	0.857	0.553	1.37162e-21
Becn1	8.96517e-26	-0.561974	0.989	1	1.39785e-21
Copa	9.35397e-26	-0.486808	1	1	1.45847e-21
Ypel2	9.4067e-26	-0.721791	0.2	0.645	1.46669e-21
Dglucy	9.97568e-26	0.778542	0.975	0.843	1.55541e-21
Slc45a3	1.01684e-25	-0.873788	0.5	0.863	1.58546e-21
Rcan1	1.07627e-25	0.873124	0.889	0.67	1.67813e-21
Capzb	1.0895e-25	-0.548182	1	1	1.69876e-21
Zfp91	1.09376e-25	-0.573408	0.989	1	1.70539e-21
Pafah1b2	1.09608e-25	-0.694813	0.775	0.995	1.709e-21
Agtpbp1	1.13491e-25	-0.726774	0.779	0.97	1.76955e-21
Tmem176b	1.16237e-25	0.4463	1	1	1.81236e-21
Pls1	1.18245e-25	0.951804	0.804	0.518	1.84367e-21
Slc4a7	1.26936e-25	-0.67405	0.096	0.523	1.97918e-21
Nrbp2	1.2697e-25	-0.774464	0.679	0.924	1.97971e-21
Stk17b	1.30582e-25	-0.717957	0.168	0.619	2.03604e-21
Fhl2	1.31272e-25	-0.757748	0.771	0.97	2.04679e-21
Nuak1	1.31832e-25	-0.799217	0.25	0.695	2.05553e-21
Marf1	1.33939e-25	-0.686079	0.911	0.97	2.08837e-21
Lims1	1.413e-25	-0.814413	0.654	0.924	2.20316e-21
Psme1	1.42637e-25	-0.725922	0.893	0.975	2.224e-21
Ap2a2	1.46062e-25	0.584599	1	0.98	2.27741e-21
Pid1	1.52208e-25	-0.718735	0.143	0.579	2.37323e-21
Iffo1	1.67829e-25	1.00609	0.75	0.355	2.61679e-21
Kif21a	1.70347e-25	0.727103	0.975	0.792	2.65605e-21
Eps8	1.83541e-25	0.609113	1	0.995	2.86177e-21
Tmed7	1.89803e-25	-0.544109	1	1	2.95941e-21
Frg1	1.91278e-25	-0.767444	0.579	0.939	2.9824e-21
Slu7	2.01922e-25	-0.751035	0.771	0.964	3.14836e-21
Pcnp	2.06559e-25	-0.770266	0.661	0.924	3.22067e-21
Mapt	2.08003e-25	0.633507	0.993	0.949	3.24319e-21
Tmed9	2.11756e-25	-0.571086	0.986	1	3.30171e-21
Gpbp1	2.2126e-25	-0.817299	0.486	0.873	3.44989e-21
Fxyd5	2.28703e-25	-0.876369	0.429	0.848	3.56594e-21
Tra2a	2.29637e-25	-0.612451	0.968	1	3.58049e-21
Nfic	2.31783e-25	0.710826	0.989	0.858	3.61396e-21
Fbln5	2.39972e-25	0.741353	1	0.985	3.74164e-21
Sp3	2.64382e-25	-0.789738	0.621	0.898	4.12225e-21
Itpripl2	2.6485e-25	-0.828601	0.511	0.878	4.12954e-21
Ccdc82	2.78501e-25	-0.742077	0.268	0.726	4.34238e-21
Cmtm7	2.89454e-25	-0.742187	0.364	0.827	4.51316e-21
Gna11	3.04456e-25	-0.751029	0.768	0.944	4.74707e-21
Slc39a8	3.0613e-25	-0.851288	0.364	0.782	4.77318e-21
Pccb	3.30828e-25	0.575941	0.996	0.985	5.15827e-21
Cyth3	3.38515e-25	-0.761356	0.282	0.721	5.27813e-21
Ank2	3.49464e-25	-0.656913	0.1	0.523	5.44884e-21
Hsf2	3.57542e-25	-0.82076	0.289	0.701	5.57479e-21
Snx13	3.6392e-25	-0.73677	0.796	0.97	5.67424e-21
Dpysl3	3.73359e-25	-0.738405	0.214	0.66	5.82141e-21
Ppic	3.78926e-25	-0.692547	0.954	0.995	5.90821e-21
Atp7a	3.97431e-25	-0.81867	0.636	0.919	6.19674e-21
Rhobtb1	4.10752e-25	0.846406	0.661	0.203	6.40445e-21
[truncated: 4,866 more rows]

## Sheet: glioblastoma.C12_vs_C8
rownames.i.	p_val	avg_log2FC	pct.1	pct.2	p_val_adj
[truncated: 1,681 more rows]

[truncated: 4 more sheets: glioblastoma.C1_vs_C5, coad.C14_vs_C2, coad.C7_vs_C8, Up-regulation of hypoxia genes]
