# Supplementary material for: Hypoxia classifier for transcriptome datasets
Source: BMC Bioinformatics. 2022 May 31;23:204. doi: 10.1186/s12859-022-04741-8 (PMC9153107; doi:10.1186/s12859-022-04741-8)
Supplement: Supplementary file 3 — Additional file 3: Table S3. Comparison between tree classifiers and previously published hypoxia gene signatures. Application of the method described in [56] of 8 hypoxic gene signatures to the validation datasets. Each table includes, for every sample, the hypoxic score derived from each signature, as well as the probability of being hypoxic assigned by our ensemble of the 20 trees with higher F1-score. Sheet 1: PRJNA561635 time series. Sheet 2: specific RNA fractions other than total mRNA. Sheet 3: ccRCC tumor and healthy adjacent tissue samples. Sheet 4: murine datasets. [file 12859_2022_4741_MOESM3_ESM.xlsx]

## Sheet: PRJNA561635 time series
Sample	Signature	Signature score	Oxigen	Time	Tree Ensemble Score
N_1	Buffa_hypoxia_score_pan_cancer	13	21	1	0.139386
N_2	Buffa_hypoxia_score_pan_cancer	18	21	2	0.139386
N_3	Buffa_hypoxia_score_pan_cancer	16	21	3	0.0254966
N_5	Buffa_hypoxia_score_pan_cancer	19	21	5	0.0254966
N_7	Buffa_hypoxia_score_pan_cancer	21	21	7	0.0254966
N_9	Buffa_hypoxia_score_pan_cancer	20	21	9	0.0254966
N_12	Buffa_hypoxia_score_pan_cancer	16	21	12	0.0254966
N_24	Buffa_hypoxia_score_pan_cancer	7	21	24	0.0254966
N_48	Buffa_hypoxia_score_pan_cancer	13	21	48	0.0254966
H_0_1	Buffa_hypoxia_score_pan_cancer	12	0	1	0.177847
H_0_2	Buffa_hypoxia_score_pan_cancer	22	0	2	0.939614
H_0_3	Buffa_hypoxia_score_pan_cancer	33	0	3	0.939614
H_0_5	Buffa_hypoxia_score_pan_cancer	34	0	5	0.939614
H_0_7	Buffa_hypoxia_score_pan_cancer	26	0	7	0.939614
H_0_9	Buffa_hypoxia_score_pan_cancer	28	0	9	0.939614
H_0_12	Buffa_hypoxia_score_pan_cancer	26	0	12	0.939614
H_0_24	Buffa_hypoxia_score_pan_cancer	24	0	24	0.939614
H_0_48	Buffa_hypoxia_score_pan_cancer	22	0	48	0.939614
H_1_1	Buffa_hypoxia_score_pan_cancer	27	1	1	0.139386
H_1_2	Buffa_hypoxia_score_pan_cancer	22	1	2	0.541261
H_1_3	Buffa_hypoxia_score_pan_cancer	36	1	3	0.939614
H_1_5	Buffa_hypoxia_score_pan_cancer	41	1	5	0.939614
H_1_7	Buffa_hypoxia_score_pan_cancer	44	1	7	0.939614
H_1_9	Buffa_hypoxia_score_pan_cancer	36	1	9	0.939614
H_1_12	Buffa_hypoxia_score_pan_cancer	25	1	12	0.939614
H_1_24	Buffa_hypoxia_score_pan_cancer	24	1	24	0.939614
H_1_48	Buffa_hypoxia_score_pan_cancer	27	1	48	0.939614
H_3_1	Buffa_hypoxia_score_pan_cancer	22	3	1	0.139386
H_3_2	Buffa_hypoxia_score_pan_cancer	21	3	2	0.177847
H_3_3	Buffa_hypoxia_score_pan_cancer	22	3	3	0.541261
H_3_5	Buffa_hypoxia_score_pan_cancer	44	3	5	0.939614
H_3_7	Buffa_hypoxia_score_pan_cancer	42	3	7	0.939614
H_3_9	Buffa_hypoxia_score_pan_cancer	43	3	9	0.939614
H_3_12	Buffa_hypoxia_score_pan_cancer	32	3	12	0.939614
H_3_24	Buffa_hypoxia_score_pan_cancer	21	3	24	0.939614
H_3_48	Buffa_hypoxia_score_pan_cancer	28	3	48	0.939614
H_5_1	Buffa_hypoxia_score_pan_cancer	9	5	1	0.139386
H_5_2	Buffa_hypoxia_score_pan_cancer	20	5	2	0.177847
H_5_3	Buffa_hypoxia_score_pan_cancer	8	5	3	0.177847
H_5_5	Buffa_hypoxia_score_pan_cancer	21	5	5	0.848807
H_5_7	Buffa_hypoxia_score_pan_cancer	21	5	7	0.939614
H_5_9	Buffa_hypoxia_score_pan_cancer	34	5	9	0.939614
H_5_12	Buffa_hypoxia_score_pan_cancer	20	5	12	0.848807
H_5_24	Buffa_hypoxia_score_pan_cancer	8	5	24	0.541261
H_5_48	Buffa_hypoxia_score_pan_cancer	11	5	48	0.848807
N_1	Winter_hypoxia_score_pan_cancer	33	21	1	0.139386
N_2	Winter_hypoxia_score_pan_cancer	41	21	2	0.139386
N_3	Winter_hypoxia_score_pan_cancer	34	21	3	0.0254966
N_5	Winter_hypoxia_score_pan_cancer	45	21	5	0.0254966
N_7	Winter_hypoxia_score_pan_cancer	47	21	7	0.0254966
N_9	Winter_hypoxia_score_pan_cancer	41	21	9	0.0254966
N_12	Winter_hypoxia_score_pan_cancer	39	21	12	0.0254966
N_24	Winter_hypoxia_score_pan_cancer	26	21	24	0.0254966
N_48	Winter_hypoxia_score_pan_cancer	41	21	48	0.0254966
H_0_1	Winter_hypoxia_score_pan_cancer	36	0	1	0.177847
H_0_2	Winter_hypoxia_score_pan_cancer	53	0	2	0.939614
H_0_3	Winter_hypoxia_score_pan_cancer	57	0	3	0.939614
H_0_5	Winter_hypoxia_score_pan_cancer	47	0	5	0.939614
H_0_7	Winter_hypoxia_score_pan_cancer	38	0	7	0.939614
H_0_9	Winter_hypoxia_score_pan_cancer	43	0	9	0.939614
H_0_12	Winter_hypoxia_score_pan_cancer	44	0	12	0.939614
H_0_24	Winter_hypoxia_score_pan_cancer	38	0	24	0.939614
H_0_48	Winter_hypoxia_score_pan_cancer	37	0	48	0.939614
H_1_1	Winter_hypoxia_score_pan_cancer	57	1	1	0.139386
H_1_2	Winter_hypoxia_score_pan_cancer	52	1	2	0.541261
H_1_3	Winter_hypoxia_score_pan_cancer	67	1	3	0.939614
H_1_5	Winter_hypoxia_score_pan_cancer	63	1	5	0.939614
H_1_7	Winter_hypoxia_score_pan_cancer	63	1	7	0.939614
H_1_9	Winter_hypoxia_score_pan_cancer	55	1	9	0.939614
H_1_12	Winter_hypoxia_score_pan_cancer	46	1	12	0.939614
H_1_24	Winter_hypoxia_score_pan_cancer	40	1	24	0.939614
H_1_48	Winter_hypoxia_score_pan_cancer	40	1	48	0.939614
H_3_1	Winter_hypoxia_score_pan_cancer	49	3	1	0.139386
H_3_2	Winter_hypoxia_score_pan_cancer	61	3	2	0.177847
H_3_3	Winter_hypoxia_score_pan_cancer	50	3	3	0.541261
H_3_5	Winter_hypoxia_score_pan_cancer	65	3	5	0.939614
H_3_7	Winter_hypoxia_score_pan_cancer	61	3	7	0.939614
H_3_9	Winter_hypoxia_score_pan_cancer	63	3	9	0.939614
H_3_12	Winter_hypoxia_score_pan_cancer	57	3	12	0.939614
H_3_24	Winter_hypoxia_score_pan_cancer	44	3	24	0.939614
H_3_48	Winter_hypoxia_score_pan_cancer	55	3	48	0.939614
H_5_1	Winter_hypoxia_score_pan_cancer	26	5	1	0.139386
H_5_2	Winter_hypoxia_score_pan_cancer	47	5	2	0.177847
H_5_3	Winter_hypoxia_score_pan_cancer	19	5	3	0.177847
H_5_5	Winter_hypoxia_score_pan_cancer	42	5	5	0.848807
H_5_7	Winter_hypoxia_score_pan_cancer	42	5	7	0.939614
H_5_9	Winter_hypoxia_score_pan_cancer	55	5	9	0.939614
H_5_12	Winter_hypoxia_score_pan_cancer	30	5	12	0.848807
H_5_24	Winter_hypoxia_score_pan_cancer	27	5	24	0.541261
H_5_48	Winter_hypoxia_score_pan_cancer	27	5	48	0.848807
N_1	Ragnum_hypoxia_score_pan_cancer	12	21	1	0.139386
N_2	Ragnum_hypoxia_score_pan_cancer	21	21	2	0.139386
N_3	Ragnum_hypoxia_score_pan_cancer	15	21	3	0.0254966
N_5	Ragnum_hypoxia_score_pan_cancer	17	21	5	0.0254966
N_7	Ragnum_hypoxia_score_pan_cancer	10	21	7	0.0254966
N_9	Ragnum_hypoxia_score_pan_cancer	10	21	9	0.0254966
N_12	Ragnum_hypoxia_score_pan_cancer	7	21	12	0.0254966
N_24	Ragnum_hypoxia_score_pan_cancer	11	21	24	0.0254966
N_48	Ragnum_hypoxia_score_pan_cancer	8	21	48	0.0254966
H_0_1	Ragnum_hypoxia_score_pan_cancer	20	0	1	0.177847
H_0_2	Ragnum_hypoxia_score_pan_cancer	21	0	2	0.939614
H_0_3	Ragnum_hypoxia_score_pan_cancer	22	0	3	0.939614
H_0_5	Ragnum_hypoxia_score_pan_cancer	20	0	5	0.939614
H_0_7	Ragnum_hypoxia_score_pan_cancer	11	0	7	0.939614
H_0_9	Ragnum_hypoxia_score_pan_cancer	12	0	9	0.939614
H_0_12	Ragnum_hypoxia_score_pan_cancer	11	0	12	0.939614
H_0_24	Ragnum_hypoxia_score_pan_cancer	12	0	24	0.939614
H_0_48	Ragnum_hypoxia_score_pan_cancer	12	0	48	0.939614
H_1_1	Ragnum_hypoxia_score_pan_cancer	22	1	1	0.139386
H_1_2	Ragnum_hypoxia_score_pan_cancer	19	1	2	0.541261
H_1_3	Ragnum_hypoxia_score_pan_cancer	23	1	3	0.939614
H_1_5	Ragnum_hypoxia_score_pan_cancer	25	1	5	0.939614
H_1_7	Ragnum_hypoxia_score_pan_cancer	26	1	7	0.939614
H_1_9	Ragnum_hypoxia_score_pan_cancer	17	1	9	0.939614
H_1_12	Ragnum_hypoxia_score_pan_cancer	13	1	12	0.939614
H_1_24	Ragnum_hypoxia_score_pan_cancer	9	1	24	0.939614
H_1_48	Ragnum_hypoxia_score_pan_cancer	7	1	48	0.939614
H_3_1	Ragnum_hypoxia_score_pan_cancer	22	3	1	0.139386
H_3_2	Ragnum_hypoxia_score_pan_cancer	20	3	2	0.177847
H_3_3	Ragnum_hypoxia_score_pan_cancer	21	3	3	0.541261
H_3_5	Ragnum_hypoxia_score_pan_cancer	27	3	5	0.939614
H_3_7	Ragnum_hypoxia_score_pan_cancer	26	3	7	0.939614
H_3_9	Ragnum_hypoxia_score_pan_cancer	22	3	9	0.939614
H_3_12	Ragnum_hypoxia_score_pan_cancer	11	3	12	0.939614
H_3_24	Ragnum_hypoxia_score_pan_cancer	8	3	24	0.939614
H_3_48	Ragnum_hypoxia_score_pan_cancer	8	3	48	0.939614
H_5_1	Ragnum_hypoxia_score_pan_cancer	9	5	1	0.139386
H_5_2	Ragnum_hypoxia_score_pan_cancer	22	5	2	0.177847
H_5_3	Ragnum_hypoxia_score_pan_cancer	14	5	3	0.177847
H_5_5	Ragnum_hypoxia_score_pan_cancer	14	5	5	0.848807
H_5_7	Ragnum_hypoxia_score_pan_cancer	8	5	7	0.939614
H_5_9	Ragnum_hypoxia_score_pan_cancer	15	5	9	0.939614
H_5_12	Ragnum_hypoxia_score_pan_cancer	10	5	12	0.848807
H_5_24	Ragnum_hypoxia_score_pan_cancer	8	5	24	0.541261
H_5_48	Ragnum_hypoxia_score_pan_cancer	4	5	48	0.848807
N_1	West_hypoxia_score_pan_cancer	7	21	1	0.139386
N_2	West_hypoxia_score_pan_cancer	6	21	2	0.139386
N_3	West_hypoxia_score_pan_cancer	6	21	3	0.0254966
N_5	West_hypoxia_score_pan_cancer	8	21	5	0.0254966
N_7	West_hypoxia_score_pan_cancer	7	21	7	0.0254966
N_9	West_hypoxia_score_pan_cancer	7	21	9	0.0254966
N_12	West_hypoxia_score_pan_cancer	6	21	12	0.0254966
N_24	West_hypoxia_score_pan_cancer	7	21	24	0.0254966
N_48	West_hypoxia_score_pan_cancer	8	21	48	0.0254966
H_0_1	West_hypoxia_score_pan_cancer	6	0	1	0.177847
H_0_2	West_hypoxia_score_pan_cancer	10	0	2	0.939614
H_0_3	West_hypoxia_score_pan_cancer	17	0	3	0.939614
H_0_5	West_hypoxia_score_pan_cancer	16	0	5	0.939614
H_0_7	West_hypoxia_score_pan_cancer	15	0	7	0.939614
H_0_9	West_hypoxia_score_pan_cancer	13	0	9	0.939614
H_0_12	West_hypoxia_score_pan_cancer	14	0	12	0.939614
H_0_24	West_hypoxia_score_pan_cancer	15	0	24	0.939614
H_0_48	West_hypoxia_score_pan_cancer	13	0	48	0.939614
H_1_1	West_hypoxia_score_pan_cancer	12	1	1	0.139386
H_1_2	West_hypoxia_score_pan_cancer	7	1	2	0.541261
H_1_3	West_hypoxia_score_pan_cancer	14	1	3	0.939614
H_1_5	West_hypoxia_score_pan_cancer	18	1	5	0.939614
H_1_7	West_hypoxia_score_pan_cancer	16	1	7	0.939614
H_1_9	West_hypoxia_score_pan_cancer	16	1	9	0.939614
H_1_12	West_hypoxia_score_pan_cancer	16	1	12	0.939614
H_1_24	West_hypoxia_score_pan_cancer	15	1	24	0.939614
H_1_48	West_hypoxia_score_pan_cancer	13	1	48	0.939614
H_3_1	West_hypoxia_score_pan_cancer	8	3	1	0.139386
H_3_2	West_hypoxia_score_pan_cancer	8	3	2	0.177847
H_3_3	West_hypoxia_score_pan_cancer	9	3	3	0.541261
H_3_5	West_hypoxia_score_pan_cancer	19	3	5	0.939614
H_3_7	West_hypoxia_score_pan_cancer	19	3	7	0.939614
H_3_9	West_hypoxia_score_pan_cancer	14	3	9	0.939614
H_3_12	West_hypoxia_score_pan_cancer	17	3	12	0.939614
H_3_24	West_hypoxia_score_pan_cancer	13	3	24	0.939614
H_3_48	West_hypoxia_score_pan_cancer	14	3	48	0.939614
H_5_1	West_hypoxia_score_pan_cancer	6	5	1	0.139386
H_5_2	West_hypoxia_score_pan_cancer	6	5	2	0.177847
H_5_3	West_hypoxia_score_pan_cancer	8	5	3	0.177847
H_5_5	West_hypoxia_score_pan_cancer	5	5	5	0.848807
H_5_7	West_hypoxia_score_pan_cancer	7	5	7	0.939614
H_5_9	West_hypoxia_score_pan_cancer	16	5	9	0.939614
H_5_12	West_hypoxia_score_pan_cancer	10	5	12	0.848807
H_5_24	West_hypoxia_score_pan_cancer	5	5	24	0.541261
H_5_48	West_hypoxia_score_pan_cancer	10	5	48	0.848807
N_1	Sorensen_hypoxia_score_pan_cancer	3	21	1	0.139386
N_2	Sorensen_hypoxia_score_pan_cancer	1	21	2	0.139386
N_3	Sorensen_hypoxia_score_pan_cancer	1	21	3	0.0254966
N_5	Sorensen_hypoxia_score_pan_cancer	2	21	5	0.0254966
N_7	Sorensen_hypoxia_score_pan_cancer	0	21	7	0.0254966
N_9	Sorensen_hypoxia_score_pan_cancer	0	21	9	0.0254966
N_12	Sorensen_hypoxia_score_pan_cancer	1	21	12	0.0254966
N_24	Sorensen_hypoxia_score_pan_cancer	0	21	24	0.0254966
N_48	Sorensen_hypoxia_score_pan_cancer	1	21	48	0.0254966
H_0_1	Sorensen_hypoxia_score_pan_cancer	2	0	1	0.177847
H_0_2	Sorensen_hypoxia_score_pan_cancer	10	0	2	0.939614
H_0_3	Sorensen_hypoxia_score_pan_cancer	17	0	3	0.939614
H_0_5	Sorensen_hypoxia_score_pan_cancer	20	0	5	0.939614
H_0_7	Sorensen_hypoxia_score_pan_cancer	20	0	7	0.939614
H_0_9	Sorensen_hypoxia_score_pan_cancer	21	0	9	0.939614
H_0_12	Sorensen_hypoxia_score_pan_cancer	19	0	12	0.939614
H_0_24	Sorensen_hypoxia_score_pan_cancer	21	0	24	0.939614
H_0_48	Sorensen_hypoxia_score_pan_cancer	21	0	48	0.939614
H_1_1	Sorensen_hypoxia_score_pan_cancer	4	1	1	0.139386
H_1_2	Sorensen_hypoxia_score_pan_cancer	6	1	2	0.541261
H_1_3	Sorensen_hypoxia_score_pan_cancer	16	1	3	0.939614
H_1_5	Sorensen_hypoxia_score_pan_cancer	20	1	5	0.939614
H_1_7	Sorensen_hypoxia_score_pan_cancer	20	1	7	0.939614
H_1_9	Sorensen_hypoxia_score_pan_cancer	18	1	9	0.939614
H_1_12	Sorensen_hypoxia_score_pan_cancer	19	1	12	0.939614
H_1_24	Sorensen_hypoxia_score_pan_cancer	20	1	24	0.939614
H_1_48	Sorensen_hypoxia_score_pan_cancer	18	1	48	0.939614
H_3_1	Sorensen_hypoxia_score_pan_cancer	4	3	1	0.139386
H_3_2	Sorensen_hypoxia_score_pan_cancer	3	3	2	0.177847
H_3_3	Sorensen_hypoxia_score_pan_cancer	6	3	3	0.541261
H_3_5	Sorensen_hypoxia_score_pan_cancer	15	3	5	0.939614
H_3_7	Sorensen_hypoxia_score_pan_cancer	17	3	7	0.939614
H_3_9	Sorensen_hypoxia_score_pan_cancer	18	3	9	0.939614
H_3_12	Sorensen_hypoxia_score_pan_cancer	17	3	12	0.939614
H_3_24	Sorensen_hypoxia_score_pan_cancer	15	3	24	0.939614
H_3_48	Sorensen_hypoxia_score_pan_cancer	15	3	48	0.939614
H_5_1	Sorensen_hypoxia_score_pan_cancer	3	5	1	0.139386
H_5_2	Sorensen_hypoxia_score_pan_cancer	3	5	2	0.177847
H_5_3	Sorensen_hypoxia_score_pan_cancer	1	5	3	0.177847
H_5_5	Sorensen_hypoxia_score_pan_cancer	3	5	5	0.848807
H_5_7	Sorensen_hypoxia_score_pan_cancer	8	5	7	0.939614
H_5_9	Sorensen_hypoxia_score_pan_cancer	9	5	9	0.939614
H_5_12	Sorensen_hypoxia_score_pan_cancer	8	5	12	0.848807
H_5_24	Sorensen_hypoxia_score_pan_cancer	4	5	24	0.541261
H_5_48	Sorensen_hypoxia_score_pan_cancer	12	5	48	0.848807
N_1	Elvidge_hypoxia_score_pan_cancer	66	21	1	0.139386
N_2	Elvidge_hypoxia_score_pan_cancer	62	21	2	0.139386
N_3	Elvidge_hypoxia_score_pan_cancer	54	21	3	0.0254966
N_5	Elvidge_hypoxia_score_pan_cancer	39	21	5	0.0254966
N_7	Elvidge_hypoxia_score_pan_cancer	49	21	7	0.0254966
N_9	Elvidge_hypoxia_score_pan_cancer	40	21	9	0.0254966
N_12	Elvidge_hypoxia_score_pan_cancer	37	21	12	0.0254966
N_24	Elvidge_hypoxia_score_pan_cancer	63	21	24	0.0254966
N_48	Elvidge_hypoxia_score_pan_cancer	56	21	48	0.0254966
H_0_1	Elvidge_hypoxia_score_pan_cancer	62	0	1	0.177847
H_0_2	Elvidge_hypoxia_score_pan_cancer	88	0	2	0.939614
H_0_3	Elvidge_hypoxia_score_pan_cancer	112	0	3	0.939614
H_0_5	Elvidge_hypoxia_score_pan_cancer	114	0	5	0.939614
H_0_7	Elvidge_hypoxia_score_pan_cancer	115	0	7	0.939614
H_0_9	Elvidge_hypoxia_score_pan_cancer	110	0	9	0.939614
H_0_12	Elvidge_hypoxia_score_pan_cancer	115	0	12	0.939614
H_0_24	Elvidge_hypoxia_score_pan_cancer	116	0	24	0.939614
H_0_48	Elvidge_hypoxia_score_pan_cancer	110	0	48	0.939614
H_1_1	Elvidge_hypoxia_score_pan_cancer	62	1	1	0.139386
H_1_2	Elvidge_hypoxia_score_pan_cancer	71	1	2	0.541261
H_1_3	Elvidge_hypoxia_score_pan_cancer	100	1	3	0.939614
H_1_5	Elvidge_hypoxia_score_pan_cancer	117	1	5	0.939614
H_1_7	Elvidge_hypoxia_score_pan_cancer	116	1	7	0.939614
H_1_9	Elvidge_hypoxia_score_pan_cancer	112	1	9	0.939614
H_1_12	Elvidge_hypoxia_score_pan_cancer	116	1	12	0.939614
H_1_24	Elvidge_hypoxia_score_pan_cancer	123	1	24	0.939614
H_1_48	Elvidge_hypoxia_score_pan_cancer	99	1	48	0.939614
H_3_1	Elvidge_hypoxia_score_pan_cancer	69	3	1	0.139386
H_3_2	Elvidge_hypoxia_score_pan_cancer	64	3	2	0.177847
H_3_3	Elvidge_hypoxia_score_pan_cancer	76	3	3	0.541261
H_3_5	Elvidge_hypoxia_score_pan_cancer	102	3	5	0.939614
H_3_7	Elvidge_hypoxia_score_pan_cancer	103	3	7	0.939614
H_3_9	Elvidge_hypoxia_score_pan_cancer	105	3	9	0.939614
H_3_12	Elvidge_hypoxia_score_pan_cancer	107	3	12	0.939614
H_3_24	Elvidge_hypoxia_score_pan_cancer	90	3	24	0.939614
H_3_48	Elvidge_hypoxia_score_pan_cancer	93	3	48	0.939614
H_5_1	Elvidge_hypoxia_score_pan_cancer	60	5	1	0.139386
H_5_2	Elvidge_hypoxia_score_pan_cancer	58	5	2	0.177847
H_5_3	Elvidge_hypoxia_score_pan_cancer	38	5	3	0.177847
H_5_5	Elvidge_hypoxia_score_pan_cancer	57	5	5	0.848807
H_5_7	Elvidge_hypoxia_score_pan_cancer	58	5	7	0.939614
H_5_9	Elvidge_hypoxia_score_pan_cancer	67	5	9	0.939614
H_5_12	Elvidge_hypoxia_score_pan_cancer	60	5	12	0.848807
H_5_24	Elvidge_hypoxia_score_pan_cancer	61	5	24	0.541261
H_5_48	Elvidge_hypoxia_score_pan_cancer	85	5	48	0.848807
N_1	Hu_hypoxia_score_pan_cancer	3	21	1	0.139386
N_2	Hu_hypoxia_score_pan_cancer	4	21	2	0.139386
N_3	Hu_hypoxia_score_pan_cancer	3	21	3	0.0254966
N_5	Hu_hypoxia_score_pan_cancer	2	21	5	0.0254966
N_7	Hu_hypoxia_score_pan_cancer	2	21	7	0.0254966
N_9	Hu_hypoxia_score_pan_cancer	3	21	9	0.0254966
N_12	Hu_hypoxia_score_pan_cancer	3	21	12	0.0254966
N_24	Hu_hypoxia_score_pan_cancer	2	21	24	0.0254966
N_48	Hu_hypoxia_score_pan_cancer	2	21	48	0.0254966
H_0_1	Hu_hypoxia_score_pan_cancer	4	0	1	0.177847
H_0_2	Hu_hypoxia_score_pan_cancer	6	0	2	0.939614
H_0_3	Hu_hypoxia_score_pan_cancer	8	0	3	0.939614
H_0_5	Hu_hypoxia_score_pan_cancer	7	0	5	0.939614
H_0_7	Hu_hypoxia_score_pan_cancer	7	0	7	0.939614
H_0_9	Hu_hypoxia_score_pan_cancer	6	0	9	0.939614
H_0_12	Hu_hypoxia_score_pan_cancer	6	0	12	0.939614
H_0_24	Hu_hypoxia_score_pan_cancer	6	0	24	0.939614
H_0_48	Hu_hypoxia_score_pan_cancer	6	0	48	0.939614
H_1_1	Hu_hypoxia_score_pan_cancer	5	1	1	0.139386
H_1_2	Hu_hypoxia_score_pan_cancer	4	1	2	0.541261
H_1_3	Hu_hypoxia_score_pan_cancer	5	1	3	0.939614
H_1_5	Hu_hypoxia_score_pan_cancer	7	1	5	0.939614
H_1_7	Hu_hypoxia_score_pan_cancer	8	1	7	0.939614
H_1_9	Hu_hypoxia_score_pan_cancer	5	1	9	0.939614
H_1_12	Hu_hypoxia_score_pan_cancer	4	1	12	0.939614
H_1_24	Hu_hypoxia_score_pan_cancer	5	1	24	0.939614
H_1_48	Hu_hypoxia_score_pan_cancer	4	1	48	0.939614
H_3_1	Hu_hypoxia_score_pan_cancer	3	3	1	0.139386
H_3_2	Hu_hypoxia_score_pan_cancer	3	3	2	0.177847
H_3_3	Hu_hypoxia_score_pan_cancer	5	3	3	0.541261
H_3_5	Hu_hypoxia_score_pan_cancer	5	3	5	0.939614
H_3_7	Hu_hypoxia_score_pan_cancer	7	3	7	0.939614
H_3_9	Hu_hypoxia_score_pan_cancer	5	3	9	0.939614
H_3_12	Hu_hypoxia_score_pan_cancer	4	3	12	0.939614
H_3_24	Hu_hypoxia_score_pan_cancer	4	3	24	0.939614
H_3_48	Hu_hypoxia_score_pan_cancer	5	3	48	0.939614
H_5_1	Hu_hypoxia_score_pan_cancer	5	5	1	0.139386
H_5_2	Hu_hypoxia_score_pan_cancer	3	5	2	0.177847
H_5_3	Hu_hypoxia_score_pan_cancer	3	5	3	0.177847
H_5_5	Hu_hypoxia_score_pan_cancer	4	5	5	0.848807
H_5_7	Hu_hypoxia_score_pan_cancer	5	5	7	0.939614
H_5_9	Hu_hypoxia_score_pan_cancer	4	5	9	0.939614
H_5_12	Hu_hypoxia_score_pan_cancer	2	5	12	0.848807
H_5_24	Hu_hypoxia_score_pan_cancer	1	5	24	0.541261
H_5_48	Hu_hypoxia_score_pan_cancer	3	5	48	0.848807
N_1	Seigneuric2_hypoxia_score_pan_cancer	14	21	1	0.139386
N_2	Seigneuric2_hypoxia_score_pan_cancer	18	21	2	0.139386
N_3	Seigneuric2_hypoxia_score_pan_cancer	20	21	3	0.0254966
N_5	Seigneuric2_hypoxia_score_pan_cancer	13	21	5	0.0254966
N_7	Seigneuric2_hypoxia_score_pan_cancer	12	21	7	0.0254966
N_9	Seigneuric2_hypoxia_score_pan_cancer	13	21	9	0.0254966
N_12	Seigneuric2_hypoxia_score_pan_cancer	12	21	12	0.0254966
N_24	Seigneuric2_hypoxia_score_pan_cancer	13	21	24	0.0254966
N_48	Seigneuric2_hypoxia_score_pan_cancer	15	21	48	0.0254966
H_0_1	Seigneuric2_hypoxia_score_pan_cancer	15	0	1	0.177847
H_0_2	Seigneuric2_hypoxia_score_pan_cancer	19	0	2	0.939614
H_0_3	Seigneuric2_hypoxia_score_pan_cancer	19	0	3	0.939614
H_0_5	Seigneuric2_hypoxia_score_pan_cancer	17	0	5	0.939614
H_0_7	Seigneuric2_hypoxia_score_pan_cancer	10	0	7	0.939614
H_0_9	Seigneuric2_hypoxia_score_pan_cancer	8	0	9	0.939614
H_0_12	Seigneuric2_hypoxia_score_pan_cancer	10	0	12	0.939614
H_0_24	Seigneuric2_hypoxia_score_pan_cancer	9	0	24	0.939614
H_0_48	Seigneuric2_hypoxia_score_pan_cancer	12	0	48	0.939614
H_1_1	Seigneuric2_hypoxia_score_pan_cancer	14	1	1	0.139386
H_1_2	Seigneuric2_hypoxia_score_pan_cancer	17	1	2	0.541261
H_1_3	Seigneuric2_hypoxia_score_pan_cancer	18	1	3	0.939614
H_1_5	Seigneuric2_hypoxia_score_pan_cancer	13	1	5	0.939614
H_1_7	Seigneuric2_hypoxia_score_pan_cancer	13	1	7	0.939614
H_1_9	Seigneuric2_hypoxia_score_pan_cancer	16	1	9	0.939614
H_1_12	Seigneuric2_hypoxia_score_pan_cancer	10	1	12	0.939614
H_1_24	Seigneuric2_hypoxia_score_pan_cancer	11	1	24	0.939614
H_1_48	Seigneuric2_hypoxia_score_pan_cancer	7	1	48	0.939614
H_3_1	Seigneuric2_hypoxia_score_pan_cancer	17	3	1	0.139386
H_3_2	Seigneuric2_hypoxia_score_pan_cancer	16	3	2	0.177847
H_3_3	Seigneuric2_hypoxia_score_pan_cancer	16	3	3	0.541261
H_3_5	Seigneuric2_hypoxia_score_pan_cancer	20	3	5	0.939614
H_3_7	Seigneuric2_hypoxia_score_pan_cancer	17	3	7	0.939614
H_3_9	Seigneuric2_hypoxia_score_pan_cancer	16	3	9	0.939614
H_3_12	Seigneuric2_hypoxia_score_pan_cancer	12	3	12	0.939614
H_3_24	Seigneuric2_hypoxia_score_pan_cancer	8	3	24	0.939614
H_3_48	Seigneuric2_hypoxia_score_pan_cancer	12	3	48	0.939614
H_5_1	Seigneuric2_hypoxia_score_pan_cancer	15	5	1	0.139386
H_5_2	Seigneuric2_hypoxia_score_pan_cancer	19	5	2	0.177847
H_5_3	Seigneuric2_hypoxia_score_pan_cancer	11	5	3	0.177847
H_5_5	Seigneuric2_hypoxia_score_pan_cancer	17	5	5	0.848807
H_5_7	Seigneuric2_hypoxia_score_pan_cancer	11	5	7	0.939614
H_5_9	Seigneuric2_hypoxia_score_pan_cancer	13	5	9	0.939614
H_5_12	Seigneuric2_hypoxia_score_pan_cancer	13	5	12	0.848807
H_5_24	Seigneuric2_hypoxia_score_pan_cancer	9	5	24	0.541261
H_5_48	Seigneuric2_hypoxia_score_pan_cancer	11	5	48	0.848807

## Sheet: RNA fractions
Sample	Signature	Signature score	Condition	Tree Ensemble Score
GSE89831_newRNA_H1	Buffa_hypoxia_score_pan_cancer	41	H	0.937283
GSE89831_newRNA_H2	Buffa_hypoxia_score_pan_cancer	31	H	0.937283
GSE89831_newRNA_H3	Buffa_hypoxia_score_pan_cancer	27	H	0.939614
GSE89831_newRNA_N1	Buffa_hypoxia_score_pan_cancer	29	N	0.0254966
GSE89831_newRNA_N2	Buffa_hypoxia_score_pan_cancer	23	N	0.523002
GSE89831_newRNA_N3	Buffa_hypoxia_score_pan_cancer	21	N	0.198041
GSE94872_H1	Buffa_hypoxia_score_pan_cancer	1	H	0.937283
GSE94872_H2	Buffa_hypoxia_score_pan_cancer	0	H	0.937283
GSE94872_H3	Buffa_hypoxia_score_pan_cancer	9	H	0.937283
GSE94872_H4	Buffa_hypoxia_score_pan_cancer	8	H	0.937283
GSE94872_N1	Buffa_hypoxia_score_pan_cancer	1	N	0.215434
GSE94872_N2	Buffa_hypoxia_score_pan_cancer	1	N	0.0254966
GSE94872_N3	Buffa_hypoxia_score_pan_cancer	7	N	0.215434
GSE94872_N4	Buffa_hypoxia_score_pan_cancer	4	N	0.215434
GSE104193_MCF10_polysomalRNA_H1	Buffa_hypoxia_score_pan_cancer	43	H	0.937283
GSE104193_MCF10_polysomalRNA_H2	Buffa_hypoxia_score_pan_cancer	45	H	0.939614
GSE104193_MCF10_polysomalRNA_N1	Buffa_hypoxia_score_pan_cancer	35	N	0.846455
GSE104193_MCF10_polysomalRNA_N2	Buffa_hypoxia_score_pan_cancer	40	N	0.117135
GSE104193_MDA-MB-231_polysomalRNA_H1	Buffa_hypoxia_score_pan_cancer	47	H	0.939614
GSE104193_MDA-MB-231_polysomalRNA_H2	Buffa_hypoxia_score_pan_cancer	45	H	0.919174
GSE104193_MDA-MB-231_polysomalRNA_N1	Buffa_hypoxia_score_pan_cancer	45	N	0.0254966
GSE104193_MDA-MB-231_polysomalRNA_N2	Buffa_hypoxia_score_pan_cancer	42	N	0.0254966
GSE89831_newRNA_H1	Winter_hypoxia_score_pan_cancer	69	H	0.937283
GSE89831_newRNA_H2	Winter_hypoxia_score_pan_cancer	57	H	0.937283
GSE89831_newRNA_H3	Winter_hypoxia_score_pan_cancer	48	H	0.939614
GSE89831_newRNA_N1	Winter_hypoxia_score_pan_cancer	59	N	0.0254966
GSE89831_newRNA_N2	Winter_hypoxia_score_pan_cancer	54	N	0.523002
GSE89831_newRNA_N3	Winter_hypoxia_score_pan_cancer	47	N	0.198041
GSE94872_H1	Winter_hypoxia_score_pan_cancer	5	H	0.937283
GSE94872_H2	Winter_hypoxia_score_pan_cancer	7	H	0.937283
GSE94872_H3	Winter_hypoxia_score_pan_cancer	22	H	0.937283
GSE94872_H4	Winter_hypoxia_score_pan_cancer	21	H	0.937283
GSE94872_N1	Winter_hypoxia_score_pan_cancer	8	N	0.215434
GSE94872_N2	Winter_hypoxia_score_pan_cancer	8	N	0.0254966
GSE94872_N3	Winter_hypoxia_score_pan_cancer	25	N	0.215434
GSE94872_N4	Winter_hypoxia_score_pan_cancer	20	N	0.215434
GSE104193_MCF10_polysomalRNA_H1	Winter_hypoxia_score_pan_cancer	68	H	0.937283
GSE104193_MCF10_polysomalRNA_H2	Winter_hypoxia_score_pan_cancer	73	H	0.939614
GSE104193_MCF10_polysomalRNA_N1	Winter_hypoxia_score_pan_cancer	59	N	0.846455
GSE104193_MCF10_polysomalRNA_N2	Winter_hypoxia_score_pan_cancer	74	N	0.117135
GSE104193_MDA-MB-231_polysomalRNA_H1	Winter_hypoxia_score_pan_cancer	78	H	0.939614
GSE104193_MDA-MB-231_polysomalRNA_H2	Winter_hypoxia_score_pan_cancer	79	H	0.919174
GSE104193_MDA-MB-231_polysomalRNA_N1	Winter_hypoxia_score_pan_cancer	72	N	0.0254966
GSE104193_MDA-MB-231_polysomalRNA_N2	Winter_hypoxia_score_pan_cancer	75	N	0.0254966
GSE89831_newRNA_H1	Ragnum_hypoxia_score_pan_cancer	25	H	0.937283
GSE89831_newRNA_H2	Ragnum_hypoxia_score_pan_cancer	14	H	0.937283
GSE89831_newRNA_H3	Ragnum_hypoxia_score_pan_cancer	16	H	0.939614
GSE89831_newRNA_N1	Ragnum_hypoxia_score_pan_cancer	22	N	0.0254966
GSE89831_newRNA_N2	Ragnum_hypoxia_score_pan_cancer	8	N	0.523002
GSE89831_newRNA_N3	Ragnum_hypoxia_score_pan_cancer	24	N	0.198041
GSE94872_H1	Ragnum_hypoxia_score_pan_cancer	2	H	0.937283
GSE94872_H2	Ragnum_hypoxia_score_pan_cancer	3	H	0.937283
GSE94872_H3	Ragnum_hypoxia_score_pan_cancer	9	H	0.937283
GSE94872_H4	Ragnum_hypoxia_score_pan_cancer	6	H	0.937283
GSE94872_N1	Ragnum_hypoxia_score_pan_cancer	1	N	0.215434
GSE94872_N2	Ragnum_hypoxia_score_pan_cancer	2	N	0.0254966
GSE94872_N3	Ragnum_hypoxia_score_pan_cancer	5	N	0.215434
GSE94872_N4	Ragnum_hypoxia_score_pan_cancer	6	N	0.215434
GSE104193_MCF10_polysomalRNA_H1	Ragnum_hypoxia_score_pan_cancer	27	H	0.937283
GSE104193_MCF10_polysomalRNA_H2	Ragnum_hypoxia_score_pan_cancer	26	H	0.939614
GSE104193_MCF10_polysomalRNA_N1	Ragnum_hypoxia_score_pan_cancer	20	N	0.846455
GSE104193_MCF10_polysomalRNA_N2	Ragnum_hypoxia_score_pan_cancer	23	N	0.117135
GSE104193_MDA-MB-231_polysomalRNA_H1	Ragnum_hypoxia_score_pan_cancer	29	H	0.939614
GSE104193_MDA-MB-231_polysomalRNA_H2	Ragnum_hypoxia_score_pan_cancer	27	H	0.919174
GSE104193_MDA-MB-231_polysomalRNA_N1	Ragnum_hypoxia_score_pan_cancer	26	N	0.0254966
GSE104193_MDA-MB-231_polysomalRNA_N2	Ragnum_hypoxia_score_pan_cancer	22	N	0.0254966
GSE89831_newRNA_H1	West_hypoxia_score_pan_cancer	18	H	0.937283
GSE89831_newRNA_H2	West_hypoxia_score_pan_cancer	19	H	0.937283
GSE89831_newRNA_H3	West_hypoxia_score_pan_cancer	12	H	0.939614
GSE89831_newRNA_N1	West_hypoxia_score_pan_cancer	14	N	0.0254966
GSE89831_newRNA_N2	West_hypoxia_score_pan_cancer	8	N	0.523002
GSE89831_newRNA_N3	West_hypoxia_score_pan_cancer	7	N	0.198041
GSE94872_H1	West_hypoxia_score_pan_cancer	2	H	0.937283
GSE94872_H2	West_hypoxia_score_pan_cancer	3	H	0.937283
GSE94872_H3	West_hypoxia_score_pan_cancer	5	H	0.937283
GSE94872_H4	West_hypoxia_score_pan_cancer	6	H	0.937283
GSE94872_N1	West_hypoxia_score_pan_cancer	3	N	0.215434
GSE94872_N2	West_hypoxia_score_pan_cancer	2	N	0.0254966
GSE94872_N3	West_hypoxia_score_pan_cancer	5	N	0.215434
GSE94872_N4	West_hypoxia_score_pan_cancer	4	N	0.215434
GSE104193_MCF10_polysomalRNA_H1	West_hypoxia_score_pan_cancer	21	H	0.937283
GSE104193_MCF10_polysomalRNA_H2	West_hypoxia_score_pan_cancer	20	H	0.939614
GSE104193_MCF10_polysomalRNA_N1	West_hypoxia_score_pan_cancer	18	N	0.846455
GSE104193_MCF10_polysomalRNA_N2	West_hypoxia_score_pan_cancer	19	N	0.117135
GSE104193_MDA-MB-231_polysomalRNA_H1	West_hypoxia_score_pan_cancer	18	H	0.939614
GSE104193_MDA-MB-231_polysomalRNA_H2	West_hypoxia_score_pan_cancer	16	H	0.919174
GSE104193_MDA-MB-231_polysomalRNA_N1	West_hypoxia_score_pan_cancer	18	N	0.0254966
GSE104193_MDA-MB-231_polysomalRNA_N2	West_hypoxia_score_pan_cancer	15	N	0.0254966
GSE89831_newRNA_H1	Sorensen_hypoxia_score_pan_cancer	20	H	0.937283
GSE89831_newRNA_H2	Sorensen_hypoxia_score_pan_cancer	19	H	0.937283
GSE89831_newRNA_H3	Sorensen_hypoxia_score_pan_cancer	19	H	0.939614
GSE89831_newRNA_N1	Sorensen_hypoxia_score_pan_cancer	11	N	0.0254966
GSE89831_newRNA_N2	Sorensen_hypoxia_score_pan_cancer	11	N	0.523002
GSE89831_newRNA_N3	Sorensen_hypoxia_score_pan_cancer	10	N	0.198041
GSE94872_H1	Sorensen_hypoxia_score_pan_cancer	4	H	0.937283
GSE94872_H2	Sorensen_hypoxia_score_pan_cancer	2	H	0.937283
GSE94872_H3	Sorensen_hypoxia_score_pan_cancer	7	H	0.937283
GSE94872_H4	Sorensen_hypoxia_score_pan_cancer	7	H	0.937283
GSE94872_N1	Sorensen_hypoxia_score_pan_cancer	0	N	0.215434
GSE94872_N2	Sorensen_hypoxia_score_pan_cancer	0	N	0.0254966
GSE94872_N3	Sorensen_hypoxia_score_pan_cancer	3	N	0.215434
GSE94872_N4	Sorensen_hypoxia_score_pan_cancer	3	N	0.215434
GSE104193_MCF10_polysomalRNA_H1	Sorensen_hypoxia_score_pan_cancer	18	H	0.937283
GSE104193_MCF10_polysomalRNA_H2	Sorensen_hypoxia_score_pan_cancer	20	H	0.939614
GSE104193_MCF10_polysomalRNA_N1	Sorensen_hypoxia_score_pan_cancer	8	N	0.846455
GSE104193_MCF10_polysomalRNA_N2	Sorensen_hypoxia_score_pan_cancer	12	N	0.117135
GSE104193_MDA-MB-231_polysomalRNA_H1	Sorensen_hypoxia_score_pan_cancer	17	H	0.939614
GSE104193_MDA-MB-231_polysomalRNA_H2	Sorensen_hypoxia_score_pan_cancer	18	H	0.919174
GSE104193_MDA-MB-231_polysomalRNA_N1	Sorensen_hypoxia_score_pan_cancer	12	N	0.0254966
GSE104193_MDA-MB-231_polysomalRNA_N2	Sorensen_hypoxia_score_pan_cancer	10	N	0.0254966
GSE89831_newRNA_H1	Elvidge_hypoxia_score_pan_cancer	138	H	0.937283
GSE89831_newRNA_H2	Elvidge_hypoxia_score_pan_cancer	138	H	0.937283
GSE89831_newRNA_H3	Elvidge_hypoxia_score_pan_cancer	127	H	0.939614
GSE89831_newRNA_N1	Elvidge_hypoxia_score_pan_cancer	97	N	0.0254966
GSE89831_newRNA_N2	Elvidge_hypoxia_score_pan_cancer	102	N	0.523002
GSE89831_newRNA_N3	Elvidge_hypoxia_score_pan_cancer	105	N	0.198041
GSE94872_H1	Elvidge_hypoxia_score_pan_cancer	24	H	0.937283
GSE94872_H2	Elvidge_hypoxia_score_pan_cancer	25	H	0.937283
GSE94872_H3	Elvidge_hypoxia_score_pan_cancer	67	H	0.937283
GSE94872_H4	Elvidge_hypoxia_score_pan_cancer	78	H	0.937283
GSE94872_N1	Elvidge_hypoxia_score_pan_cancer	17	N	0.215434
GSE94872_N2	Elvidge_hypoxia_score_pan_cancer	17	N	0.0254966
GSE94872_N3	Elvidge_hypoxia_score_pan_cancer	61	N	0.215434
GSE94872_N4	Elvidge_hypoxia_score_pan_cancer	57	N	0.215434
GSE104193_MCF10_polysomalRNA_H1	Elvidge_hypoxia_score_pan_cancer	105	H	0.937283
GSE104193_MCF10_polysomalRNA_H2	Elvidge_hypoxia_score_pan_cancer	123	H	0.939614
GSE104193_MCF10_polysomalRNA_N1	Elvidge_hypoxia_score_pan_cancer	66	N	0.846455
GSE104193_MCF10_polysomalRNA_N2	Elvidge_hypoxia_score_pan_cancer	81	N	0.117135
GSE104193_MDA-MB-231_polysomalRNA_H1	Elvidge_hypoxia_score_pan_cancer	125	H	0.939614
GSE104193_MDA-MB-231_polysomalRNA_H2	Elvidge_hypoxia_score_pan_cancer	125	H	0.919174
GSE104193_MDA-MB-231_polysomalRNA_N1	Elvidge_hypoxia_score_pan_cancer	97	N	0.0254966
GSE104193_MDA-MB-231_polysomalRNA_N2	Elvidge_hypoxia_score_pan_cancer	92	N	0.0254966
GSE89831_newRNA_H1	Hu_hypoxia_score_pan_cancer	9	H	0.937283
GSE89831_newRNA_H2	Hu_hypoxia_score_pan_cancer	9	H	0.937283
GSE89831_newRNA_H3	Hu_hypoxia_score_pan_cancer	9	H	0.939614
GSE89831_newRNA_N1	Hu_hypoxia_score_pan_cancer	5	N	0.0254966
GSE89831_newRNA_N2	Hu_hypoxia_score_pan_cancer	7	N	0.523002
GSE89831_newRNA_N3	Hu_hypoxia_score_pan_cancer	7	N	0.198041
GSE94872_H1	Hu_hypoxia_score_pan_cancer	0	H	0.937283
GSE94872_H2	Hu_hypoxia_score_pan_cancer	2	H	0.937283
GSE94872_H3	Hu_hypoxia_score_pan_cancer	4	H	0.937283
GSE94872_H4	Hu_hypoxia_score_pan_cancer	2	H	0.937283
GSE94872_N1	Hu_hypoxia_score_pan_cancer	1	N	0.215434
GSE94872_N2	Hu_hypoxia_score_pan_cancer	1	N	0.0254966
GSE94872_N3	Hu_hypoxia_score_pan_cancer	2	N	0.215434
GSE94872_N4	Hu_hypoxia_score_pan_cancer	3	N	0.215434
GSE104193_MCF10_polysomalRNA_H1	Hu_hypoxia_score_pan_cancer	5	H	0.937283
GSE104193_MCF10_polysomalRNA_H2	Hu_hypoxia_score_pan_cancer	5	H	0.939614
GSE104193_MCF10_polysomalRNA_N1	Hu_hypoxia_score_pan_cancer	4	N	0.846455
GSE104193_MCF10_polysomalRNA_N2	Hu_hypoxia_score_pan_cancer	4	N	0.117135
GSE104193_MDA-MB-231_polysomalRNA_H1	Hu_hypoxia_score_pan_cancer	6	H	0.939614
GSE104193_MDA-MB-231_polysomalRNA_H2	Hu_hypoxia_score_pan_cancer	5	H	0.919174
GSE104193_MDA-MB-231_polysomalRNA_N1	Hu_hypoxia_score_pan_cancer	5	N	0.0254966
GSE104193_MDA-MB-231_polysomalRNA_N2	Hu_hypoxia_score_pan_cancer	4	N	0.0254966
GSE89831_newRNA_H1	Seigneuric2_hypoxia_score_pan_cancer	23	H	0.937283
GSE89831_newRNA_H2	Seigneuric2_hypoxia_score_pan_cancer	17	H	0.937283
GSE89831_newRNA_H3	Seigneuric2_hypoxia_score_pan_cancer	20	H	0.939614
GSE89831_newRNA_N1	Seigneuric2_hypoxia_score_pan_cancer	21	N	0.0254966
GSE89831_newRNA_N2	Seigneuric2_hypoxia_score_pan_cancer	17	N	0.523002
GSE89831_newRNA_N3	Seigneuric2_hypoxia_score_pan_cancer	21	N	0.198041
GSE94872_H1	Seigneuric2_hypoxia_score_pan_cancer	4	H	0.937283
GSE94872_H2	Seigneuric2_hypoxia_score_pan_cancer	5	H	0.937283
GSE94872_H3	Seigneuric2_hypoxia_score_pan_cancer	10	H	0.937283
GSE94872_H4	Seigneuric2_hypoxia_score_pan_cancer	12	H	0.937283
GSE94872_N1	Seigneuric2_hypoxia_score_pan_cancer	5	N	0.215434
GSE94872_N2	Seigneuric2_hypoxia_score_pan_cancer	6	N	0.0254966
GSE94872_N3	Seigneuric2_hypoxia_score_pan_cancer	13	N	0.215434
GSE94872_N4	Seigneuric2_hypoxia_score_pan_cancer	15	N	0.215434
GSE104193_MCF10_polysomalRNA_H1	Seigneuric2_hypoxia_score_pan_cancer	10	H	0.937283
GSE104193_MCF10_polysomalRNA_H2	Seigneuric2_hypoxia_score_pan_cancer	18	H	0.939614
GSE104193_MCF10_polysomalRNA_N1	Seigneuric2_hypoxia_score_pan_cancer	12	N	0.846455
GSE104193_MCF10_polysomalRNA_N2	Seigneuric2_hypoxia_score_pan_cancer	19	N	0.117135
GSE104193_MDA-MB-231_polysomalRNA_H1	Seigneuric2_hypoxia_score_pan_cancer	22	H	0.939614
GSE104193_MDA-MB-231_polysomalRNA_H2	Seigneuric2_hypoxia_score_pan_cancer	22	H	0.919174
GSE104193_MDA-MB-231_polysomalRNA_N1	Seigneuric2_hypoxia_score_pan_cancer	24	N	0.0254966
GSE104193_MDA-MB-231_polysomalRNA_N2	Seigneuric2_hypoxia_score_pan_cancer	19	N	0.0254966

## Sheet: Clear cell renal carcinoma
Sample	Signature	Signature score	Condition	Tree Ensemble Score
GSE102101_Adj1	Buffa_hypoxia_score_pan_cancer	20	Adj	0.110336
GSE102101_Adj10	Buffa_hypoxia_score_pan_cancer	20	Adj	0.224224
GSE102101_Adj2	Buffa_hypoxia_score_pan_cancer	19	Adj	0.110336
GSE102101_Adj3	Buffa_hypoxia_score_pan_cancer	24	Adj	0.110336
GSE102101_Adj4	Buffa_hypoxia_score_pan_cancer	21	Adj	0.110336
GSE102101_Adj5	Buffa_hypoxia_score_pan_cancer	21	Adj	0.110336
GSE102101_Adj6	Buffa_hypoxia_score_pan_cancer	20	Adj	0.110336
GSE102101_Adj7	Buffa_hypoxia_score_pan_cancer	21	Adj	0.110336
GSE102101_Adj8	Buffa_hypoxia_score_pan_cancer	24	Adj	0.110336
GSE102101_Adj9	Buffa_hypoxia_score_pan_cancer	19	Adj	0.110336
GSE102101_Tum1	Buffa_hypoxia_score_pan_cancer	40	Tum	0.956509
GSE102101_Tum10	Buffa_hypoxia_score_pan_cancer	37	Tum	0.958511
GSE102101_Tum2	Buffa_hypoxia_score_pan_cancer	39	Tum	0.937283
GSE102101_Tum3	Buffa_hypoxia_score_pan_cancer	41	Tum	0.954843
GSE102101_Tum4	Buffa_hypoxia_score_pan_cancer	37	Tum	0.959136
GSE102101_Tum5	Buffa_hypoxia_score_pan_cancer	39	Tum	0.956509
GSE102101_Tum6	Buffa_hypoxia_score_pan_cancer	40	Tum	0.956509
GSE102101_Tum7	Buffa_hypoxia_score_pan_cancer	34	Tum	0.939614
GSE102101_Tum8	Buffa_hypoxia_score_pan_cancer	45	Tum	0.956509
GSE102101_Tum9	Buffa_hypoxia_score_pan_cancer	37	Tum	0.966067
TCGA-CZ-5465-01A	Buffa_hypoxia_score_pan_cancer	39	Tum	0.939614
TCGA-B0-5691-11A	Buffa_hypoxia_score_pan_cancer	6	Adj	0.110336
TCGA-CW-5580-01A	Buffa_hypoxia_score_pan_cancer	37	Tum	0.967279
TCGA-CW-5591-01A	Buffa_hypoxia_score_pan_cancer	18	Tum	0.289625
TCGA-B0-5703-11A	Buffa_hypoxia_score_pan_cancer	20	Adj	0.110336
TCGA-CZ-5985-11A	Buffa_hypoxia_score_pan_cancer	4	Adj	0.110336
TCGA-CW-5580-11A	Buffa_hypoxia_score_pan_cancer	9	Adj	0.110336
TCGA-CJ-5676-01A	Buffa_hypoxia_score_pan_cancer	28	Tum	0.433647
TCGA-CZ-5987-01A	Buffa_hypoxia_score_pan_cancer	40	Tum	0.967279
TCGA-CJ-5679-11A	Buffa_hypoxia_score_pan_cancer	13	Adj	0.110336
TCGA-B0-4700-01A	Buffa_hypoxia_score_pan_cancer	38	Tum	0.782064
TCGA-B0-4712-01A	Buffa_hypoxia_score_pan_cancer	46	Tum	0.956509
TCGA-CZ-5466-01A	Buffa_hypoxia_score_pan_cancer	41	Tum	0.374464
TCGA-B0-5709-01A	Buffa_hypoxia_score_pan_cancer	27	Tum	0.380738
TCGA-CJ-5677-01A	Buffa_hypoxia_score_pan_cancer	46	Tum	0.956509
TCGA-B0-5699-11A	Buffa_hypoxia_score_pan_cancer	7	Adj	0.110336
TCGA-CJ-5680-01A	Buffa_hypoxia_score_pan_cancer	40	Tum	0.959136
TCGA-B0-4712-11A	Buffa_hypoxia_score_pan_cancer	20	Adj	0.110336
TCGA-B0-5696-11A	Buffa_hypoxia_score_pan_cancer	8	Adj	0.110336
TCGA-CZ-5455-01A	Buffa_hypoxia_score_pan_cancer	35	Tum	0.931509
TCGA-B0-5709-11A	Buffa_hypoxia_score_pan_cancer	16	Adj	0.110336
TCGA-CJ-5672-11A	Buffa_hypoxia_score_pan_cancer	11	Adj	0.110336
TCGA-B0-5696-01A	Buffa_hypoxia_score_pan_cancer	44	Tum	0.931509
TCGA-CZ-5989-01A	Buffa_hypoxia_score_pan_cancer	18	Tum	0.705198
TCGA-CZ-5458-11A	Buffa_hypoxia_score_pan_cancer	13	Adj	0.110336
TCGA-B0-5711-01A	Buffa_hypoxia_score_pan_cancer	31	Tum	0.705198
TCGA-CJ-5679-01A	Buffa_hypoxia_score_pan_cancer	40	Tum	0.956509
TCGA-CZ-5469-01A	Buffa_hypoxia_score_pan_cancer	40	Tum	0.692381
TCGA-CZ-5470-01A	Buffa_hypoxia_score_pan_cancer	42	Tum	0.94238
TCGA-CJ-6030-11A	Buffa_hypoxia_score_pan_cancer	14	Adj	0.110336
TCGA-B0-5705-01A	Buffa_hypoxia_score_pan_cancer	30	Tum	0.861142
TCGA-CW-5581-11A	Buffa_hypoxia_score_pan_cancer	7	Adj	0.110336
TCGA-CZ-5986-11A	Buffa_hypoxia_score_pan_cancer	8	Adj	0.110336
TCGA-B0-5402-01A	Buffa_hypoxia_score_pan_cancer	27	Tum	0.939614
TCGA-B0-5703-01A	Buffa_hypoxia_score_pan_cancer	26	Tum	0.692381
TCGA-CZ-5985-01A	Buffa_hypoxia_score_pan_cancer	30	Tum	0.956509
TCGA-CZ-5989-11A	Buffa_hypoxia_score_pan_cancer	12	Adj	0.110336
TCGA-B8-5549-01A	Buffa_hypoxia_score_pan_cancer	30	Tum	0.956509
TCGA-CZ-5986-01A	Buffa_hypoxia_score_pan_cancer	32	Tum	0.939614
TCGA-CZ-5470-11A	Buffa_hypoxia_score_pan_cancer	14	Adj	0.374464
TCGA-CZ-5984-11A	Buffa_hypoxia_score_pan_cancer	8	Adj	0.110336
TCGA-CZ-5465-11A	Buffa_hypoxia_score_pan_cancer	10	Adj	0.374464
TCGA-CJ-5677-11A	Buffa_hypoxia_score_pan_cancer	9	Adj	0.110336
TCGA-CZ-5982-01A	Buffa_hypoxia_score_pan_cancer	34	Tum	0.931509
TCGA-CZ-5457-11A	Buffa_hypoxia_score_pan_cancer	21	Adj	0.374464
TCGA-CW-5581-01A	Buffa_hypoxia_score_pan_cancer	28	Tum	0.660462
TCGA-B0-5691-01A	Buffa_hypoxia_score_pan_cancer	32	Tum	0.956509
TCGA-CJ-5672-01A	Buffa_hypoxia_score_pan_cancer	34	Tum	0.692381
TCGA-CJ-6030-01A	Buffa_hypoxia_score_pan_cancer	32	Tum	0.414601
TCGA-CJ-5680-11A	Buffa_hypoxia_score_pan_cancer	22	Adj	0.374464
TCGA-B8-5549-11A	Buffa_hypoxia_score_pan_cancer	7	Adj	0.110336
TCGA-CZ-5987-11A	Buffa_hypoxia_score_pan_cancer	18	Adj	0.110336
TCGA-B0-4700-11A	Buffa_hypoxia_score_pan_cancer	4	Adj	0.110336
TCGA-CZ-5466-11A	Buffa_hypoxia_score_pan_cancer	14	Adj	0.110336
TCGA-CZ-5457-01A	Buffa_hypoxia_score_pan_cancer	32	Tum	0.956509
TCGA-B0-5699-01A	Buffa_hypoxia_score_pan_cancer	36	Tum	0.956509
TCGA-CZ-5455-11A	Buffa_hypoxia_score_pan_cancer	22	Adj	0.374464
TCGA-CZ-5469-11A	Buffa_hypoxia_score_pan_cancer	17	Adj	0.110336
TCGA-B0-5705-11A	Buffa_hypoxia_score_pan_cancer	6	Adj	0.110336
TCGA-CJ-5676-11A	Buffa_hypoxia_score_pan_cancer	16	Adj	0.110336
TCGA-B0-5711-11A	Buffa_hypoxia_score_pan_cancer	13	Adj	0.110336
TCGA-B0-5402-11A	Buffa_hypoxia_score_pan_cancer	12	Adj	0.110336
TCGA-CJ-6033-11A	Buffa_hypoxia_score_pan_cancer	14	Adj	0.110336
TCGA-CZ-5458-01A	Buffa_hypoxia_score_pan_cancer	36	Tum	0.956509
TCGA-CW-5591-11A	Buffa_hypoxia_score_pan_cancer	34	Adj	0.774351
TCGA-CW-6090-11A	Buffa_hypoxia_score_pan_cancer	6	Adj	0.287921
TCGA-CZ-5982-11A	Buffa_hypoxia_score_pan_cancer	6	Adj	0.374464
TCGA-CW-6090-01A	Buffa_hypoxia_score_pan_cancer	37	Tum	0.942279
TCGA-CZ-5984-01A	Buffa_hypoxia_score_pan_cancer	43	Tum	0.705198
TCGA-CJ-6033-01A	Buffa_hypoxia_score_pan_cancer	42	Tum	0.956509
GSE102101_Adj1	Winter_hypoxia_score_pan_cancer	36	Adj	0.110336
GSE102101_Adj10	Winter_hypoxia_score_pan_cancer	42	Adj	0.224224
GSE102101_Adj2	Winter_hypoxia_score_pan_cancer	32	Adj	0.110336
GSE102101_Adj3	Winter_hypoxia_score_pan_cancer	45	Adj	0.110336
GSE102101_Adj4	Winter_hypoxia_score_pan_cancer	36	Adj	0.110336
GSE102101_Adj5	Winter_hypoxia_score_pan_cancer	42	Adj	0.110336
GSE102101_Adj6	Winter_hypoxia_score_pan_cancer	38	Adj	0.110336
GSE102101_Adj7	Winter_hypoxia_score_pan_cancer	45	Adj	0.110336
GSE102101_Adj8	Winter_hypoxia_score_pan_cancer	53	Adj	0.110336
GSE102101_Adj9	Winter_hypoxia_score_pan_cancer	49	Adj	0.110336
GSE102101_Tum1	Winter_hypoxia_score_pan_cancer	52	Tum	0.956509
GSE102101_Tum10	Winter_hypoxia_score_pan_cancer	57	Tum	0.958511
GSE102101_Tum2	Winter_hypoxia_score_pan_cancer	60	Tum	0.937283
GSE102101_Tum3	Winter_hypoxia_score_pan_cancer	57	Tum	0.954843
GSE102101_Tum4	Winter_hypoxia_score_pan_cancer	62	Tum	0.959136
GSE102101_Tum5	Winter_hypoxia_score_pan_cancer	59	Tum	0.956509
GSE102101_Tum6	Winter_hypoxia_score_pan_cancer	55	Tum	0.956509
GSE102101_Tum7	Winter_hypoxia_score_pan_cancer	52	Tum	0.939614
GSE102101_Tum8	Winter_hypoxia_score_pan_cancer	62	Tum	0.956509
GSE102101_Tum9	Winter_hypoxia_score_pan_cancer	53	Tum	0.966067
TCGA-CZ-5465-01A	Winter_hypoxia_score_pan_cancer	48	Tum	0.939614
TCGA-B0-5691-11A	Winter_hypoxia_score_pan_cancer	30	Adj	0.110336
TCGA-CW-5580-01A	Winter_hypoxia_score_pan_cancer	60	Tum	0.967279
TCGA-CW-5591-01A	Winter_hypoxia_score_pan_cancer	47	Tum	0.289625
TCGA-B0-5703-11A	Winter_hypoxia_score_pan_cancer	53	Adj	0.110336
TCGA-CZ-5985-11A	Winter_hypoxia_score_pan_cancer	19	Adj	0.110336
TCGA-CW-5580-11A	Winter_hypoxia_score_pan_cancer	34	Adj	0.110336
TCGA-CJ-5676-01A	Winter_hypoxia_score_pan_cancer	50	Tum	0.433647
TCGA-CZ-5987-01A	Winter_hypoxia_score_pan_cancer	55	Tum	0.967279
TCGA-CJ-5679-11A	Winter_hypoxia_score_pan_cancer	46	Adj	0.110336
TCGA-B0-4700-01A	Winter_hypoxia_score_pan_cancer	69	Tum	0.782064
TCGA-B0-4712-01A	Winter_hypoxia_score_pan_cancer	64	Tum	0.956509
TCGA-CZ-5466-01A	Winter_hypoxia_score_pan_cancer	58	Tum	0.374464
TCGA-B0-5709-01A	Winter_hypoxia_score_pan_cancer	51	Tum	0.380738
TCGA-CJ-5677-01A	Winter_hypoxia_score_pan_cancer	57	Tum	0.956509
TCGA-B0-5699-11A	Winter_hypoxia_score_pan_cancer	26	Adj	0.110336
TCGA-CJ-5680-01A	Winter_hypoxia_score_pan_cancer	60	Tum	0.959136
TCGA-B0-4712-11A	Winter_hypoxia_score_pan_cancer	56	Adj	0.110336
TCGA-B0-5696-11A	Winter_hypoxia_score_pan_cancer	33	Adj	0.110336
TCGA-CZ-5455-01A	Winter_hypoxia_score_pan_cancer	52	Tum	0.931509
TCGA-B0-5709-11A	Winter_hypoxia_score_pan_cancer	36	Adj	0.110336
TCGA-CJ-5672-11A	Winter_hypoxia_score_pan_cancer	33	Adj	0.110336
TCGA-B0-5696-01A	Winter_hypoxia_score_pan_cancer	59	Tum	0.931509
TCGA-CZ-5989-01A	Winter_hypoxia_score_pan_cancer	27	Tum	0.705198
TCGA-CZ-5458-11A	Winter_hypoxia_score_pan_cancer	43	Adj	0.110336
TCGA-B0-5711-01A	Winter_hypoxia_score_pan_cancer	49	Tum	0.705198
TCGA-CJ-5679-01A	Winter_hypoxia_score_pan_cancer	58	Tum	0.956509
TCGA-CZ-5469-01A	Winter_hypoxia_score_pan_cancer	65	Tum	0.692381
TCGA-CZ-5470-01A	Winter_hypoxia_score_pan_cancer	58	Tum	0.94238
TCGA-CJ-6030-11A	Winter_hypoxia_score_pan_cancer	32	Adj	0.110336
TCGA-B0-5705-01A	Winter_hypoxia_score_pan_cancer	40	Tum	0.861142
TCGA-CW-5581-11A	Winter_hypoxia_score_pan_cancer	24	Adj	0.110336
TCGA-CZ-5986-11A	Winter_hypoxia_score_pan_cancer	29	Adj	0.110336
TCGA-B0-5402-01A	Winter_hypoxia_score_pan_cancer	41	Tum	0.939614
TCGA-B0-5703-01A	Winter_hypoxia_score_pan_cancer	50	Tum	0.692381
TCGA-CZ-5985-01A	Winter_hypoxia_score_pan_cancer	47	Tum	0.956509
TCGA-CZ-5989-11A	Winter_hypoxia_score_pan_cancer	40	Adj	0.110336
TCGA-B8-5549-01A	Winter_hypoxia_score_pan_cancer	45	Tum	0.956509
TCGA-CZ-5986-01A	Winter_hypoxia_score_pan_cancer	51	Tum	0.939614
TCGA-CZ-5470-11A	Winter_hypoxia_score_pan_cancer	46	Adj	0.374464
TCGA-CZ-5984-11A	Winter_hypoxia_score_pan_cancer	27	Adj	0.110336
TCGA-CZ-5465-11A	Winter_hypoxia_score_pan_cancer	42	Adj	0.374464
TCGA-CJ-5677-11A	Winter_hypoxia_score_pan_cancer	30	Adj	0.110336
TCGA-CZ-5982-01A	Winter_hypoxia_score_pan_cancer	62	Tum	0.931509
TCGA-CZ-5457-11A	Winter_hypoxia_score_pan_cancer	55	Adj	0.374464
TCGA-CW-5581-01A	Winter_hypoxia_score_pan_cancer	52	Tum	0.660462
TCGA-B0-5691-01A	Winter_hypoxia_score_pan_cancer	52	Tum	0.956509
TCGA-CJ-5672-01A	Winter_hypoxia_score_pan_cancer	52	Tum	0.692381
TCGA-CJ-6030-01A	Winter_hypoxia_score_pan_cancer	62	Tum	0.414601
TCGA-CJ-5680-11A	Winter_hypoxia_score_pan_cancer	59	Adj	0.374464
TCGA-B8-5549-11A	Winter_hypoxia_score_pan_cancer	36	Adj	0.110336
TCGA-CZ-5987-11A	Winter_hypoxia_score_pan_cancer	47	Adj	0.110336
TCGA-B0-4700-11A	Winter_hypoxia_score_pan_cancer	17	Adj	0.110336
TCGA-CZ-5466-11A	Winter_hypoxia_score_pan_cancer	36	Adj	0.110336
TCGA-CZ-5457-01A	Winter_hypoxia_score_pan_cancer	50	Tum	0.956509
TCGA-B0-5699-01A	Winter_hypoxia_score_pan_cancer	60	Tum	0.956509
TCGA-CZ-5455-11A	Winter_hypoxia_score_pan_cancer	50	Adj	0.374464
TCGA-CZ-5469-11A	Winter_hypoxia_score_pan_cancer	39	Adj	0.110336
TCGA-B0-5705-11A	Winter_hypoxia_score_pan_cancer	20	Adj	0.110336
TCGA-CJ-5676-11A	Winter_hypoxia_score_pan_cancer	40	Adj	0.110336
TCGA-B0-5711-11A	Winter_hypoxia_score_pan_cancer	42	Adj	0.110336
TCGA-B0-5402-11A	Winter_hypoxia_score_pan_cancer	31	Adj	0.110336
TCGA-CJ-6033-11A	Winter_hypoxia_score_pan_cancer	30	Adj	0.110336
TCGA-CZ-5458-01A	Winter_hypoxia_score_pan_cancer	57	Tum	0.956509
TCGA-CW-5591-11A	Winter_hypoxia_score_pan_cancer	56	Adj	0.774351
TCGA-CW-6090-11A	Winter_hypoxia_score_pan_cancer	27	Adj	0.287921
TCGA-CZ-5982-11A	Winter_hypoxia_score_pan_cancer	15	Adj	0.374464
TCGA-CW-6090-01A	Winter_hypoxia_score_pan_cancer	62	Tum	0.942279
TCGA-CZ-5984-01A	Winter_hypoxia_score_pan_cancer	60	Tum	0.705198
TCGA-CJ-6033-01A	Winter_hypoxia_score_pan_cancer	62	Tum	0.956509
GSE102101_Adj1	Ragnum_hypoxia_score_pan_cancer	7	Adj	0.110336
GSE102101_Adj10	Ragnum_hypoxia_score_pan_cancer	14	Adj	0.224224
GSE102101_Adj2	Ragnum_hypoxia_score_pan_cancer	5	Adj	0.110336
GSE102101_Adj3	Ragnum_hypoxia_score_pan_cancer	12	Adj	0.110336
GSE102101_Adj4	Ragnum_hypoxia_score_pan_cancer	4	Adj	0.110336
GSE102101_Adj5	Ragnum_hypoxia_score_pan_cancer	6	Adj	0.110336
GSE102101_Adj6	Ragnum_hypoxia_score_pan_cancer	6	Adj	0.110336
GSE102101_Adj7	Ragnum_hypoxia_score_pan_cancer	10	Adj	0.110336
GSE102101_Adj8	Ragnum_hypoxia_score_pan_cancer	11	Adj	0.110336
GSE102101_Adj9	Ragnum_hypoxia_score_pan_cancer	10	Adj	0.110336
GSE102101_Tum1	Ragnum_hypoxia_score_pan_cancer	26	Tum	0.956509
GSE102101_Tum10	Ragnum_hypoxia_score_pan_cancer	23	Tum	0.958511
GSE102101_Tum2	Ragnum_hypoxia_score_pan_cancer	29	Tum	0.937283
GSE102101_Tum3	Ragnum_hypoxia_score_pan_cancer	28	Tum	0.954843
GSE102101_Tum4	Ragnum_hypoxia_score_pan_cancer	26	Tum	0.959136
GSE102101_Tum5	Ragnum_hypoxia_score_pan_cancer	28	Tum	0.956509
GSE102101_Tum6	Ragnum_hypoxia_score_pan_cancer	29	Tum	0.956509
GSE102101_Tum7	Ragnum_hypoxia_score_pan_cancer	17	Tum	0.939614
GSE102101_Tum8	Ragnum_hypoxia_score_pan_cancer	25	Tum	0.956509
GSE102101_Tum9	Ragnum_hypoxia_score_pan_cancer	28	Tum	0.966067
TCGA-CZ-5465-01A	Ragnum_hypoxia_score_pan_cancer	24	Tum	0.939614
TCGA-B0-5691-11A	Ragnum_hypoxia_score_pan_cancer	2	Adj	0.110336
TCGA-CW-5580-01A	Ragnum_hypoxia_score_pan_cancer	30	Tum	0.967279
TCGA-CW-5591-01A	Ragnum_hypoxia_score_pan_cancer	19	Tum	0.289625
TCGA-B0-5703-11A	Ragnum_hypoxia_score_pan_cancer	9	Adj	0.110336
TCGA-CZ-5985-11A	Ragnum_hypoxia_score_pan_cancer	1	Adj	0.110336
TCGA-CW-5580-11A	Ragnum_hypoxia_score_pan_cancer	3	Adj	0.110336
TCGA-CJ-5676-01A	Ragnum_hypoxia_score_pan_cancer	18	Tum	0.433647
TCGA-CZ-5987-01A	Ragnum_hypoxia_score_pan_cancer	25	Tum	0.967279
TCGA-CJ-5679-11A	Ragnum_hypoxia_score_pan_cancer	7	Adj	0.110336
TCGA-B0-4700-01A	Ragnum_hypoxia_score_pan_cancer	26	Tum	0.782064
TCGA-B0-4712-01A	Ragnum_hypoxia_score_pan_cancer	28	Tum	0.956509
TCGA-CZ-5466-01A	Ragnum_hypoxia_score_pan_cancer	26	Tum	0.374464
TCGA-B0-5709-01A	Ragnum_hypoxia_score_pan_cancer	26	Tum	0.380738
TCGA-CJ-5677-01A	Ragnum_hypoxia_score_pan_cancer	26	Tum	0.956509
TCGA-B0-5699-11A	Ragnum_hypoxia_score_pan_cancer	2	Adj	0.110336
TCGA-CJ-5680-01A	Ragnum_hypoxia_score_pan_cancer	26	Tum	0.959136
TCGA-B0-4712-11A	Ragnum_hypoxia_score_pan_cancer	10	Adj	0.110336
TCGA-B0-5696-11A	Ragnum_hypoxia_score_pan_cancer	4	Adj	0.110336
TCGA-CZ-5455-01A	Ragnum_hypoxia_score_pan_cancer	30	Tum	0.931509
TCGA-B0-5709-11A	Ragnum_hypoxia_score_pan_cancer	2	Adj	0.110336
TCGA-CJ-5672-11A	Ragnum_hypoxia_score_pan_cancer	7	Adj	0.110336
TCGA-B0-5696-01A	Ragnum_hypoxia_score_pan_cancer	26	Tum	0.931509
TCGA-CZ-5989-01A	Ragnum_hypoxia_score_pan_cancer	15	Tum	0.705198
TCGA-CZ-5458-11A	Ragnum_hypoxia_score_pan_cancer	9	Adj	0.110336
TCGA-B0-5711-01A	Ragnum_hypoxia_score_pan_cancer	25	Tum	0.705198
TCGA-CJ-5679-01A	Ragnum_hypoxia_score_pan_cancer	23	Tum	0.956509
TCGA-CZ-5469-01A	Ragnum_hypoxia_score_pan_cancer	26	Tum	0.692381
TCGA-CZ-5470-01A	Ragnum_hypoxia_score_pan_cancer	24	Tum	0.94238
TCGA-CJ-6030-11A	Ragnum_hypoxia_score_pan_cancer	6	Adj	0.110336
TCGA-B0-5705-01A	Ragnum_hypoxia_score_pan_cancer	27	Tum	0.861142
TCGA-CW-5581-11A	Ragnum_hypoxia_score_pan_cancer	3	Adj	0.110336
TCGA-CZ-5986-11A	Ragnum_hypoxia_score_pan_cancer	3	Adj	0.110336
TCGA-B0-5402-01A	Ragnum_hypoxia_score_pan_cancer	21	Tum	0.939614
TCGA-B0-5703-01A	Ragnum_hypoxia_score_pan_cancer	22	Tum	0.692381
TCGA-CZ-5985-01A	Ragnum_hypoxia_score_pan_cancer	29	Tum	0.956509
TCGA-CZ-5989-11A	Ragnum_hypoxia_score_pan_cancer	12	Adj	0.110336
TCGA-B8-5549-01A	Ragnum_hypoxia_score_pan_cancer	26	Tum	0.956509
TCGA-CZ-5986-01A	Ragnum_hypoxia_score_pan_cancer	25	Tum	0.939614
TCGA-CZ-5470-11A	Ragnum_hypoxia_score_pan_cancer	8	Adj	0.374464
TCGA-CZ-5984-11A	Ragnum_hypoxia_score_pan_cancer	2	Adj	0.110336
TCGA-CZ-5465-11A	Ragnum_hypoxia_score_pan_cancer	9	Adj	0.374464
TCGA-CJ-5677-11A	Ragnum_hypoxia_score_pan_cancer	2	Adj	0.110336
TCGA-CZ-5982-01A	Ragnum_hypoxia_score_pan_cancer	22	Tum	0.931509
TCGA-CZ-5457-11A	Ragnum_hypoxia_score_pan_cancer	9	Adj	0.374464
TCGA-CW-5581-01A	Ragnum_hypoxia_score_pan_cancer	21	Tum	0.660462
TCGA-B0-5691-01A	Ragnum_hypoxia_score_pan_cancer	26	Tum	0.956509
TCGA-CJ-5672-01A	Ragnum_hypoxia_score_pan_cancer	24	Tum	0.692381
TCGA-CJ-6030-01A	Ragnum_hypoxia_score_pan_cancer	28	Tum	0.414601
TCGA-CJ-5680-11A	Ragnum_hypoxia_score_pan_cancer	25	Adj	0.374464
TCGA-B8-5549-11A	Ragnum_hypoxia_score_pan_cancer	8	Adj	0.110336
TCGA-CZ-5987-11A	Ragnum_hypoxia_score_pan_cancer	11	Adj	0.110336
TCGA-B0-4700-11A	Ragnum_hypoxia_score_pan_cancer	1	Adj	0.110336
TCGA-CZ-5466-11A	Ragnum_hypoxia_score_pan_cancer	5	Adj	0.110336
TCGA-CZ-5457-01A	Ragnum_hypoxia_score_pan_cancer	19	Tum	0.956509
TCGA-B0-5699-01A	Ragnum_hypoxia_score_pan_cancer	30	Tum	0.956509
TCGA-CZ-5455-11A	Ragnum_hypoxia_score_pan_cancer	10	Adj	0.374464
TCGA-CZ-5469-11A	Ragnum_hypoxia_score_pan_cancer	8	Adj	0.110336
TCGA-B0-5705-11A	Ragnum_hypoxia_score_pan_cancer	3	Adj	0.110336
TCGA-CJ-5676-11A	Ragnum_hypoxia_score_pan_cancer	4	Adj	0.110336
TCGA-B0-5711-11A	Ragnum_hypoxia_score_pan_cancer	6	Adj	0.110336
TCGA-B0-5402-11A	Ragnum_hypoxia_score_pan_cancer	4	Adj	0.110336
TCGA-CJ-6033-11A	Ragnum_hypoxia_score_pan_cancer	5	Adj	0.110336
TCGA-CZ-5458-01A	Ragnum_hypoxia_score_pan_cancer	26	Tum	0.956509
TCGA-CW-5591-11A	Ragnum_hypoxia_score_pan_cancer	27	Adj	0.774351
TCGA-CW-6090-11A	Ragnum_hypoxia_score_pan_cancer	5	Adj	0.287921
TCGA-CZ-5982-11A	Ragnum_hypoxia_score_pan_cancer	2	Adj	0.374464
TCGA-CW-6090-01A	Ragnum_hypoxia_score_pan_cancer	18	Tum	0.942279
TCGA-CZ-5984-01A	Ragnum_hypoxia_score_pan_cancer	30	Tum	0.705198
TCGA-CJ-6033-01A	Ragnum_hypoxia_score_pan_cancer	25	Tum	0.956509
GSE102101_Adj1	West_hypoxia_score_pan_cancer	7	Adj	0.110336
GSE102101_Adj10	West_hypoxia_score_pan_cancer	8	Adj	0.224224
GSE102101_Adj2	West_hypoxia_score_pan_cancer	6	Adj	0.110336
GSE102101_Adj3	West_hypoxia_score_pan_cancer	7	Adj	0.110336
GSE102101_Adj4	West_hypoxia_score_pan_cancer	5	Adj	0.110336
GSE102101_Adj5	West_hypoxia_score_pan_cancer	6	Adj	0.110336
GSE102101_Adj6	West_hypoxia_score_pan_cancer	8	Adj	0.110336
GSE102101_Adj7	West_hypoxia_score_pan_cancer	7	Adj	0.110336
GSE102101_Adj8	West_hypoxia_score_pan_cancer	9	Adj	0.110336
GSE102101_Adj9	West_hypoxia_score_pan_cancer	8	Adj	0.110336
GSE102101_Tum1	West_hypoxia_score_pan_cancer	15	Tum	0.956509
GSE102101_Tum10	West_hypoxia_score_pan_cancer	15	Tum	0.958511
GSE102101_Tum2	West_hypoxia_score_pan_cancer	17	Tum	0.937283
GSE102101_Tum3	West_hypoxia_score_pan_cancer	16	Tum	0.954843
GSE102101_Tum4	West_hypoxia_score_pan_cancer	15	Tum	0.959136
GSE102101_Tum5	West_hypoxia_score_pan_cancer	17	Tum	0.956509
GSE102101_Tum6	West_hypoxia_score_pan_cancer	17	Tum	0.956509
GSE102101_Tum7	West_hypoxia_score_pan_cancer	14	Tum	0.939614
GSE102101_Tum8	West_hypoxia_score_pan_cancer	16	Tum	0.956509
GSE102101_Tum9	West_hypoxia_score_pan_cancer	15	Tum	0.966067
TCGA-CZ-5465-01A	West_hypoxia_score_pan_cancer	16	Tum	0.939614
TCGA-B0-5691-11A	West_hypoxia_score_pan_cancer	5	Adj	0.110336
TCGA-CW-5580-01A	West_hypoxia_score_pan_cancer	18	Tum	0.967279
TCGA-CW-5591-01A	West_hypoxia_score_pan_cancer	8	Tum	0.289625
TCGA-B0-5703-11A	West_hypoxia_score_pan_cancer	4	Adj	0.110336
TCGA-CZ-5985-11A	West_hypoxia_score_pan_cancer	5	Adj	0.110336
TCGA-CW-5580-11A	West_hypoxia_score_pan_cancer	6	Adj	0.110336
TCGA-CJ-5676-01A	West_hypoxia_score_pan_cancer	14	Tum	0.433647
TCGA-CZ-5987-01A	West_hypoxia_score_pan_cancer	17	Tum	0.967279
TCGA-CJ-5679-11A	West_hypoxia_score_pan_cancer	6	Adj	0.110336
TCGA-B0-4700-01A	West_hypoxia_score_pan_cancer	18	Tum	0.782064
TCGA-B0-4712-01A	West_hypoxia_score_pan_cancer	17	Tum	0.956509
TCGA-CZ-5466-01A	West_hypoxia_score_pan_cancer	17	Tum	0.374464
TCGA-B0-5709-01A	West_hypoxia_score_pan_cancer	17	Tum	0.380738
TCGA-CJ-5677-01A	West_hypoxia_score_pan_cancer	19	Tum	0.956509
TCGA-B0-5699-11A	West_hypoxia_score_pan_cancer	5	Adj	0.110336
TCGA-CJ-5680-01A	West_hypoxia_score_pan_cancer	14	Tum	0.959136
TCGA-B0-4712-11A	West_hypoxia_score_pan_cancer	11	Adj	0.110336
TCGA-B0-5696-11A	West_hypoxia_score_pan_cancer	5	Adj	0.110336
TCGA-CZ-5455-01A	West_hypoxia_score_pan_cancer	16	Tum	0.931509
TCGA-B0-5709-11A	West_hypoxia_score_pan_cancer	6	Adj	0.110336
TCGA-CJ-5672-11A	West_hypoxia_score_pan_cancer	4	Adj	0.110336
TCGA-B0-5696-01A	West_hypoxia_score_pan_cancer	15	Tum	0.931509
TCGA-CZ-5989-01A	West_hypoxia_score_pan_cancer	8	Tum	0.705198
TCGA-CZ-5458-11A	West_hypoxia_score_pan_cancer	9	Adj	0.110336
TCGA-B0-5711-01A	West_hypoxia_score_pan_cancer	16	Tum	0.705198
TCGA-CJ-5679-01A	West_hypoxia_score_pan_cancer	18	Tum	0.956509
TCGA-CZ-5469-01A	West_hypoxia_score_pan_cancer	15	Tum	0.692381
TCGA-CZ-5470-01A	West_hypoxia_score_pan_cancer	16	Tum	0.94238
TCGA-CJ-6030-11A	West_hypoxia_score_pan_cancer	6	Adj	0.110336
TCGA-B0-5705-01A	West_hypoxia_score_pan_cancer	15	Tum	0.861142
TCGA-CW-5581-11A	West_hypoxia_score_pan_cancer	5	Adj	0.110336
TCGA-CZ-5986-11A	West_hypoxia_score_pan_cancer	4	Adj	0.110336
TCGA-B0-5402-01A	West_hypoxia_score_pan_cancer	14	Tum	0.939614
TCGA-B0-5703-01A	West_hypoxia_score_pan_cancer	16	Tum	0.692381
TCGA-CZ-5985-01A	West_hypoxia_score_pan_cancer	14	Tum	0.956509
TCGA-CZ-5989-11A	West_hypoxia_score_pan_cancer	10	Adj	0.110336
TCGA-B8-5549-01A	West_hypoxia_score_pan_cancer	19	Tum	0.956509
TCGA-CZ-5986-01A	West_hypoxia_score_pan_cancer	17	Tum	0.939614
TCGA-CZ-5470-11A	West_hypoxia_score_pan_cancer	8	Adj	0.374464
TCGA-CZ-5984-11A	West_hypoxia_score_pan_cancer	5	Adj	0.110336
TCGA-CZ-5465-11A	West_hypoxia_score_pan_cancer	5	Adj	0.374464
TCGA-CJ-5677-11A	West_hypoxia_score_pan_cancer	6	Adj	0.110336
TCGA-CZ-5982-01A	West_hypoxia_score_pan_cancer	16	Tum	0.931509
TCGA-CZ-5457-11A	West_hypoxia_score_pan_cancer	13	Adj	0.374464
TCGA-CW-5581-01A	West_hypoxia_score_pan_cancer	15	Tum	0.660462
TCGA-B0-5691-01A	West_hypoxia_score_pan_cancer	19	Tum	0.956509
TCGA-CJ-5672-01A	West_hypoxia_score_pan_cancer	18	Tum	0.692381
TCGA-CJ-6030-01A	West_hypoxia_score_pan_cancer	19	Tum	0.414601
TCGA-CJ-5680-11A	West_hypoxia_score_pan_cancer	10	Adj	0.374464
TCGA-B8-5549-11A	West_hypoxia_score_pan_cancer	6	Adj	0.110336
TCGA-CZ-5987-11A	West_hypoxia_score_pan_cancer	9	Adj	0.110336
TCGA-B0-4700-11A	West_hypoxia_score_pan_cancer	5	Adj	0.110336
TCGA-CZ-5466-11A	West_hypoxia_score_pan_cancer	7	Adj	0.110336
TCGA-CZ-5457-01A	West_hypoxia_score_pan_cancer	14	Tum	0.956509
TCGA-B0-5699-01A	West_hypoxia_score_pan_cancer	14	Tum	0.956509
TCGA-CZ-5455-11A	West_hypoxia_score_pan_cancer	15	Adj	0.374464
TCGA-CZ-5469-11A	West_hypoxia_score_pan_cancer	8	Adj	0.110336
TCGA-B0-5705-11A	West_hypoxia_score_pan_cancer	7	Adj	0.110336
TCGA-CJ-5676-11A	West_hypoxia_score_pan_cancer	7	Adj	0.110336
TCGA-B0-5711-11A	West_hypoxia_score_pan_cancer	6	Adj	0.110336
TCGA-B0-5402-11A	West_hypoxia_score_pan_cancer	6	Adj	0.110336
TCGA-CJ-6033-11A	West_hypoxia_score_pan_cancer	6	Adj	0.110336
TCGA-CZ-5458-01A	West_hypoxia_score_pan_cancer	19	Tum	0.956509
TCGA-CW-5591-11A	West_hypoxia_score_pan_cancer	17	Adj	0.774351
TCGA-CW-6090-11A	West_hypoxia_score_pan_cancer	5	Adj	0.287921
TCGA-CZ-5982-11A	West_hypoxia_score_pan_cancer	4	Adj	0.374464
TCGA-CW-6090-01A	West_hypoxia_score_pan_cancer	18	Tum	0.942279
TCGA-CZ-5984-01A	West_hypoxia_score_pan_cancer	17	Tum	0.705198
TCGA-CJ-6033-01A	West_hypoxia_score_pan_cancer	18	Tum	0.956509
GSE102101_Adj1	Sorensen_hypoxia_score_pan_cancer	4	Adj	0.110336
GSE102101_Adj10	Sorensen_hypoxia_score_pan_cancer	5	Adj	0.224224
GSE102101_Adj2	Sorensen_hypoxia_score_pan_cancer	4	Adj	0.110336
GSE102101_Adj3	Sorensen_hypoxia_score_pan_cancer	6	Adj	0.110336
GSE102101_Adj4	Sorensen_hypoxia_score_pan_cancer	4	Adj	0.110336
GSE102101_Adj5	Sorensen_hypoxia_score_pan_cancer	1	Adj	0.110336
GSE102101_Adj6	Sorensen_hypoxia_score_pan_cancer	4	Adj	0.110336
GSE102101_Adj7	Sorensen_hypoxia_score_pan_cancer	3	Adj	0.110336
GSE102101_Adj8	Sorensen_hypoxia_score_pan_cancer	6	Adj	0.110336
GSE102101_Adj9	Sorensen_hypoxia_score_pan_cancer	2	Adj	0.110336
GSE102101_Tum1	Sorensen_hypoxia_score_pan_cancer	15	Tum	0.956509
GSE102101_Tum10	Sorensen_hypoxia_score_pan_cancer	16	Tum	0.958511
GSE102101_Tum2	Sorensen_hypoxia_score_pan_cancer	18	Tum	0.937283
GSE102101_Tum3	Sorensen_hypoxia_score_pan_cancer	18	Tum	0.954843
GSE102101_Tum4	Sorensen_hypoxia_score_pan_cancer	20	Tum	0.959136
GSE102101_Tum5	Sorensen_hypoxia_score_pan_cancer	17	Tum	0.956509
GSE102101_Tum6	Sorensen_hypoxia_score_pan_cancer	19	Tum	0.956509
GSE102101_Tum7	Sorensen_hypoxia_score_pan_cancer	19	Tum	0.939614
GSE102101_Tum8	Sorensen_hypoxia_score_pan_cancer	17	Tum	0.956509
GSE102101_Tum9	Sorensen_hypoxia_score_pan_cancer	18	Tum	0.966067
TCGA-CZ-5465-01A	Sorensen_hypoxia_score_pan_cancer	19	Tum	0.939614
TCGA-B0-5691-11A	Sorensen_hypoxia_score_pan_cancer	1	Adj	0.110336
TCGA-CW-5580-01A	Sorensen_hypoxia_score_pan_cancer	19	Tum	0.967279
TCGA-CW-5591-01A	Sorensen_hypoxia_score_pan_cancer	5	Tum	0.289625
TCGA-B0-5703-11A	Sorensen_hypoxia_score_pan_cancer	5	Adj	0.110336
TCGA-CZ-5985-11A	Sorensen_hypoxia_score_pan_cancer	2	Adj	0.110336
TCGA-CW-5580-11A	Sorensen_hypoxia_score_pan_cancer	5	Adj	0.110336
TCGA-CJ-5676-01A	Sorensen_hypoxia_score_pan_cancer	14	Tum	0.433647
TCGA-CZ-5987-01A	Sorensen_hypoxia_score_pan_cancer	19	Tum	0.967279
TCGA-CJ-5679-11A	Sorensen_hypoxia_score_pan_cancer	2	Adj	0.110336
TCGA-B0-4700-01A	Sorensen_hypoxia_score_pan_cancer	16	Tum	0.782064
TCGA-B0-4712-01A	Sorensen_hypoxia_score_pan_cancer	17	Tum	0.956509
TCGA-CZ-5466-01A	Sorensen_hypoxia_score_pan_cancer	16	Tum	0.374464
TCGA-B0-5709-01A	Sorensen_hypoxia_score_pan_cancer	13	Tum	0.380738
TCGA-CJ-5677-01A	Sorensen_hypoxia_score_pan_cancer	15	Tum	0.956509
TCGA-B0-5699-11A	Sorensen_hypoxia_score_pan_cancer	2	Adj	0.110336
TCGA-CJ-5680-01A	Sorensen_hypoxia_score_pan_cancer	18	Tum	0.959136
TCGA-B0-4712-11A	Sorensen_hypoxia_score_pan_cancer	8	Adj	0.110336
TCGA-B0-5696-11A	Sorensen_hypoxia_score_pan_cancer	1	Adj	0.110336
TCGA-CZ-5455-01A	Sorensen_hypoxia_score_pan_cancer	18	Tum	0.931509
TCGA-B0-5709-11A	Sorensen_hypoxia_score_pan_cancer	3	Adj	0.110336
TCGA-CJ-5672-11A	Sorensen_hypoxia_score_pan_cancer	5	Adj	0.110336
TCGA-B0-5696-01A	Sorensen_hypoxia_score_pan_cancer	18	Tum	0.931509
TCGA-CZ-5989-01A	Sorensen_hypoxia_score_pan_cancer	10	Tum	0.705198
TCGA-CZ-5458-11A	Sorensen_hypoxia_score_pan_cancer	6	Adj	0.110336
TCGA-B0-5711-01A	Sorensen_hypoxia_score_pan_cancer	19	Tum	0.705198
TCGA-CJ-5679-01A	Sorensen_hypoxia_score_pan_cancer	16	Tum	0.956509
TCGA-CZ-5469-01A	Sorensen_hypoxia_score_pan_cancer	16	Tum	0.692381
TCGA-CZ-5470-01A	Sorensen_hypoxia_score_pan_cancer	15	Tum	0.94238
TCGA-CJ-6030-11A	Sorensen_hypoxia_score_pan_cancer	2	Adj	0.110336
TCGA-B0-5705-01A	Sorensen_hypoxia_score_pan_cancer	18	Tum	0.861142
TCGA-CW-5581-11A	Sorensen_hypoxia_score_pan_cancer	2	Adj	0.110336
TCGA-CZ-5986-11A	Sorensen_hypoxia_score_pan_cancer	2	Adj	0.110336
TCGA-B0-5402-01A	Sorensen_hypoxia_score_pan_cancer	16	Tum	0.939614
TCGA-B0-5703-01A	Sorensen_hypoxia_score_pan_cancer	15	Tum	0.692381
TCGA-CZ-5985-01A	Sorensen_hypoxia_score_pan_cancer	19	Tum	0.956509
TCGA-CZ-5989-11A	Sorensen_hypoxia_score_pan_cancer	6	Adj	0.110336
TCGA-B8-5549-01A	Sorensen_hypoxia_score_pan_cancer	18	Tum	0.956509
TCGA-CZ-5986-01A	Sorensen_hypoxia_score_pan_cancer	19	Tum	0.939614
TCGA-CZ-5470-11A	Sorensen_hypoxia_score_pan_cancer	6	Adj	0.374464
TCGA-CZ-5984-11A	Sorensen_hypoxia_score_pan_cancer	2	Adj	0.110336
TCGA-CZ-5465-11A	Sorensen_hypoxia_score_pan_cancer	7	Adj	0.374464
TCGA-CJ-5677-11A	Sorensen_hypoxia_score_pan_cancer	1	Adj	0.110336
TCGA-CZ-5982-01A	Sorensen_hypoxia_score_pan_cancer	19	Tum	0.931509
TCGA-CZ-5457-11A	Sorensen_hypoxia_score_pan_cancer	8	Adj	0.374464
TCGA-CW-5581-01A	Sorensen_hypoxia_score_pan_cancer	17	Tum	0.660462
TCGA-B0-5691-01A	Sorensen_hypoxia_score_pan_cancer	18	Tum	0.956509
TCGA-CJ-5672-01A	Sorensen_hypoxia_score_pan_cancer	15	Tum	0.692381
TCGA-CJ-6030-01A	Sorensen_hypoxia_score_pan_cancer	17	Tum	0.414601
TCGA-CJ-5680-11A	Sorensen_hypoxia_score_pan_cancer	4	Adj	0.374464
TCGA-B8-5549-11A	Sorensen_hypoxia_score_pan_cancer	4	Adj	0.110336
TCGA-CZ-5987-11A	Sorensen_hypoxia_score_pan_cancer	3	Adj	0.110336
TCGA-B0-4700-11A	Sorensen_hypoxia_score_pan_cancer	0	Adj	0.110336
TCGA-CZ-5466-11A	Sorensen_hypoxia_score_pan_cancer	2	Adj	0.110336
TCGA-CZ-5457-01A	Sorensen_hypoxia_score_pan_cancer	16	Tum	0.956509
TCGA-B0-5699-01A	Sorensen_hypoxia_score_pan_cancer	18	Tum	0.956509
TCGA-CZ-5455-11A	Sorensen_hypoxia_score_pan_cancer	11	Adj	0.374464
TCGA-CZ-5469-11A	Sorensen_hypoxia_score_pan_cancer	8	Adj	0.110336
TCGA-B0-5705-11A	Sorensen_hypoxia_score_pan_cancer	6	Adj	0.110336
TCGA-CJ-5676-11A	Sorensen_hypoxia_score_pan_cancer	2	Adj	0.110336
TCGA-B0-5711-11A	Sorensen_hypoxia_score_pan_cancer	6	Adj	0.110336
TCGA-B0-5402-11A	Sorensen_hypoxia_score_pan_cancer	1	Adj	0.110336
TCGA-CJ-6033-11A	Sorensen_hypoxia_score_pan_cancer	4	Adj	0.110336
TCGA-CZ-5458-01A	Sorensen_hypoxia_score_pan_cancer	19	Tum	0.956509
TCGA-CW-5591-11A	Sorensen_hypoxia_score_pan_cancer	17	Adj	0.774351
TCGA-CW-6090-11A	Sorensen_hypoxia_score_pan_cancer	5	Adj	0.287921
TCGA-CZ-5982-11A	Sorensen_hypoxia_score_pan_cancer	1	Adj	0.374464
TCGA-CW-6090-01A	Sorensen_hypoxia_score_pan_cancer	17	Tum	0.942279
TCGA-CZ-5984-01A	Sorensen_hypoxia_score_pan_cancer	17	Tum	0.705198
TCGA-CJ-6033-01A	Sorensen_hypoxia_score_pan_cancer	18	Tum	0.956509
GSE102101_Adj1	Elvidge_hypoxia_score_pan_cancer	49	Adj	0.110336
GSE102101_Adj10	Elvidge_hypoxia_score_pan_cancer	107	Adj	0.224224
GSE102101_Adj2	Elvidge_hypoxia_score_pan_cancer	44	Adj	0.110336
GSE102101_Adj3	Elvidge_hypoxia_score_pan_cancer	61	Adj	0.110336
GSE102101_Adj4	Elvidge_hypoxia_score_pan_cancer	38	Adj	0.110336
GSE102101_Adj5	Elvidge_hypoxia_score_pan_cancer	59	Adj	0.110336
GSE102101_Adj6	Elvidge_hypoxia_score_pan_cancer	70	Adj	0.110336
GSE102101_Adj7	Elvidge_hypoxia_score_pan_cancer	77	Adj	0.110336
GSE102101_Adj8	Elvidge_hypoxia_score_pan_cancer	64	Adj	0.110336
GSE102101_Adj9	Elvidge_hypoxia_score_pan_cancer	62	Adj	0.110336
GSE102101_Tum1	Elvidge_hypoxia_score_pan_cancer	106	Tum	0.956509
GSE102101_Tum10	Elvidge_hypoxia_score_pan_cancer	116	Tum	0.958511
GSE102101_Tum2	Elvidge_hypoxia_score_pan_cancer	109	Tum	0.937283
GSE102101_Tum3	Elvidge_hypoxia_score_pan_cancer	103	Tum	0.954843
GSE102101_Tum4	Elvidge_hypoxia_score_pan_cancer	114	Tum	0.959136
GSE102101_Tum5	Elvidge_hypoxia_score_pan_cancer	107	Tum	0.956509
GSE102101_Tum6	Elvidge_hypoxia_score_pan_cancer	116	Tum	0.956509
GSE102101_Tum7	Elvidge_hypoxia_score_pan_cancer	118	Tum	0.939614
GSE102101_Tum8	Elvidge_hypoxia_score_pan_cancer	127	Tum	0.956509
GSE102101_Tum9	Elvidge_hypoxia_score_pan_cancer	121	Tum	0.966067
TCGA-CZ-5465-01A	Elvidge_hypoxia_score_pan_cancer	117	Tum	0.939614
TCGA-B0-5691-11A	Elvidge_hypoxia_score_pan_cancer	58	Adj	0.110336
TCGA-CW-5580-01A	Elvidge_hypoxia_score_pan_cancer	128	Tum	0.967279
TCGA-CW-5591-01A	Elvidge_hypoxia_score_pan_cancer	65	Tum	0.289625
TCGA-B0-5703-11A	Elvidge_hypoxia_score_pan_cancer	67	Adj	0.110336
TCGA-CZ-5985-11A	Elvidge_hypoxia_score_pan_cancer	43	Adj	0.110336
TCGA-CW-5580-11A	Elvidge_hypoxia_score_pan_cancer	74	Adj	0.110336
TCGA-CJ-5676-01A	Elvidge_hypoxia_score_pan_cancer	93	Tum	0.433647
TCGA-CZ-5987-01A	Elvidge_hypoxia_score_pan_cancer	104	Tum	0.967279
TCGA-CJ-5679-11A	Elvidge_hypoxia_score_pan_cancer	80	Adj	0.110336
TCGA-B0-4700-01A	Elvidge_hypoxia_score_pan_cancer	113	Tum	0.782064
TCGA-B0-4712-01A	Elvidge_hypoxia_score_pan_cancer	100	Tum	0.956509
TCGA-CZ-5466-01A	Elvidge_hypoxia_score_pan_cancer	105	Tum	0.374464
TCGA-B0-5709-01A	Elvidge_hypoxia_score_pan_cancer	112	Tum	0.380738
TCGA-CJ-5677-01A	Elvidge_hypoxia_score_pan_cancer	87	Tum	0.956509
TCGA-B0-5699-11A	Elvidge_hypoxia_score_pan_cancer	44	Adj	0.110336
TCGA-CJ-5680-01A	Elvidge_hypoxia_score_pan_cancer	100	Tum	0.959136
TCGA-B0-4712-11A	Elvidge_hypoxia_score_pan_cancer	61	Adj	0.110336
TCGA-B0-5696-11A	Elvidge_hypoxia_score_pan_cancer	40	Adj	0.110336
TCGA-CZ-5455-01A	Elvidge_hypoxia_score_pan_cancer	117	Tum	0.931509
TCGA-B0-5709-11A	Elvidge_hypoxia_score_pan_cancer	54	Adj	0.110336
TCGA-CJ-5672-11A	Elvidge_hypoxia_score_pan_cancer	68	Adj	0.110336
TCGA-B0-5696-01A	Elvidge_hypoxia_score_pan_cancer	91	Tum	0.931509
TCGA-CZ-5989-01A	Elvidge_hypoxia_score_pan_cancer	81	Tum	0.705198
TCGA-CZ-5458-11A	Elvidge_hypoxia_score_pan_cancer	71	Adj	0.110336
TCGA-B0-5711-01A	Elvidge_hypoxia_score_pan_cancer	110	Tum	0.705198
TCGA-CJ-5679-01A	Elvidge_hypoxia_score_pan_cancer	97	Tum	0.956509
TCGA-CZ-5469-01A	Elvidge_hypoxia_score_pan_cancer	101	Tum	0.692381
TCGA-CZ-5470-01A	Elvidge_hypoxia_score_pan_cancer	87	Tum	0.94238
TCGA-CJ-6030-11A	Elvidge_hypoxia_score_pan_cancer	47	Adj	0.110336
TCGA-B0-5705-01A	Elvidge_hypoxia_score_pan_cancer	92	Tum	0.861142
TCGA-CW-5581-11A	Elvidge_hypoxia_score_pan_cancer	40	Adj	0.110336
TCGA-CZ-5986-11A	Elvidge_hypoxia_score_pan_cancer	54	Adj	0.110336
TCGA-B0-5402-01A	Elvidge_hypoxia_score_pan_cancer	115	Tum	0.939614
TCGA-B0-5703-01A	Elvidge_hypoxia_score_pan_cancer	83	Tum	0.692381
TCGA-CZ-5985-01A	Elvidge_hypoxia_score_pan_cancer	109	Tum	0.956509
TCGA-CZ-5989-11A	Elvidge_hypoxia_score_pan_cancer	85	Adj	0.110336
TCGA-B8-5549-01A	Elvidge_hypoxia_score_pan_cancer	118	Tum	0.956509
TCGA-CZ-5986-01A	Elvidge_hypoxia_score_pan_cancer	124	Tum	0.939614
TCGA-CZ-5470-11A	Elvidge_hypoxia_score_pan_cancer	77	Adj	0.374464
TCGA-CZ-5984-11A	Elvidge_hypoxia_score_pan_cancer	49	Adj	0.110336
TCGA-CZ-5465-11A	Elvidge_hypoxia_score_pan_cancer	73	Adj	0.374464
TCGA-CJ-5677-11A	Elvidge_hypoxia_score_pan_cancer	52	Adj	0.110336
TCGA-CZ-5982-01A	Elvidge_hypoxia_score_pan_cancer	109	Tum	0.931509
TCGA-CZ-5457-11A	Elvidge_hypoxia_score_pan_cancer	57	Adj	0.374464
TCGA-CW-5581-01A	Elvidge_hypoxia_score_pan_cancer	102	Tum	0.660462
TCGA-B0-5691-01A	Elvidge_hypoxia_score_pan_cancer	140	Tum	0.956509
TCGA-CJ-5672-01A	Elvidge_hypoxia_score_pan_cancer	88	Tum	0.692381
TCGA-CJ-6030-01A	Elvidge_hypoxia_score_pan_cancer	119	Tum	0.414601
TCGA-CJ-5680-11A	Elvidge_hypoxia_score_pan_cancer	101	Adj	0.374464
TCGA-B8-5549-11A	Elvidge_hypoxia_score_pan_cancer	73	Adj	0.110336
TCGA-CZ-5987-11A	Elvidge_hypoxia_score_pan_cancer	88	Adj	0.110336
TCGA-B0-4700-11A	Elvidge_hypoxia_score_pan_cancer	33	Adj	0.110336
TCGA-CZ-5466-11A	Elvidge_hypoxia_score_pan_cancer	55	Adj	0.110336
TCGA-CZ-5457-01A	Elvidge_hypoxia_score_pan_cancer	94	Tum	0.956509
TCGA-B0-5699-01A	Elvidge_hypoxia_score_pan_cancer	111	Tum	0.956509
TCGA-CZ-5455-11A	Elvidge_hypoxia_score_pan_cancer	76	Adj	0.374464
TCGA-CZ-5469-11A	Elvidge_hypoxia_score_pan_cancer	67	Adj	0.110336
TCGA-B0-5705-11A	Elvidge_hypoxia_score_pan_cancer	59	Adj	0.110336
TCGA-CJ-5676-11A	Elvidge_hypoxia_score_pan_cancer	61	Adj	0.110336
TCGA-B0-5711-11A	Elvidge_hypoxia_score_pan_cancer	63	Adj	0.110336
TCGA-B0-5402-11A	Elvidge_hypoxia_score_pan_cancer	70	Adj	0.110336
TCGA-CJ-6033-11A	Elvidge_hypoxia_score_pan_cancer	43	Adj	0.110336
TCGA-CZ-5458-01A	Elvidge_hypoxia_score_pan_cancer	123	Tum	0.956509
TCGA-CW-5591-11A	Elvidge_hypoxia_score_pan_cancer	114	Adj	0.774351
TCGA-CW-6090-11A	Elvidge_hypoxia_score_pan_cancer	39	Adj	0.287921
TCGA-CZ-5982-11A	Elvidge_hypoxia_score_pan_cancer	27	Adj	0.374464
TCGA-CW-6090-01A	Elvidge_hypoxia_score_pan_cancer	125	Tum	0.942279
TCGA-CZ-5984-01A	Elvidge_hypoxia_score_pan_cancer	112	Tum	0.705198
TCGA-CJ-6033-01A	Elvidge_hypoxia_score_pan_cancer	110	Tum	0.956509
GSE102101_Adj1	Hu_hypoxia_score_pan_cancer	2	Adj	0.110336
GSE102101_Adj10	Hu_hypoxia_score_pan_cancer	4	Adj	0.224224
GSE102101_Adj2	Hu_hypoxia_score_pan_cancer	1	Adj	0.110336
GSE102101_Adj3	Hu_hypoxia_score_pan_cancer	4	Adj	0.110336
GSE102101_Adj4	Hu_hypoxia_score_pan_cancer	2	Adj	0.110336
GSE102101_Adj5	Hu_hypoxia_score_pan_cancer	3	Adj	0.110336
GSE102101_Adj6	Hu_hypoxia_score_pan_cancer	5	Adj	0.110336
GSE102101_Adj7	Hu_hypoxia_score_pan_cancer	4	Adj	0.110336
GSE102101_Adj8	Hu_hypoxia_score_pan_cancer	3	Adj	0.110336
GSE102101_Adj9	Hu_hypoxia_score_pan_cancer	2	Adj	0.110336
GSE102101_Tum1	Hu_hypoxia_score_pan_cancer	6	Tum	0.956509
GSE102101_Tum10	Hu_hypoxia_score_pan_cancer	6	Tum	0.958511
GSE102101_Tum2	Hu_hypoxia_score_pan_cancer	7	Tum	0.937283
GSE102101_Tum3	Hu_hypoxia_score_pan_cancer	6	Tum	0.954843
GSE102101_Tum4	Hu_hypoxia_score_pan_cancer	7	Tum	0.959136
GSE102101_Tum5	Hu_hypoxia_score_pan_cancer	7	Tum	0.956509
GSE102101_Tum6	Hu_hypoxia_score_pan_cancer	6	Tum	0.956509
GSE102101_Tum7	Hu_hypoxia_score_pan_cancer	6	Tum	0.939614
GSE102101_Tum8	Hu_hypoxia_score_pan_cancer	6	Tum	0.956509
GSE102101_Tum9	Hu_hypoxia_score_pan_cancer	7	Tum	0.966067
TCGA-CZ-5465-01A	Hu_hypoxia_score_pan_cancer	6	Tum	0.939614
TCGA-B0-5691-11A	Hu_hypoxia_score_pan_cancer	3	Adj	0.110336
TCGA-CW-5580-01A	Hu_hypoxia_score_pan_cancer	7	Tum	0.967279
TCGA-CW-5591-01A	Hu_hypoxia_score_pan_cancer	2	Tum	0.289625
TCGA-B0-5703-11A	Hu_hypoxia_score_pan_cancer	5	Adj	0.110336
TCGA-CZ-5985-11A	Hu_hypoxia_score_pan_cancer	2	Adj	0.110336
TCGA-CW-5580-11A	Hu_hypoxia_score_pan_cancer	3	Adj	0.110336
TCGA-CJ-5676-01A	Hu_hypoxia_score_pan_cancer	5	Tum	0.433647
TCGA-CZ-5987-01A	Hu_hypoxia_score_pan_cancer	6	Tum	0.967279
TCGA-CJ-5679-11A	Hu_hypoxia_score_pan_cancer	3	Adj	0.110336
TCGA-B0-4700-01A	Hu_hypoxia_score_pan_cancer	6	Tum	0.782064
TCGA-B0-4712-01A	Hu_hypoxia_score_pan_cancer	7	Tum	0.956509
TCGA-CZ-5466-01A	Hu_hypoxia_score_pan_cancer	8	Tum	0.374464
TCGA-B0-5709-01A	Hu_hypoxia_score_pan_cancer	5	Tum	0.380738
TCGA-CJ-5677-01A	Hu_hypoxia_score_pan_cancer	7	Tum	0.956509
TCGA-B0-5699-11A	Hu_hypoxia_score_pan_cancer	2	Adj	0.110336
TCGA-CJ-5680-01A	Hu_hypoxia_score_pan_cancer	7	Tum	0.959136
TCGA-B0-4712-11A	Hu_hypoxia_score_pan_cancer	3	Adj	0.110336
TCGA-B0-5696-11A	Hu_hypoxia_score_pan_cancer	3	Adj	0.110336
TCGA-CZ-5455-01A	Hu_hypoxia_score_pan_cancer	7	Tum	0.931509
TCGA-B0-5709-11A	Hu_hypoxia_score_pan_cancer	3	Adj	0.110336
TCGA-CJ-5672-11A	Hu_hypoxia_score_pan_cancer	3	Adj	0.110336
TCGA-B0-5696-01A	Hu_hypoxia_score_pan_cancer	8	Tum	0.931509
TCGA-CZ-5989-01A	Hu_hypoxia_score_pan_cancer	1	Tum	0.705198
TCGA-CZ-5458-11A	Hu_hypoxia_score_pan_cancer	3	Adj	0.110336
TCGA-B0-5711-01A	Hu_hypoxia_score_pan_cancer	6	Tum	0.705198
TCGA-CJ-5679-01A	Hu_hypoxia_score_pan_cancer	6	Tum	0.956509
TCGA-CZ-5469-01A	Hu_hypoxia_score_pan_cancer	8	Tum	0.692381
TCGA-CZ-5470-01A	Hu_hypoxia_score_pan_cancer	6	Tum	0.94238
TCGA-CJ-6030-11A	Hu_hypoxia_score_pan_cancer	4	Adj	0.110336
TCGA-B0-5705-01A	Hu_hypoxia_score_pan_cancer	5	Tum	0.861142
TCGA-CW-5581-11A	Hu_hypoxia_score_pan_cancer	4	Adj	0.110336
TCGA-CZ-5986-11A	Hu_hypoxia_score_pan_cancer	3	Adj	0.110336
TCGA-B0-5402-01A	Hu_hypoxia_score_pan_cancer	6	Tum	0.939614
TCGA-B0-5703-01A	Hu_hypoxia_score_pan_cancer	6	Tum	0.692381
TCGA-CZ-5985-01A	Hu_hypoxia_score_pan_cancer	6	Tum	0.956509
TCGA-CZ-5989-11A	Hu_hypoxia_score_pan_cancer	2	Adj	0.110336
TCGA-B8-5549-01A	Hu_hypoxia_score_pan_cancer	6	Tum	0.956509
TCGA-CZ-5986-01A	Hu_hypoxia_score_pan_cancer	5	Tum	0.939614
TCGA-CZ-5470-11A	Hu_hypoxia_score_pan_cancer	4	Adj	0.374464
TCGA-CZ-5984-11A	Hu_hypoxia_score_pan_cancer	3	Adj	0.110336
TCGA-CZ-5465-11A	Hu_hypoxia_score_pan_cancer	3	Adj	0.374464
TCGA-CJ-5677-11A	Hu_hypoxia_score_pan_cancer	3	Adj	0.110336
TCGA-CZ-5982-01A	Hu_hypoxia_score_pan_cancer	5	Tum	0.931509
TCGA-CZ-5457-11A	Hu_hypoxia_score_pan_cancer	3	Adj	0.374464
TCGA-CW-5581-01A	Hu_hypoxia_score_pan_cancer	5	Tum	0.660462
TCGA-B0-5691-01A	Hu_hypoxia_score_pan_cancer	6	Tum	0.956509
TCGA-CJ-5672-01A	Hu_hypoxia_score_pan_cancer	6	Tum	0.692381
TCGA-CJ-6030-01A	Hu_hypoxia_score_pan_cancer	6	Tum	0.414601
TCGA-CJ-5680-11A	Hu_hypoxia_score_pan_cancer	2	Adj	0.374464
TCGA-B8-5549-11A	Hu_hypoxia_score_pan_cancer	4	Adj	0.110336
TCGA-CZ-5987-11A	Hu_hypoxia_score_pan_cancer	2	Adj	0.110336
TCGA-B0-4700-11A	Hu_hypoxia_score_pan_cancer	3	Adj	0.110336
TCGA-CZ-5466-11A	Hu_hypoxia_score_pan_cancer	2	Adj	0.110336
TCGA-CZ-5457-01A	Hu_hypoxia_score_pan_cancer	6	Tum	0.956509
TCGA-B0-5699-01A	Hu_hypoxia_score_pan_cancer	7	Tum	0.956509
TCGA-CZ-5455-11A	Hu_hypoxia_score_pan_cancer	3	Adj	0.374464
TCGA-CZ-5469-11A	Hu_hypoxia_score_pan_cancer	2	Adj	0.110336
TCGA-B0-5705-11A	Hu_hypoxia_score_pan_cancer	3	Adj	0.110336
TCGA-CJ-5676-11A	Hu_hypoxia_score_pan_cancer	2	Adj	0.110336
TCGA-B0-5711-11A	Hu_hypoxia_score_pan_cancer	3	Adj	0.110336
TCGA-B0-5402-11A	Hu_hypoxia_score_pan_cancer	3	Adj	0.110336
TCGA-CJ-6033-11A	Hu_hypoxia_score_pan_cancer	3	Adj	0.110336
TCGA-CZ-5458-01A	Hu_hypoxia_score_pan_cancer	6	Tum	0.956509
TCGA-CW-5591-11A	Hu_hypoxia_score_pan_cancer	5	Adj	0.774351
TCGA-CW-6090-11A	Hu_hypoxia_score_pan_cancer	2	Adj	0.287921
TCGA-CZ-5982-11A	Hu_hypoxia_score_pan_cancer	2	Adj	0.374464
TCGA-CW-6090-01A	Hu_hypoxia_score_pan_cancer	7	Tum	0.942279
TCGA-CZ-5984-01A	Hu_hypoxia_score_pan_cancer	6	Tum	0.705198
TCGA-CJ-6033-01A	Hu_hypoxia_score_pan_cancer	6	Tum	0.956509
GSE102101_Adj1	Seigneuric2_hypoxia_score_pan_cancer	18	Adj	0.110336
GSE102101_Adj10	Seigneuric2_hypoxia_score_pan_cancer	19	Adj	0.224224
GSE102101_Adj2	Seigneuric2_hypoxia_score_pan_cancer	16	Adj	0.110336
GSE102101_Adj3	Seigneuric2_hypoxia_score_pan_cancer	17	Adj	0.110336
GSE102101_Adj4	Seigneuric2_hypoxia_score_pan_cancer	13	Adj	0.110336
GSE102101_Adj5	Seigneuric2_hypoxia_score_pan_cancer	17	Adj	0.110336
GSE102101_Adj6	Seigneuric2_hypoxia_score_pan_cancer	15	Adj	0.110336
GSE102101_Adj7	Seigneuric2_hypoxia_score_pan_cancer	19	Adj	0.110336
GSE102101_Adj8	Seigneuric2_hypoxia_score_pan_cancer	20	Adj	0.110336
GSE102101_Adj9	Seigneuric2_hypoxia_score_pan_cancer	20	Adj	0.110336
GSE102101_Tum1	Seigneuric2_hypoxia_score_pan_cancer	16	Tum	0.956509
GSE102101_Tum10	Seigneuric2_hypoxia_score_pan_cancer	14	Tum	0.958511
GSE102101_Tum2	Seigneuric2_hypoxia_score_pan_cancer	17	Tum	0.937283
GSE102101_Tum3	Seigneuric2_hypoxia_score_pan_cancer	16	Tum	0.954843
GSE102101_Tum4	Seigneuric2_hypoxia_score_pan_cancer	17	Tum	0.959136
GSE102101_Tum5	Seigneuric2_hypoxia_score_pan_cancer	15	Tum	0.956509
GSE102101_Tum6	Seigneuric2_hypoxia_score_pan_cancer	19	Tum	0.956509
GSE102101_Tum7	Seigneuric2_hypoxia_score_pan_cancer	14	Tum	0.939614
GSE102101_Tum8	Seigneuric2_hypoxia_score_pan_cancer	15	Tum	0.956509
GSE102101_Tum9	Seigneuric2_hypoxia_score_pan_cancer	18	Tum	0.966067
TCGA-CZ-5465-01A	Seigneuric2_hypoxia_score_pan_cancer	12	Tum	0.939614
TCGA-B0-5691-11A	Seigneuric2_hypoxia_score_pan_cancer	16	Adj	0.110336
TCGA-CW-5580-01A	Seigneuric2_hypoxia_score_pan_cancer	20	Tum	0.967279
TCGA-CW-5591-01A	Seigneuric2_hypoxia_score_pan_cancer	19	Tum	0.289625
TCGA-B0-5703-11A	Seigneuric2_hypoxia_score_pan_cancer	15	Adj	0.110336
TCGA-CZ-5985-11A	Seigneuric2_hypoxia_score_pan_cancer	9	Adj	0.110336
TCGA-CW-5580-11A	Seigneuric2_hypoxia_score_pan_cancer	17	Adj	0.110336
TCGA-CJ-5676-01A	Seigneuric2_hypoxia_score_pan_cancer	12	Tum	0.433647
TCGA-CZ-5987-01A	Seigneuric2_hypoxia_score_pan_cancer	14	Tum	0.967279
TCGA-CJ-5679-11A	Seigneuric2_hypoxia_score_pan_cancer	22	Adj	0.110336
TCGA-B0-4700-01A	Seigneuric2_hypoxia_score_pan_cancer	16	Tum	0.782064
TCGA-B0-4712-01A	Seigneuric2_hypoxia_score_pan_cancer	11	Tum	0.956509
TCGA-CZ-5466-01A	Seigneuric2_hypoxia_score_pan_cancer	13	Tum	0.374464
TCGA-B0-5709-01A	Seigneuric2_hypoxia_score_pan_cancer	18	Tum	0.380738
TCGA-CJ-5677-01A	Seigneuric2_hypoxia_score_pan_cancer	12	Tum	0.956509
TCGA-B0-5699-11A	Seigneuric2_hypoxia_score_pan_cancer	13	Adj	0.110336
TCGA-CJ-5680-01A	Seigneuric2_hypoxia_score_pan_cancer	15	Tum	0.959136
TCGA-B0-4712-11A	Seigneuric2_hypoxia_score_pan_cancer	19	Adj	0.110336
TCGA-B0-5696-11A	Seigneuric2_hypoxia_score_pan_cancer	14	Adj	0.110336
TCGA-CZ-5455-01A	Seigneuric2_hypoxia_score_pan_cancer	15	Tum	0.931509
TCGA-B0-5709-11A	Seigneuric2_hypoxia_score_pan_cancer	16	Adj	0.110336
TCGA-CJ-5672-11A	Seigneuric2_hypoxia_score_pan_cancer	15	Adj	0.110336
TCGA-B0-5696-01A	Seigneuric2_hypoxia_score_pan_cancer	14	Tum	0.931509
TCGA-CZ-5989-01A	Seigneuric2_hypoxia_score_pan_cancer	18	Tum	0.705198
TCGA-CZ-5458-11A	Seigneuric2_hypoxia_score_pan_cancer	13	Adj	0.110336
TCGA-B0-5711-01A	Seigneuric2_hypoxia_score_pan_cancer	15	Tum	0.705198
TCGA-CJ-5679-01A	Seigneuric2_hypoxia_score_pan_cancer	12	Tum	0.956509
TCGA-CZ-5469-01A	Seigneuric2_hypoxia_score_pan_cancer	14	Tum	0.692381
TCGA-CZ-5470-01A	Seigneuric2_hypoxia_score_pan_cancer	16	Tum	0.94238
TCGA-CJ-6030-11A	Seigneuric2_hypoxia_score_pan_cancer	14	Adj	0.110336
TCGA-B0-5705-01A	Seigneuric2_hypoxia_score_pan_cancer	17	Tum	0.861142
TCGA-CW-5581-11A	Seigneuric2_hypoxia_score_pan_cancer	12	Adj	0.110336
TCGA-CZ-5986-11A	Seigneuric2_hypoxia_score_pan_cancer	13	Adj	0.110336
TCGA-B0-5402-01A	Seigneuric2_hypoxia_score_pan_cancer	14	Tum	0.939614
TCGA-B0-5703-01A	Seigneuric2_hypoxia_score_pan_cancer	12	Tum	0.692381
TCGA-CZ-5985-01A	Seigneuric2_hypoxia_score_pan_cancer	13	Tum	0.956509
TCGA-CZ-5989-11A	Seigneuric2_hypoxia_score_pan_cancer	20	Adj	0.110336
TCGA-B8-5549-01A	Seigneuric2_hypoxia_score_pan_cancer	13	Tum	0.956509
TCGA-CZ-5986-01A	Seigneuric2_hypoxia_score_pan_cancer	19	Tum	0.939614
TCGA-CZ-5470-11A	Seigneuric2_hypoxia_score_pan_cancer	14	Adj	0.374464
TCGA-CZ-5984-11A	Seigneuric2_hypoxia_score_pan_cancer	18	Adj	0.110336
TCGA-CZ-5465-11A	Seigneuric2_hypoxia_score_pan_cancer	14	Adj	0.374464
TCGA-CJ-5677-11A	Seigneuric2_hypoxia_score_pan_cancer	17	Adj	0.110336
TCGA-CZ-5982-01A	Seigneuric2_hypoxia_score_pan_cancer	13	Tum	0.931509
TCGA-CZ-5457-11A	Seigneuric2_hypoxia_score_pan_cancer	15	Adj	0.374464
TCGA-CW-5581-01A	Seigneuric2_hypoxia_score_pan_cancer	10	Tum	0.660462
TCGA-B0-5691-01A	Seigneuric2_hypoxia_score_pan_cancer	22	Tum	0.956509
TCGA-CJ-5672-01A	Seigneuric2_hypoxia_score_pan_cancer	12	Tum	0.692381
TCGA-CJ-6030-01A	Seigneuric2_hypoxia_score_pan_cancer	15	Tum	0.414601
TCGA-CJ-5680-11A	Seigneuric2_hypoxia_score_pan_cancer	25	Adj	0.374464
TCGA-B8-5549-11A	Seigneuric2_hypoxia_score_pan_cancer	16	Adj	0.110336
TCGA-CZ-5987-11A	Seigneuric2_hypoxia_score_pan_cancer	17	Adj	0.110336
TCGA-B0-4700-11A	Seigneuric2_hypoxia_score_pan_cancer	10	Adj	0.110336
TCGA-CZ-5466-11A	Seigneuric2_hypoxia_score_pan_cancer	16	Adj	0.110336
TCGA-CZ-5457-01A	Seigneuric2_hypoxia_score_pan_cancer	12	Tum	0.956509
TCGA-B0-5699-01A	Seigneuric2_hypoxia_score_pan_cancer	18	Tum	0.956509
TCGA-CZ-5455-11A	Seigneuric2_hypoxia_score_pan_cancer	15	Adj	0.374464
TCGA-CZ-5469-11A	Seigneuric2_hypoxia_score_pan_cancer	15	Adj	0.110336
TCGA-B0-5705-11A	Seigneuric2_hypoxia_score_pan_cancer	10	Adj	0.110336
TCGA-CJ-5676-11A	Seigneuric2_hypoxia_score_pan_cancer	15	Adj	0.110336
TCGA-B0-5711-11A	Seigneuric2_hypoxia_score_pan_cancer	15	Adj	0.110336
TCGA-B0-5402-11A	Seigneuric2_hypoxia_score_pan_cancer	10	Adj	0.110336
TCGA-CJ-6033-11A	Seigneuric2_hypoxia_score_pan_cancer	13	Adj	0.110336
TCGA-CZ-5458-01A	Seigneuric2_hypoxia_score_pan_cancer	13	Tum	0.956509
TCGA-CW-5591-11A	Seigneuric2_hypoxia_score_pan_cancer	9	Adj	0.774351
TCGA-CW-6090-11A	Seigneuric2_hypoxia_score_pan_cancer	16	Adj	0.287921
TCGA-CZ-5982-11A	Seigneuric2_hypoxia_score_pan_cancer	9	Adj	0.374464
TCGA-CW-6090-01A	Seigneuric2_hypoxia_score_pan_cancer	12	Tum	0.942279
TCGA-CZ-5984-01A	Seigneuric2_hypoxia_score_pan_cancer	13	Tum	0.705198
TCGA-CJ-6033-01A	Seigneuric2_hypoxia_score_pan_cancer	12	Tum	0.956509

## Sheet: Mouse samples
Sample	Signature	Signature score	Condition	Tree Ensemble Score
GSE108770_H1	Buffa_hypoxia_score_pan_cancer	34	H	0.939614
GSE108770_H2	Buffa_hypoxia_score_pan_cancer	35	H	0.939614
GSE108770_H3	Buffa_hypoxia_score_pan_cancer	36	H	0.897536
GSE108770_N1	Buffa_hypoxia_score_pan_cancer	32	N	0.0254966
GSE108770_N2	Buffa_hypoxia_score_pan_cancer	29	N	0.0254966
GSE108770_N3	Buffa_hypoxia_score_pan_cancer	26	N	0.0254966
GSE133753_H1	Buffa_hypoxia_score_pan_cancer	41	H	0.939614
GSE133753_H2	Buffa_hypoxia_score_pan_cancer	39	H	0.939614
GSE133753_H3	Buffa_hypoxia_score_pan_cancer	39	H	0.939614
GSE133753_N1	Buffa_hypoxia_score_pan_cancer	38	N	0.0254966
GSE133753_N2	Buffa_hypoxia_score_pan_cancer	34	N	0.0254966
GSE133753_N3	Buffa_hypoxia_score_pan_cancer	38	N	0.0254966
GSE159443_H1	Buffa_hypoxia_score_pan_cancer	18	H	0.0755469
GSE159443_H2	Buffa_hypoxia_score_pan_cancer	19	H	0.169321
GSE159443_H3	Buffa_hypoxia_score_pan_cancer	19	H	0.0755469
GSE159443_H4	Buffa_hypoxia_score_pan_cancer	14	H	0.13991
GSE159443_H5	Buffa_hypoxia_score_pan_cancer	21	H	0.181988
GSE159443_N1	Buffa_hypoxia_score_pan_cancer	10	N	0.0717008
GSE159443_N2	Buffa_hypoxia_score_pan_cancer	11	N	0.0755469
GSE159443_N3	Buffa_hypoxia_score_pan_cancer	10	N	0.0717008
GSE159443_N4	Buffa_hypoxia_score_pan_cancer	13	N	0.0755469
GSE159443_N5	Buffa_hypoxia_score_pan_cancer	9	N	0.0717008
GSE35724_H1	Buffa_hypoxia_score_pan_cancer	26	H	0.939614
GSE35724_H2	Buffa_hypoxia_score_pan_cancer	27	H	0.939614
GSE35724_H3	Buffa_hypoxia_score_pan_cancer	28	H	0.939614
GSE35724_N1	Buffa_hypoxia_score_pan_cancer	16	N	0.0254966
GSE35724_N2	Buffa_hypoxia_score_pan_cancer	15	N	0.139386
GSE35724_N3	Buffa_hypoxia_score_pan_cancer	15	N	0.0254966
GSE92887_H1	Buffa_hypoxia_score_pan_cancer	29	H	0.939614
GSE92887_H2	Buffa_hypoxia_score_pan_cancer	26	H	0.156961
GSE92887_H3	Buffa_hypoxia_score_pan_cancer	17	H	0.0254966
GSE92887_N1	Buffa_hypoxia_score_pan_cancer	16	N	0.0254966
GSE92887_N2	Buffa_hypoxia_score_pan_cancer	12	N	0.0254966
GSE92887_N3	Buffa_hypoxia_score_pan_cancer	23	N	0.0254966
GSE108770_H1	Winter_hypoxia_score_pan_cancer	52	H	0.939614
GSE108770_H2	Winter_hypoxia_score_pan_cancer	46	H	0.939614
GSE108770_H3	Winter_hypoxia_score_pan_cancer	53	H	0.897536
GSE108770_N1	Winter_hypoxia_score_pan_cancer	47	N	0.0254966
GSE108770_N2	Winter_hypoxia_score_pan_cancer	48	N	0.0254966
GSE108770_N3	Winter_hypoxia_score_pan_cancer	43	N	0.0254966
GSE133753_H1	Winter_hypoxia_score_pan_cancer	66	H	0.939614
GSE133753_H2	Winter_hypoxia_score_pan_cancer	65	H	0.939614
GSE133753_H3	Winter_hypoxia_score_pan_cancer	68	H	0.939614
GSE133753_N1	Winter_hypoxia_score_pan_cancer	72	N	0.0254966
GSE133753_N2	Winter_hypoxia_score_pan_cancer	69	N	0.0254966
GSE133753_N3	Winter_hypoxia_score_pan_cancer	69	N	0.0254966
GSE159443_H1	Winter_hypoxia_score_pan_cancer	30	H	0.0755469
GSE159443_H2	Winter_hypoxia_score_pan_cancer	25	H	0.169321
GSE159443_H3	Winter_hypoxia_score_pan_cancer	25	H	0.0755469
GSE159443_H4	Winter_hypoxia_score_pan_cancer	19	H	0.13991
GSE159443_H5	Winter_hypoxia_score_pan_cancer	28	H	0.181988
GSE159443_N1	Winter_hypoxia_score_pan_cancer	14	N	0.0717008
GSE159443_N2	Winter_hypoxia_score_pan_cancer	21	N	0.0755469
GSE159443_N3	Winter_hypoxia_score_pan_cancer	20	N	0.0717008
GSE159443_N4	Winter_hypoxia_score_pan_cancer	25	N	0.0755469
GSE159443_N5	Winter_hypoxia_score_pan_cancer	19	N	0.0717008
GSE35724_H1	Winter_hypoxia_score_pan_cancer	54	H	0.939614
GSE35724_H2	Winter_hypoxia_score_pan_cancer	51	H	0.939614
GSE35724_H3	Winter_hypoxia_score_pan_cancer	48	H	0.939614
GSE35724_N1	Winter_hypoxia_score_pan_cancer	48	N	0.0254966
GSE35724_N2	Winter_hypoxia_score_pan_cancer	38	N	0.139386
GSE35724_N3	Winter_hypoxia_score_pan_cancer	46	N	0.0254966
GSE92887_H1	Winter_hypoxia_score_pan_cancer	62	H	0.939614
GSE92887_H2	Winter_hypoxia_score_pan_cancer	60	H	0.156961
GSE92887_H3	Winter_hypoxia_score_pan_cancer	43	H	0.0254966
GSE92887_N1	Winter_hypoxia_score_pan_cancer	53	N	0.0254966
GSE92887_N2	Winter_hypoxia_score_pan_cancer	54	N	0.0254966
GSE92887_N3	Winter_hypoxia_score_pan_cancer	52	N	0.0254966
GSE108770_H1	Ragnum_hypoxia_score_pan_cancer	22	H	0.939614
GSE108770_H2	Ragnum_hypoxia_score_pan_cancer	20	H	0.939614
GSE108770_H3	Ragnum_hypoxia_score_pan_cancer	20	H	0.897536
GSE108770_N1	Ragnum_hypoxia_score_pan_cancer	19	N	0.0254966
GSE108770_N2	Ragnum_hypoxia_score_pan_cancer	20	N	0.0254966
GSE108770_N3	Ragnum_hypoxia_score_pan_cancer	20	N	0.0254966
GSE133753_H1	Ragnum_hypoxia_score_pan_cancer	24	H	0.939614
GSE133753_H2	Ragnum_hypoxia_score_pan_cancer	22	H	0.939614
GSE133753_H3	Ragnum_hypoxia_score_pan_cancer	25	H	0.939614
GSE133753_N1	Ragnum_hypoxia_score_pan_cancer	25	N	0.0254966
GSE133753_N2	Ragnum_hypoxia_score_pan_cancer	23	N	0.0254966
GSE133753_N3	Ragnum_hypoxia_score_pan_cancer	25	N	0.0254966
GSE159443_H1	Ragnum_hypoxia_score_pan_cancer	8	H	0.0755469
GSE159443_H2	Ragnum_hypoxia_score_pan_cancer	9	H	0.169321
GSE159443_H3	Ragnum_hypoxia_score_pan_cancer	10	H	0.0755469
GSE159443_H4	Ragnum_hypoxia_score_pan_cancer	8	H	0.13991
GSE159443_H5	Ragnum_hypoxia_score_pan_cancer	8	H	0.181988
GSE159443_N1	Ragnum_hypoxia_score_pan_cancer	8	N	0.0717008
GSE159443_N2	Ragnum_hypoxia_score_pan_cancer	7	N	0.0755469
GSE159443_N3	Ragnum_hypoxia_score_pan_cancer	8	N	0.0717008
GSE159443_N4	Ragnum_hypoxia_score_pan_cancer	7	N	0.0755469
GSE159443_N5	Ragnum_hypoxia_score_pan_cancer	7	N	0.0717008
GSE35724_H1	Ragnum_hypoxia_score_pan_cancer	10	H	0.939614
GSE35724_H2	Ragnum_hypoxia_score_pan_cancer	10	H	0.939614
GSE35724_H3	Ragnum_hypoxia_score_pan_cancer	10	H	0.939614
GSE35724_N1	Ragnum_hypoxia_score_pan_cancer	8	N	0.0254966
GSE35724_N2	Ragnum_hypoxia_score_pan_cancer	6	N	0.139386
GSE35724_N3	Ragnum_hypoxia_score_pan_cancer	7	N	0.0254966
GSE92887_H1	Ragnum_hypoxia_score_pan_cancer	23	H	0.939614
GSE92887_H2	Ragnum_hypoxia_score_pan_cancer	12	H	0.156961
GSE92887_H3	Ragnum_hypoxia_score_pan_cancer	15	H	0.0254966
GSE92887_N1	Ragnum_hypoxia_score_pan_cancer	18	N	0.0254966
GSE92887_N2	Ragnum_hypoxia_score_pan_cancer	14	N	0.0254966
GSE92887_N3	Ragnum_hypoxia_score_pan_cancer	15	N	0.0254966
GSE108770_H1	West_hypoxia_score_pan_cancer	12	H	0.939614
GSE108770_H2	West_hypoxia_score_pan_cancer	13	H	0.939614
GSE108770_H3	West_hypoxia_score_pan_cancer	12	H	0.897536
GSE108770_N1	West_hypoxia_score_pan_cancer	12	N	0.0254966
GSE108770_N2	West_hypoxia_score_pan_cancer	10	N	0.0254966
GSE108770_N3	West_hypoxia_score_pan_cancer	6	N	0.0254966
GSE133753_H1	West_hypoxia_score_pan_cancer	21	H	0.939614
GSE133753_H2	West_hypoxia_score_pan_cancer	20	H	0.939614
GSE133753_H3	West_hypoxia_score_pan_cancer	21	H	0.939614
GSE133753_N1	West_hypoxia_score_pan_cancer	19	N	0.0254966
GSE133753_N2	West_hypoxia_score_pan_cancer	19	N	0.0254966
GSE133753_N3	West_hypoxia_score_pan_cancer	19	N	0.0254966
GSE159443_H1	West_hypoxia_score_pan_cancer	6	H	0.0755469
GSE159443_H2	West_hypoxia_score_pan_cancer	8	H	0.169321
GSE159443_H3	West_hypoxia_score_pan_cancer	7	H	0.0755469
GSE159443_H4	West_hypoxia_score_pan_cancer	7	H	0.13991
GSE159443_H5	West_hypoxia_score_pan_cancer	10	H	0.181988
GSE159443_N1	West_hypoxia_score_pan_cancer	3	N	0.0717008
GSE159443_N2	West_hypoxia_score_pan_cancer	6	N	0.0755469
GSE159443_N3	West_hypoxia_score_pan_cancer	3	N	0.0717008
GSE159443_N4	West_hypoxia_score_pan_cancer	5	N	0.0755469
GSE159443_N5	West_hypoxia_score_pan_cancer	3	N	0.0717008
GSE35724_H1	West_hypoxia_score_pan_cancer	14	H	0.939614
GSE35724_H2	West_hypoxia_score_pan_cancer	14	H	0.939614
GSE35724_H3	West_hypoxia_score_pan_cancer	14	H	0.939614
GSE35724_N1	West_hypoxia_score_pan_cancer	6	N	0.0254966
GSE35724_N2	West_hypoxia_score_pan_cancer	7	N	0.139386
GSE35724_N3	West_hypoxia_score_pan_cancer	7	N	0.0254966
GSE92887_H1	West_hypoxia_score_pan_cancer	15	H	0.939614
GSE92887_H2	West_hypoxia_score_pan_cancer	14	H	0.156961
GSE92887_H3	West_hypoxia_score_pan_cancer	7	H	0.0254966
GSE92887_N1	West_hypoxia_score_pan_cancer	9	N	0.0254966
GSE92887_N2	West_hypoxia_score_pan_cancer	5	N	0.0254966
GSE92887_N3	West_hypoxia_score_pan_cancer	13	N	0.0254966
GSE108770_H1	Sorensen_hypoxia_score_pan_cancer	12	H	0.939614
GSE108770_H2	Sorensen_hypoxia_score_pan_cancer	12	H	0.939614
GSE108770_H3	Sorensen_hypoxia_score_pan_cancer	10	H	0.897536
GSE108770_N1	Sorensen_hypoxia_score_pan_cancer	3	N	0.0254966
GSE108770_N2	Sorensen_hypoxia_score_pan_cancer	2	N	0.0254966
GSE108770_N3	Sorensen_hypoxia_score_pan_cancer	2	N	0.0254966
GSE133753_H1	Sorensen_hypoxia_score_pan_cancer	17	H	0.939614
GSE133753_H2	Sorensen_hypoxia_score_pan_cancer	17	H	0.939614
GSE133753_H3	Sorensen_hypoxia_score_pan_cancer	17	H	0.939614
GSE133753_N1	Sorensen_hypoxia_score_pan_cancer	11	N	0.0254966
GSE133753_N2	Sorensen_hypoxia_score_pan_cancer	6	N	0.0254966
GSE133753_N3	Sorensen_hypoxia_score_pan_cancer	12	N	0.0254966
GSE159443_H1	Sorensen_hypoxia_score_pan_cancer	9	H	0.0755469
GSE159443_H2	Sorensen_hypoxia_score_pan_cancer	11	H	0.169321
GSE159443_H3	Sorensen_hypoxia_score_pan_cancer	12	H	0.0755469
GSE159443_H4	Sorensen_hypoxia_score_pan_cancer	5	H	0.13991
GSE159443_H5	Sorensen_hypoxia_score_pan_cancer	15	H	0.181988
GSE159443_N1	Sorensen_hypoxia_score_pan_cancer	5	N	0.0717008
GSE159443_N2	Sorensen_hypoxia_score_pan_cancer	6	N	0.0755469
GSE159443_N3	Sorensen_hypoxia_score_pan_cancer	5	N	0.0717008
GSE159443_N4	Sorensen_hypoxia_score_pan_cancer	7	N	0.0755469
GSE159443_N5	Sorensen_hypoxia_score_pan_cancer	5	N	0.0717008
GSE35724_H1	Sorensen_hypoxia_score_pan_cancer	17	H	0.939614
GSE35724_H2	Sorensen_hypoxia_score_pan_cancer	17	H	0.939614
GSE35724_H3	Sorensen_hypoxia_score_pan_cancer	17	H	0.939614
GSE35724_N1	Sorensen_hypoxia_score_pan_cancer	10	N	0.0254966
GSE35724_N2	Sorensen_hypoxia_score_pan_cancer	8	N	0.139386
GSE35724_N3	Sorensen_hypoxia_score_pan_cancer	8	N	0.0254966
GSE92887_H1	Sorensen_hypoxia_score_pan_cancer	19	H	0.939614
GSE92887_H2	Sorensen_hypoxia_score_pan_cancer	13	H	0.156961
GSE92887_H3	Sorensen_hypoxia_score_pan_cancer	5	H	0.0254966
GSE92887_N1	Sorensen_hypoxia_score_pan_cancer	8	N	0.0254966
GSE92887_N2	Sorensen_hypoxia_score_pan_cancer	7	N	0.0254966
GSE92887_N3	Sorensen_hypoxia_score_pan_cancer	10	N	0.0254966
GSE108770_H1	Elvidge_hypoxia_score_pan_cancer	74	H	0.939614
GSE108770_H2	Elvidge_hypoxia_score_pan_cancer	73	H	0.939614
GSE108770_H3	Elvidge_hypoxia_score_pan_cancer	76	H	0.897536
GSE108770_N1	Elvidge_hypoxia_score_pan_cancer	44	N	0.0254966
GSE108770_N2	Elvidge_hypoxia_score_pan_cancer	45	N	0.0254966
GSE108770_N3	Elvidge_hypoxia_score_pan_cancer	48	N	0.0254966
GSE133753_H1	Elvidge_hypoxia_score_pan_cancer	112	H	0.939614
GSE133753_H2	Elvidge_hypoxia_score_pan_cancer	106	H	0.939614
GSE133753_H3	Elvidge_hypoxia_score_pan_cancer	109	H	0.939614
GSE133753_N1	Elvidge_hypoxia_score_pan_cancer	95	N	0.0254966
GSE133753_N2	Elvidge_hypoxia_score_pan_cancer	75	N	0.0254966
GSE133753_N3	Elvidge_hypoxia_score_pan_cancer	94	N	0.0254966
GSE159443_H1	Elvidge_hypoxia_score_pan_cancer	81	H	0.0755469
GSE159443_H2	Elvidge_hypoxia_score_pan_cancer	81	H	0.169321
GSE159443_H3	Elvidge_hypoxia_score_pan_cancer	77	H	0.0755469
GSE159443_H4	Elvidge_hypoxia_score_pan_cancer	70	H	0.13991
GSE159443_H5	Elvidge_hypoxia_score_pan_cancer	85	H	0.181988
GSE159443_N1	Elvidge_hypoxia_score_pan_cancer	66	N	0.0717008
GSE159443_N2	Elvidge_hypoxia_score_pan_cancer	72	N	0.0755469
GSE159443_N3	Elvidge_hypoxia_score_pan_cancer	64	N	0.0717008
GSE159443_N4	Elvidge_hypoxia_score_pan_cancer	66	N	0.0755469
GSE159443_N5	Elvidge_hypoxia_score_pan_cancer	62	N	0.0717008
GSE35724_H1	Elvidge_hypoxia_score_pan_cancer	115	H	0.939614
GSE35724_H2	Elvidge_hypoxia_score_pan_cancer	116	H	0.939614
GSE35724_H3	Elvidge_hypoxia_score_pan_cancer	115	H	0.939614
GSE35724_N1	Elvidge_hypoxia_score_pan_cancer	95	N	0.0254966
GSE35724_N2	Elvidge_hypoxia_score_pan_cancer	89	N	0.139386
GSE35724_N3	Elvidge_hypoxia_score_pan_cancer	93	N	0.0254966
GSE92887_H1	Elvidge_hypoxia_score_pan_cancer	106	H	0.939614
GSE92887_H2	Elvidge_hypoxia_score_pan_cancer	85	H	0.156961
GSE92887_H3	Elvidge_hypoxia_score_pan_cancer	69	H	0.0254966
GSE92887_N1	Elvidge_hypoxia_score_pan_cancer	83	N	0.0254966
GSE92887_N2	Elvidge_hypoxia_score_pan_cancer	81	N	0.0254966
GSE92887_N3	Elvidge_hypoxia_score_pan_cancer	75	N	0.0254966
GSE108770_H1	Hu_hypoxia_score_pan_cancer	3	H	0.939614
GSE108770_H2	Hu_hypoxia_score_pan_cancer	2	H	0.939614
GSE108770_H3	Hu_hypoxia_score_pan_cancer	2	H	0.897536
GSE108770_N1	Hu_hypoxia_score_pan_cancer	2	N	0.0254966
GSE108770_N2	Hu_hypoxia_score_pan_cancer	1	N	0.0254966
GSE108770_N3	Hu_hypoxia_score_pan_cancer	1	N	0.0254966
GSE133753_H1	Hu_hypoxia_score_pan_cancer	6	H	0.939614
GSE133753_H2	Hu_hypoxia_score_pan_cancer	6	H	0.939614
GSE133753_H3	Hu_hypoxia_score_pan_cancer	6	H	0.939614
GSE133753_N1	Hu_hypoxia_score_pan_cancer	5	N	0.0254966
GSE133753_N2	Hu_hypoxia_score_pan_cancer	5	N	0.0254966
GSE133753_N3	Hu_hypoxia_score_pan_cancer	5	N	0.0254966
GSE159443_H1	Hu_hypoxia_score_pan_cancer	7	H	0.0755469
GSE159443_H2	Hu_hypoxia_score_pan_cancer	8	H	0.169321
GSE159443_H3	Hu_hypoxia_score_pan_cancer	7	H	0.0755469
GSE159443_H4	Hu_hypoxia_score_pan_cancer	6	H	0.13991
GSE159443_H5	Hu_hypoxia_score_pan_cancer	8	H	0.181988
GSE159443_N1	Hu_hypoxia_score_pan_cancer	4	N	0.0717008
GSE159443_N2	Hu_hypoxia_score_pan_cancer	5	N	0.0755469
GSE159443_N3	Hu_hypoxia_score_pan_cancer	5	N	0.0717008
GSE159443_N4	Hu_hypoxia_score_pan_cancer	5	N	0.0755469
GSE159443_N5	Hu_hypoxia_score_pan_cancer	4	N	0.0717008
GSE35724_H1	Hu_hypoxia_score_pan_cancer	4	H	0.939614
GSE35724_H2	Hu_hypoxia_score_pan_cancer	5	H	0.939614
GSE35724_H3	Hu_hypoxia_score_pan_cancer	6	H	0.939614
GSE35724_N1	Hu_hypoxia_score_pan_cancer	3	N	0.0254966
GSE35724_N2	Hu_hypoxia_score_pan_cancer	2	N	0.139386
GSE35724_N3	Hu_hypoxia_score_pan_cancer	2	N	0.0254966
GSE92887_H1	Hu_hypoxia_score_pan_cancer	5	H	0.939614
GSE92887_H2	Hu_hypoxia_score_pan_cancer	6	H	0.156961
GSE92887_H3	Hu_hypoxia_score_pan_cancer	4	H	0.0254966
GSE92887_N1	Hu_hypoxia_score_pan_cancer	4	N	0.0254966
GSE92887_N2	Hu_hypoxia_score_pan_cancer	4	N	0.0254966
GSE92887_N3	Hu_hypoxia_score_pan_cancer	4	N	0.0254966
GSE108770_H1	Seigneuric2_hypoxia_score_pan_cancer	13	H	0.939614
GSE108770_H2	Seigneuric2_hypoxia_score_pan_cancer	10	H	0.939614
GSE108770_H3	Seigneuric2_hypoxia_score_pan_cancer	11	H	0.897536
GSE108770_N1	Seigneuric2_hypoxia_score_pan_cancer	16	N	0.0254966
GSE108770_N2	Seigneuric2_hypoxia_score_pan_cancer	13	N	0.0254966
GSE108770_N3	Seigneuric2_hypoxia_score_pan_cancer	11	N	0.0254966
GSE133753_H1	Seigneuric2_hypoxia_score_pan_cancer	19	H	0.939614
GSE133753_H2	Seigneuric2_hypoxia_score_pan_cancer	19	H	0.939614
GSE133753_H3	Seigneuric2_hypoxia_score_pan_cancer	20	H	0.939614
GSE133753_N1	Seigneuric2_hypoxia_score_pan_cancer	23	N	0.0254966
GSE133753_N2	Seigneuric2_hypoxia_score_pan_cancer	21	N	0.0254966
GSE133753_N3	Seigneuric2_hypoxia_score_pan_cancer	20	N	0.0254966
GSE159443_H1	Seigneuric2_hypoxia_score_pan_cancer	11	H	0.0755469
GSE159443_H2	Seigneuric2_hypoxia_score_pan_cancer	10	H	0.169321
GSE159443_H3	Seigneuric2_hypoxia_score_pan_cancer	10	H	0.0755469
GSE159443_H4	Seigneuric2_hypoxia_score_pan_cancer	8	H	0.13991
GSE159443_H5	Seigneuric2_hypoxia_score_pan_cancer	12	H	0.181988
GSE159443_N1	Seigneuric2_hypoxia_score_pan_cancer	8	N	0.0717008
GSE159443_N2	Seigneuric2_hypoxia_score_pan_cancer	10	N	0.0755469
GSE159443_N3	Seigneuric2_hypoxia_score_pan_cancer	9	N	0.0717008
GSE159443_N4	Seigneuric2_hypoxia_score_pan_cancer	10	N	0.0755469
GSE159443_N5	Seigneuric2_hypoxia_score_pan_cancer	10	N	0.0717008
GSE35724_H1	Seigneuric2_hypoxia_score_pan_cancer	13	H	0.939614
GSE35724_H2	Seigneuric2_hypoxia_score_pan_cancer	16	H	0.939614
GSE35724_H3	Seigneuric2_hypoxia_score_pan_cancer	16	H	0.939614
GSE35724_N1	Seigneuric2_hypoxia_score_pan_cancer	15	N	0.0254966
GSE35724_N2	Seigneuric2_hypoxia_score_pan_cancer	16	N	0.139386
GSE35724_N3	Seigneuric2_hypoxia_score_pan_cancer	14	N	0.0254966
GSE92887_H1	Seigneuric2_hypoxia_score_pan_cancer	17	H	0.939614
GSE92887_H2	Seigneuric2_hypoxia_score_pan_cancer	12	H	0.156961
GSE92887_H3	Seigneuric2_hypoxia_score_pan_cancer	15	H	0.0254966
GSE92887_N1	Seigneuric2_hypoxia_score_pan_cancer	20	N	0.0254966
GSE92887_N2	Seigneuric2_hypoxia_score_pan_cancer	13	N	0.0254966
GSE92887_N3	Seigneuric2_hypoxia_score_pan_cancer	15	N	0.0254966
